# Supplementary material for: Cell Wall Polysaccharide-Mediated Cadmium Tolerance Between Two Arabidopsis thaliana Ecotypes
Source: Front Plant Sci. 2020 May 13;11:473. doi: 10.3389/fpls.2020.00473 (PMC7239314; doi:10.3389/fpls.2020.00473)
Supplement: Supplementary file 2 [file Table_2.xlsx]

## Sheet: a. TD VS PD
Table S2 RNA-Seq counts and statistical analysis results for significantly DEGs. With FDR < 0.05 as cutoff. (PD Ph2-23 Cd; TD Tor-1 Cd)
a. DEGs between Ph2-23 and Tor-1 (Tor-1 vs Ph2-23)
	id	PD_aver	TD_aver	log2(fc)	PValue	FDR	Pop-induced	Symbol	Description
cell wall	AT5G56030	42.9433	279.007	2.69979	7.83e-193	1.02e-189	T-up	HSP81-2	Heat shock protein 81-2 [Source:UniProtKB/TrEMBL;Acc:F4K6B6]
	AT5G05750	9.42667	26.5167	1.49208	7.48e-49	8.18e-47	T-up	AT5G05750	DNAJ heat shock N-terminal domain-containing protein [Source:UniProtKB/TrEMBL;Acc:Q9FFK2]
	AT5G64760	4.69667	10.2533	1.12638	2.58e-19	6.52e-18	T-up	RPN5B	26S proteasome non-ATPase regulatory subunit 12 homolog B [Source:UniProtKB/Swiss-Prot;Acc:Q8VWK0]
	AT3G21850	0.0333333	10.1967	8.25692	5.41e-15	9.51e-14	T-up	ASK9	SKP1-like protein 9 [Source:UniProtKB/Swiss-Prot;Acc:Q9LSX9]
	AT3G29100	0.0166667	3.79	7.82909	9.39e-14	1.46e-12	T-up	VTI13	Vesicle transport v-SNARE 13 [Source:UniProtKB/Swiss-Prot;Acc:Q9LVP9]
	AT1G09180	4.50667	10.5033	1.22071	7.6e-11	8.62e-10	T-up	ATSAR1	Putative GTP-binding protein, SAR1B [Source:UniProtKB/TrEMBL;Acc:O80489]
	AT1G09080	2.24	5.90333	1.39803	8.45e-11	9.51e-10	T-up	MED37B	Probable mediator of RNA polymerase II transcription subunit 37b [Source:UniProtKB/Swiss-Prot;Acc:Q8H1B3]
	AT2G24850	75.21	315.657	2.06936	2.05e-64	3.68e-62	T-up	TAT3	Probable aminotransferase TAT3 [Source:UniProtKB/Swiss-Prot;Acc:Q9SK47]
	AT4G14716	47.1633	99.49	1.07689	2.28e-46	2.25e-44	T-up	ARD2	1,2-dihydroxy-3-keto-5-methylthiopentene dioxygenase [Source:UniProtKB/TrEMBL;Acc:Q0WSS4]
	AT2G43580	0.463333	7.35333	3.98828	1.88e-45	1.8e-43	T-up	AT2G43580	Endochitinase At2g43580 [Source:UniProtKB/Swiss-Prot;Acc:O24598]
	AT4G27070	10.9333	33.9367	1.63411	2.72e-43	2.49e-41	T-up	TSB2	Tryptophan synthase [Source:UniProtKB/TrEMBL;Acc:Q0WS13]
	AT2G43590	4.88	107.383	4.45975	5.3e-38	3.72e-36	T-up	AT2G43590	Endochitinase At2g43590 [Source:UniProtKB/Swiss-Prot;Acc:O24658]
	AT1G19550	0.08	31.9233	8.6404	9.57e-38	6.65e-36	T-up	AT1G19550	F18O14.31 [Source:UniProtKB/TrEMBL;Acc:Q9LN39]
	AT1G05010	292.93	605.38	1.04729	3.91e-37	2.64e-35	T-up	ACO4	1-aminocyclopropane-1-carboxylate oxidase 4 [Source:UniProtKB/Swiss-Prot;Acc:Q06588]
	AT5G05590	5.49667	16.7033	1.60351	3.49e-35	2.17e-33	T-up	PAI2	N-(5'-phosphoribosyl)anthranilate isomerase 2, chloroplastic [Source:UniProtKB/Swiss-Prot;Acc:Q42527]
	AT3G22740	11.2333	29.25	1.38065	2.93e-34	1.75e-32	T-up	HMT3	Homocysteine S-methyltransferase 3 [Source:UniProtKB/Swiss-Prot;Acc:Q8LAX0]
	AT4G08780	1.13333	7.61333	2.74796	3.86e-33	2.23e-31	T-up	PER38	Peroxidase 38 [Source:UniProtKB/Swiss-Prot;Acc:Q9LDA4]
	AT1G21400	16.7133	40.7167	1.28462	1.63e-23	5.48e-22	T-up	AT1G21400	Thiamin diphosphate-binding fold (THDP-binding) superfamily protein [Source:TAIR;Acc:AT1G21400]
	AT4G13890	2.1	5.99	1.51217	1.44e-20	4e-19	T-up	SHM5	Serine hydroxymethyltransferase 5 [Source:UniProtKB/Swiss-Prot;Acc:Q9SVM4]
	AT4G39980	70.0467	142.837	1.02798	1.04e-18	2.51e-17	T-up	DHS1	Phospho-2-dehydro-3-deoxyheptonate aldolase 1, chloroplastic [Source:UniProtKB/Swiss-Prot;Acc:P29976]
	AT2G43620	20.6933	49.0533	1.24519	2.8e-18	6.51e-17	T-up	AT2G43620	Endochitinase At2g43620 [Source:UniProtKB/Swiss-Prot;Acc:O22841]
	AT1G37150	0.103333	2.47	4.57913	3.11e-18	7.18e-17	T-up	HCS2	holocarboxylase synthetase 2 [Source:TAIR;Acc:AT1G37150]
	AT2G41480	1.07667	4.83	2.16545	3.5e-18	8.05e-17	T-up	PER25	Peroxidase 25 [Source:UniProtKB/Swiss-Prot;Acc:O80822]
	AT2G26400	15.7833	47.9267	1.60243	5.85e-18	1.31e-16	T-up	ARD	acireductone dioxygenase 3 [Source:TAIR;Acc:AT2G26400]
	AT2G20340	6.56333	14.1867	1.11204	2.22e-17	4.77e-16	T-up	ELI5	Tyrosine decarboxylase 1 [Source:UniProtKB/Swiss-Prot;Acc:Q8RY79]
	AT4G02320	0.166667	1.83333	3.45943	1.71e-15	3.15e-14	T-up	PME40	Pectinesterase [Source:UniProtKB/TrEMBL;Acc:A0A178V0A5]
	AT4G38530	0.81	2.84333	1.81159	2.03e-13	3.05e-12	T-up	PLC3	Phosphoinositide phospholipase C [Source:UniProtKB/TrEMBL;Acc:A0A178UYI1]
	AT1G47840	2.41333	4.84333	1.00497	3.92e-08	3.21e-07	T-up	HXK3	Hexokinase-like 1 protein [Source:UniProtKB/Swiss-Prot;Acc:Q9FZG4]
	AT1G12730	1.69333	3.98667	1.23532	5.22e-08	4.19e-07	T-up	AT1G12730	GPI transamidase subunit PIG-U [Source:UniProtKB/TrEMBL;Acc:Q94K70]
	AT5G58400	0.0466667	2.49667	5.74147	0.000184745	0.000804339	T-up	PER68	Peroxidase 68 [Source:UniProtKB/Swiss-Prot;Acc:Q9LVL1]
	AT4G02520	946.66	2524.47	1.41506	8.3e-64	1.45e-61	T-up	GSTF2	Glutathione S-transferase F2 [Source:UniProtKB/Swiss-Prot;Acc:P46422]
	AT3G44320	6.54333	16.07	1.29627	2.21e-28	1.02e-26	T-up	NIT3	Nitrilase 3 [Source:UniProtKB/Swiss-Prot;Acc:P46010]
	AT4G31870	1.5	4.44	1.5656	6.12e-15	1.07e-13	T-up	GPX7	Putative glutathione peroxidase 7, chloroplastic [Source:UniProtKB/Swiss-Prot;Acc:Q9SZ54]
	AT2G41460	2.84	7.65667	1.43083	2.11e-17	4.54e-16	T-up	ARP	DNA-(apurinic or apyrimidinic site) lyase, chloroplastic [Source:UniProtKB/Swiss-Prot;Acc:P45951]
	AT2G26020	10.2667	358.83	5.12726	7.96e-50	9.25e-48	T-up	PDF1.2B	PDF1.2b [Source:UniProtKB/TrEMBL;Acc:A0A178VQC3]
	AT5G44420	50.0033	603.907	3.59423	1.6e-32	8.89e-31	T-up	PDF1.2A	Defensin-like protein 16 [Source:UniProtKB/Swiss-Prot;Acc:Q9FI23]
	AT1G56150	21.8533	57.3733	1.39253	8.62e-26	3.43e-24	T-up	SAUR71	Auxin-responsive protein SAUR71 [Source:UniProtKB/Swiss-Prot;Acc:Q9SGU2]
	MSTRG.7469	0.001	9.68667	13.2418	7.04e-16	1.33e-14	T-up	RLP30	Receptor-like protein 12, partial [Noccaea caerulescens]
	AT3G12830	7.26667	15.68	1.10956	2.08e-12	2.82e-11	T-up	SAUR72	Auxin-responsive protein SAUR72 [Source:UniProtKB/Swiss-Prot;Acc:Q9LTV3]
	AT5G44430	85.3067	410.43	2.26641	5.07e-11	5.83e-10	T-up	PDF1.2C	PDF1.2c [Source:UniProtKB/TrEMBL;Acc:A0A178UR42]
	AT3G55620	80.1133	179.967	1.16762	1.34e-30	6.8e-29	T-up	EIF6-2	Eukaryotic translation initiation factor 6-2 [Source:UniProtKB/Swiss-Prot;Acc:Q9M060]
	AT2G44070	0.146667	3.21667	4.45495	2.63e-24	9.45e-23	T-up	AT2G44070	NagB/RpiA/CoA transferase-like superfamily protein [Source:UniProtKB/TrEMBL;Acc:F4IT40]
	AT1G22740	2.28667	5.91	1.36991	9.9e-09	8.81e-08	T-up	RABG3B	Ras-related protein RABG3b [Source:UniProtKB/Swiss-Prot;Acc:O04157]
	AT1G64660	24.0867	51.0233	1.08292	2.43e-31	1.28e-29	T-up	MGL	Methionine gamma-lyase [Source:UniProtKB/Swiss-Prot;Acc:Q9SGU9]
	AT4G15890	0.826667	27.3667	5.04897	0	0	T-up	AT4G15890	Binding protein [Source:UniProtKB/TrEMBL;Acc:O24610]
	AT3G15356	16.37	289.52	4.14454	6.71e-228	1.97e-224	T-up	LEC	Lectin-like protein LEC [Source:UniProtKB/Swiss-Prot;Acc:Q9LJR2]
	AT4G12470	3.54	227.613	6.00669	6.51e-220	1.53e-216	T-up	AZI1	pEARLI1-like lipid transfer protein 1 [Source:UniProtKB/Swiss-Prot;Acc:Q9SU35]
	AT4G27080	20.74	90.1933	2.1206	3.61e-177	4.46e-174	T-up	ATPDIL5-4	PDI-like 5-4 [Source:UniProtKB/TrEMBL;Acc:F4JIR2]
	AT4G00290	0.326667	15.7033	5.58711	1.61e-134	1.15e-131	T-up	MSL1	Mechanosensitive ion channel protein 1, mitochondrial [Source:UniProtKB/Swiss-Prot;Acc:Q8VZL4]
	MSTRG.22076	3.10667	52.6	4.08162	2.34e-129	1.57e-126	T-up	--	Bifunctional inhibitor/lipid-transfer protein/seed storage 2S albumin superfamily protein [Arabidopsis thaliana]
	AT5G24660	3.33333	41.3833	3.63401	1.15e-106	5.61e-104	T-up	LSU2	Protein RESPONSE TO LOW SULFUR 2 [Source:UniProtKB/Swiss-Prot;Acc:Q9FIR9]
	AT3G22231	422.88	1017.38	1.26653	1.72e-85	5.24e-83	T-up	PCC1	Cysteine-rich and transmembrane domain-containing protein PCC1 [Source:UniProtKB/Swiss-Prot;Acc:Q94C26]
	AT4G23990	4.95333	18.1967	1.8772	1.87e-72	4.23e-70	T-up	CSLG3	Cellulose synthase-like protein G3 [Source:UniProtKB/Swiss-Prot;Acc:Q0WVN5]
	AT2G27190	5.49333	20.34	1.88857	9.47e-58	1.43e-55	T-up	PAP12	Fe(3+)-Zn(2+) purple acid phosphatase 12 [Source:UniProtKB/Swiss-Prot;Acc:Q38924]
	AT3G49340	0.17	8.99333	5.72525	1.32e-53	1.76e-51	T-up	AT3G49340	Cysteine protease-like protein [Source:UniProtKB/TrEMBL;Acc:Q9SG15]
	AT5G48570	0.876667	15.2933	4.12473	1.69e-53	2.24e-51	T-up	FKBP65	Peptidyl-prolyl cis-trans isomerase FKBP65 [Source:UniProtKB/Swiss-Prot;Acc:Q9FJL3]
	AT1G34340	10.82	29.41	1.44261	1.49e-52	1.88e-50	T-up	AT1G34340	Alpha/beta-Hydrolases superfamily protein [Source:UniProtKB/TrEMBL;Acc:Q9XID7]
	AT3G50930	14.6667	64.6733	2.14063	2.14e-52	2.69e-50	T-up	HSR4	Protein HYPER-SENSITIVITY-RELATED 4 [Source:UniProtKB/Swiss-Prot;Acc:Q8VZG2]
	AT2G38340	4.09667	25.33	2.62832	4.53e-49	5.04e-47	T-up	DREB2E	Dehydration-responsive element-binding protein 2E [Source:UniProtKB/Swiss-Prot;Acc:O80917]
	AT5G10520	1.41667	8.3	2.55061	4.05e-47	4.19e-45	T-up	RBK1	RBK1 [Source:UniProtKB/TrEMBL;Acc:A0A178UTT7]
	AT5G45380	30.4133	61.6933	1.02041	1.85e-45	1.78e-43	T-up	DUR3	DUR3 [Source:UniProtKB/TrEMBL;Acc:A0A178UG75]
	AT3G09405	2.68333	17.6967	2.72138	1.15e-42	1.03e-40	T-up	PAE4	Pectin acetylesterase 4 [Source:UniProtKB/Swiss-Prot;Acc:Q9SR23]
	AT1G78790	3.90333	15.59	1.99784	2.81e-40	2.21e-38	T-up	MHF2	Protein MHF2 homolog [Source:UniProtKB/Swiss-Prot;Acc:Q8L7N3]
	AT5G04950	14.4367	44.27	1.61659	1.01e-38	7.38e-37	T-up	NAS1	Nicotianamine synthase 1 [Source:UniProtKB/Swiss-Prot;Acc:Q9FF79]
	AT4G11320	10.4967	35.4067	1.75409	1.94e-32	1.07e-30	T-up	RDL5	Probable cysteine protease RDL5 [Source:UniProtKB/Swiss-Prot;Acc:Q9SUS9]
	AT3G28270	0.126667	3.53667	4.80328	9.77e-32	5.24e-30	T-up	AT3G28270	UPF0496 protein At3g28270 [Source:UniProtKB/Swiss-Prot;Acc:Q9LHD9]
	AT5G07690	3.93333	12.5233	1.67079	2.73e-31	1.43e-29	T-up	MYB29	Transcription factor MYB29 [Source:UniProtKB/Swiss-Prot;Acc:Q9FLR1]
	AT1G32870	13.4	38.4133	1.51937	5.18e-31	2.68e-29	T-up	ANAC13	NAC domain protein 13 [Source:TAIR;Acc:AT1G32870]
	AT1G56510	12.9	33.97	1.39689	3.45e-30	1.72e-28	T-up	ADR2	Disease resistance protein ADR2 [Source:UniProtKB/Swiss-Prot;Acc:Q9C7X0]
	AT3G23250	2.51333	10.1433	2.01286	2e-26	8.34e-25	T-up	MYB15	Transcription factor MYB15 [Source:UniProtKB/Swiss-Prot;Acc:Q9LTC4]
	AT5G17880	0.001	8.52667	13.0578	5.6e-26	2.27e-24	T-up	CSA1	Disease resistance-like protein CSA1 [Source:UniProtKB/Swiss-Prot;Acc:F4KIF3]
	AT3G04720	459.963	1030.06	1.16314	9.53e-26	3.78e-24	T-up	HEL	Hevein-like preproprotein [Source:UniProtKB/Swiss-Prot;Acc:P43082]
	AT1G26730	3.21667	8.62667	1.42324	2.25e-25	8.75e-24	T-up	PHO1-H7	Phosphate transporter PHO1 homolog 7 [Source:UniProtKB/Swiss-Prot;Acc:Q6R8G3]
	AT1G70440	1.05333	6.94	2.71997	1.21e-23	4.11e-22	T-up	SRO3	Probable inactive poly [ADP-ribose] polymerase SRO3 [Source:UniProtKB/Swiss-Prot;Acc:O64592]
	AT5G60300	6.51667	15.1233	1.21457	2.22e-22	7.08e-21	T-up	LECRK19	L-type lectin-domain containing receptor kinase I.9 [Source:UniProtKB/Swiss-Prot;Acc:Q9LSR8]
	AT4G13195	3.23667	9.92667	1.6168	3.26e-22	1.02e-20	T-up	CLE44	CLAVATA3/ESR (CLE)-related protein 44 [Source:UniProtKB/Swiss-Prot;Acc:Q941C5]
	AT1G74650	1.25	5.42333	2.11725	2.56e-21	7.4e-20	T-up	ATY13	At1g74650 [Source:UniProtKB/TrEMBL;Acc:Q9CA52]
	AT3G11220	2.91333	7.6	1.38333	8.06e-21	2.28e-19	T-up	ELP4	Elongator complex protein 4 [Source:UniProtKB/Swiss-Prot;Acc:Q9C778]
	AT5G25250	54.1433	131.017	1.27489	9.49e-21	2.66e-19	T-up	FLOT1	Flotillin-like protein 1 [Source:UniProtKB/Swiss-Prot;Acc:Q501E6]
	AT1G43910	22.06	49.4333	1.16405	2.79e-19	7.04e-18	T-up	AT1G43910	AAA-ATPase At1g43910 [Source:UniProtKB/Swiss-Prot;Acc:Q9LP11]
	AT4G14390	0.001	3.99333	11.9634	1.23e-18	2.96e-17	T-up	AT4G14390	Ankyrin repeat family protein [Source:UniProtKB/TrEMBL;Acc:F4JVF4]
	AT5G28442	0.136667	4.13	4.91741	3.38e-18	7.8e-17	T-up	AT5G28442	Quinoprotein amine dehydrogenase, beta chain-like RIC1-like guanyl-nucleotide exchange factor [Source:UniProtKB/TrEMBL;Acc:Q7Y205]
	AT3G22370	50.5833	115.627	1.19274	4.82e-18	1.09e-16	T-up	AOX1A	Ubiquinol oxidase 1a, mitochondrial [Source:UniProtKB/Swiss-Prot;Acc:Q39219]
	AT4G14400	0.413333	207.287	8.97011	5.1e-18	1.15e-16	T-up	ACD6	Protein ACCELERATED CELL DEATH 6 [Source:UniProtKB/Swiss-Prot;Acc:Q8LPS2]
	AT4G37490	9.35	19.0767	1.02877	5.36e-18	1.21e-16	T-up	CYCB1-1	Cyclin-B1-1 [Source:UniProtKB/Swiss-Prot;Acc:P30183]
	AT4G10380	10.56	22.7767	1.10895	6.56e-18	1.47e-16	T-up	NIP5-1	At4g10380 [Source:UniProtKB/TrEMBL;Acc:A3KPG0]
	AT5G57220	15.3567	34.7733	1.17912	1.41e-17	3.06e-16	T-up	CYP81F2	Cytochrome P450 81F2 [Source:UniProtKB/Swiss-Prot;Acc:Q9LVD6]
	AT3G12820	0.183333	3.26667	4.15528	1.81e-17	3.91e-16	T-up	AtMYB10	Transcription factor MYB10 [Source:UniProtKB/Swiss-Prot;Acc:Q9LTV4]
	AT3G43210	3.00333	6.34	1.07792	5.14e-17	1.08e-15	T-up	KIN7B	Kinesin-like protein KIN-7B [Source:UniProtKB/Swiss-Prot;Acc:Q8LNZ2]
	AT5G50800	1.93333	6.91333	1.83829	1.63e-16	3.25e-15	T-up	SWEET13	Bidirectional sugar transporter SWEET [Source:UniProtKB/TrEMBL;Acc:A0A178UJY5]
	AT5G48850	1.68667	6.56333	1.96025	1.68e-16	3.33e-15	T-up	SDI1	ATSDI1 [Source:UniProtKB/TrEMBL;Acc:A0A178UKA2]
	AT1G57630	0.001	4.98	12.2819	1.98e-14	3.27e-13	T-up	AT1G57630	Disease resistance protein RPP1-WsB, putative [Source:UniProtKB/TrEMBL;Acc:Q9FVT9]
	AT2G27840	19.7267	40.0333	1.02105	4.3e-14	6.93e-13	T-up	HDT4	Histone deacetylase HDT4 [Source:UniProtKB/Swiss-Prot;Acc:Q9M4T3]
	AT1G65250	0.236667	1.81333	2.93772	5.73e-14	9.09e-13	T-up	AT1G65250	Probable inactive receptor-like protein kinase At1g65250 [Source:UniProtKB/Swiss-Prot;Acc:O80795]
	AT3G48920	1.11	3.83	1.78678	2.82e-13	4.18e-12	T-up	AtMYB45	MYB transcription factor [Source:UniProtKB/TrEMBL;Acc:Q9SMT1]
	AT1G05680	9.26333	28.3367	1.61307	3.35e-13	4.95e-12	T-up	UGT74E2	Glycosyltransferase (Fragment) [Source:UniProtKB/TrEMBL;Acc:A0A0K1SBE8]
	AT3G55090	0.4	1.54333	1.94798	8.65e-13	1.23e-11	T-up	ABCG16	ABC transporter G family member 16 [Source:UniProtKB/Swiss-Prot;Acc:Q9M2V7]
	AT1G44120	0.683333	1.72333	1.33454	1.77e-12	2.4e-11	T-up	AT1G44120	Armadillo/beta-catenin-like repeat ; C2 calcium/lipid-binding domain (CaLB) protein [Source:TAIR;Acc:AT1G44120]
	AT1G57560	1.20333	3.94667	1.7136	2.75e-12	3.66e-11	T-up	AtMYB50	At1g57560 [Source:UniProtKB/TrEMBL;Acc:Q9C695]
	AT5G24270	1.20667	3.07	1.34721	5.08e-11	5.85e-10	T-up	CBL4	Calcineurin B-like protein 4 [Source:UniProtKB/Swiss-Prot;Acc:O81223]
	AT5G27100	0.66	1.77	1.42321	7.04e-11	8e-10	T-up	GLR2.1	Glutamate receptor 2.1 [Source:UniProtKB/Swiss-Prot;Acc:O04660]
	MSTRG.6791	0.001	1.65333	10.6912	1.52e-09	1.49e-08	T-up	TON1B	TON1B [Arabidopsis thaliana]
	AT4G27970	0.843333	2.51667	1.57734	2.28e-09	2.18e-08	T-up	SLAH2	S-type anion channel SLAH2 [Source:UniProtKB/Swiss-Prot;Acc:Q9ASQ7]
	AT5G03830	1.82333	6.13667	1.75088	8.39e-09	7.53e-08	T-up	AT5G03830	CDK inhibitor P21 binding protein [Source:UniProtKB/TrEMBL;Acc:F4KI15]
	AT5G16530	1.59667	3.72333	1.22153	1.67e-08	1.44e-07	T-up	PIN5	Auxin efflux carrier component [Source:UniProtKB/TrEMBL;Acc:A0A178UIR3]
	AT1G67260	0.2	1.22333	2.61275	2.16e-08	1.84e-07	T-up	TCP1	Transcription factor TCP1 [Source:UniProtKB/Swiss-Prot;Acc:Q9FYG7]
	AT1G34780	6.21	12.8067	1.04423	2.93e-08	2.45e-07	T-up	APRL4	5'-adenylylsulfate reductase-like 4 [Source:UniProtKB/Swiss-Prot;Acc:Q9SA00]
	AT3G55500	1.96	5.26667	1.42604	4.71e-08	3.81e-07	T-up	EXPA16	Expansin-A16 [Source:UniProtKB/Swiss-Prot;Acc:Q9M2S9]
	AT3G07260	0.923333	2.69333	1.54447	7.6e-08	5.94e-07	T-up	FHA1	FHA domain-containing protein FHA1 [Source:UniProtKB/Swiss-Prot;Acc:Q9SFV6]
	AT5G33210	1.29667	4.65667	1.84449	9e-08	6.96e-07	T-up	SRS8	Protein SHI RELATED SEQUENCE 8 [Source:UniProtKB/Swiss-Prot;Acc:F4KH89]
	AT4G17490	4.97667	11.2433	1.17582	1.16e-07	8.84e-07	T-up	ERF6	Ethylene-responsive transcription factor 6 [Source:UniProtKB/Swiss-Prot;Acc:Q8VZ91]
	AT1G68320	2.13667	4.68333	1.13217	3.73e-06	2.23e-05	T-up	MYB62	Transcription factor MYB62 [Source:UniProtKB/Swiss-Prot;Acc:Q9C9G7]
	AT1G80710	1.31333	2.7	1.03973	4.77e-06	2.8e-05	T-up	DRS1	DROUGHT SENSITIVE 1 [Source:UniProtKB/TrEMBL;Acc:Q9SAI7]
	AT2G19400	0.386667	1.39667	1.85283	5.19e-06	3.02e-05	T-up	AT2G19400	AGC (cAMP-dependent, cGMP-dependent and protein kinase C) kinase family protein [Source:UniProtKB/TrEMBL;Acc:O64573]
	AT4G08869	0.786667	4.35667	2.4694	6.49e-06	3.73e-05	T-up	AT4G08869	Defensin-like protein 210 [Source:UniProtKB/Swiss-Prot;Acc:Q2V3K4]
	AT5G62360	0.863333	2.64333	1.61437	1.05e-05	5.83e-05	T-up	AT5G62360	Plant invertase/pectin methylesterase inhibitor superfamily protein [Source:UniProtKB/TrEMBL;Acc:Q9LVA3]
	AT1G65790	10.36	29.6467	1.51685	1.2e-05	6.58e-05	T-up	SD17	Receptor-like serine/threonine-protein kinase SD1-7 [Source:UniProtKB/Swiss-Prot;Acc:Q39086]
	AT2G26010	3.8	23.7967	2.64669	2.55e-05	0.000131574	T-up	PDF1.3	PDF1.3 [Source:UniProtKB/TrEMBL;Acc:A0A178VSS6]
	AT1G66370	1.11667	2.67667	1.26124	5.52e-05	0.000268437	T-up	MYB113	Transcription factor MYB113 [Source:UniProtKB/Swiss-Prot;Acc:Q9FNV9]
	AT4G18470	0.896667	1.97667	1.14043	5.68e-05	0.000275066	T-up	SNI1	Negative regulator of systemic acquired resistance SNI1 [Source:UniProtKB/Swiss-Prot;Acc:Q9SWA6]
	AT5G48320	0.533333	1.23667	1.21335	7.31e-05	0.000346396	T-up	AT5G48320	Cysteine/Histidine-rich C1 domain family protein [Source:UniProtKB/TrEMBL;Acc:Q9LK82]
	AT5G43980	0.84	2.03333	1.27539	8.02e-05	0.000376019	T-up	CRRSP56	Cysteine-rich repeat secretory protein 56 [Source:UniProtKB/Swiss-Prot;Acc:Q8GXV7]
	AT1G49910	1.61333	3.46333	1.10212	9.6e-05	0.00044265	T-up	BUB3.2	BUB3.2 [Source:UniProtKB/TrEMBL;Acc:A0A178W7L6]
	AT1G16370	0.526667	1.38667	1.39666	0.000100634	0.000461667	T-up	2019-10-06	Organic cation/carnitine transporter 6 [Source:UniProtKB/Swiss-Prot;Acc:Q9SA36]
	AT3G45680	1.05667	2.14667	1.02258	0.000144082	0.000641447	T-up	NPF2.3	Protein NRT1/ PTR FAMILY 2.3 [Source:UniProtKB/Swiss-Prot;Acc:Q9M175]
	AT1G03020	0.333333	1.59333	2.25701	0.000199676	0.000863742	T-up	GRXS1	Monothiol glutaredoxin-S1 [Source:UniProtKB/Swiss-Prot;Acc:Q9SA68]
	AT5G52240	56.3467	126.14	1.16262	0.000810015	0.0030394	T-up	MSBP1	Membrane steroid-binding protein 1 [Source:UniProtKB/Swiss-Prot;Acc:Q9XFM6]
	AT3G44990	1.48	3.52	1.24998	0.00101836	0.00373526	T-up	XTH31	Xyloglucan endotransglucosylase/hydrolase protein 31 [Source:UniProtKB/Swiss-Prot;Acc:P93046]
	AT1G53700	0.82	1.65667	1.01459	0.00118545	0.00426947	T-up	WAG1	Serine/threonine-protein kinase WAG1 [Source:UniProtKB/Swiss-Prot;Acc:Q9C8M5]
	AT1G65970	0.56	1.71667	1.61611	0.00203789	0.00693855	T-up	PRXIIC	TPX2 [Source:UniProtKB/TrEMBL;Acc:A0A178WKG0]
	AT2G18120	0.41	1.22	1.57319	0.00295267	0.00967598	T-up	SRS4	Protein SHI RELATED SEQUENCE 4 [Source:UniProtKB/Swiss-Prot;Acc:Q9SI19]
	AT2G03710	0.393333	1.08	1.45721	0.00396394	0.012581	T-up	AGL3	Agamous-like MADS-box protein AGL3 [Source:UniProtKB/Swiss-Prot;Acc:P29383]
	AT5G53570	6.62333	16.9133	1.35253	0.00667611	0.0198584	T-up	AT5G53570	Ypt/Rab-GAP domain of gyp1p superfamily protein [Source:UniProtKB/TrEMBL;Acc:F4JX92]
	AT1G69400	0.56	1.24	1.14684	0.00699999	0.0207065	T-up	BUB3.3	Mitotic checkpoint protein BUB3.3 [Source:UniProtKB/Swiss-Prot;Acc:F4I241]
	AT1G69970	0.623333	1.41667	1.18442	0.00950252	0.0267999	T-up	CLE26	CLAVATA3/ESR (CLE)-related protein 26 [Source:UniProtKB/Swiss-Prot;Acc:O04547]
	AT1G68765	0.65	1.52667	1.23187	0.0121589	0.0331846	T-up	IDA	IDA [Source:UniProtKB/TrEMBL;Acc:A0A178WMB5]
	AT1G26250	0.456667	1.12	1.29429	0.0183674	0.0472778	T-up	AT1G26250	Proline-rich extensin-like family protein [Source:UniProtKB/TrEMBL;Acc:Q9C669]
	AT1G62710	23.07	1.44	-4.00188	2.51e-195	3.47e-192	P-up	bVPE	Vacuolar-processing enzyme beta-isozyme [Source:UniProtKB/Swiss-Prot;Acc:Q39044]
	AT1G73260	287.327	27.3633	-3.39238	8.02e-117	4.38e-114	P-up	KTI1	Kunitz trypsin inhibitor 1 [Source:UniProtKB/Swiss-Prot;Acc:Q8RXD5]
	AT5G48400	11.9767	0.93	-3.68685	1.71e-79	4.5e-77	P-up	GLR1.2	Glutamate receptor 1.2 [Source:UniProtKB/Swiss-Prot;Acc:Q9LV72]
	AT4G19970	17.39	0.966667	-4.1691	1.91e-72	4.27e-70	P-up	AT4G19970	CONTAINS InterPro DOMAIN/s: Nucleotide-diphospho-sugar transferase, predicted (InterPro:IPR005069); BEST Arabidopsis thaliana protein match is: Nucleotide-diphospho-sugar transferase family protein (TAIR:AT5G44820.1); Has 801 Blast hits to 466 prote /.../ 35 species: Archae - 0; Bacteria - 0; Metazoa - 2; Fungi - 0; Plants - 750; Viruses - 0; Other Eukaryotes - 49 (source: NCBI BLink). [Source:TA…
	AT1G02300	63.4567	25.7467	-1.30139	3.98e-67	7.93e-65	P-up	CATHB1	Cathepsin B-like protease 1 [Source:UniProtKB/Swiss-Prot;Acc:F4HVZ1]
	AT3G19515	7.31667	0.84	-3.12273	2.18e-61	3.58e-59	P-up	AT3G19515	Apoptosis inhibitor [Source:UniProtKB/TrEMBL;Acc:F4JB86]
	AT1G09750	88.8733	20.15	-2.14097	1.93e-55	2.74e-53	P-up	AED3	Aspartyl protease AED3 [Source:UniProtKB/Swiss-Prot;Acc:O04496]
	AT1G19250	55.2533	10.43	-2.40532	7.03e-55	9.72e-53	P-up	FMO1	Probable flavin-containing monooxygenase 1 [Source:UniProtKB/Swiss-Prot;Acc:Q9LMA1]
	AT4G32200	2.45333	0.05	-5.61667	1.96e-54	2.69e-52	P-up	ASY2	Meiosis-specific protein ASY2 [Source:UniProtKB/Swiss-Prot;Acc:F4JTJ9]
	AT5G48410	7.36	0.773333	-3.25054	1.03e-51	1.27e-49	P-up	GLR1.3	Glutamate receptor 1.3 [Source:UniProtKB/Swiss-Prot;Acc:Q9FH75]
	AT5G43060	45.6833	13.4833	-1.76049	3.69e-49	4.16e-47	P-up	RD21B	Probable cysteine protease RD21B [Source:UniProtKB/Swiss-Prot;Acc:Q9FMH8]
	AT5G01600	73.0433	10.1067	-2.85345	5.24e-49	5.81e-47	P-up	FER1	Ferritin-1, chloroplastic [Source:UniProtKB/Swiss-Prot;Acc:Q39101]
	AT1G33170	10.4733	2.88	-1.86258	9.09e-49	9.89e-47	P-up	AT1G33170	Probable methyltransferase PMT18 [Source:UniProtKB/Swiss-Prot;Acc:Q9C884]
	AT4G28080	55.1367	21.79	-1.33935	2.06e-48	2.23e-46	P-up	TSS	Protein TSS [Source:UniProtKB/Swiss-Prot;Acc:F4JKH6]
	AT1G64390	48.26	14.5333	-1.73146	1.29e-47	1.35e-45	P-up	AtGH9C2	Endoglucanase 6 [Source:UniProtKB/Swiss-Prot;Acc:Q42059]
	AT2G20750	5.49333	0.646667	-3.08659	5.98e-42	5.2e-40	P-up	EXPB1	Expansin-B1 [Source:UniProtKB/Swiss-Prot;Acc:Q9SKU2]
	AT2G40300	12.5733	1.82333	-2.78572	1.14e-41	9.64e-40	P-up	FER4	Ferritin-4, chloroplastic [Source:UniProtKB/Swiss-Prot;Acc:Q9S756]
	AT3G49780	43.1067	8.69667	-2.30938	2.6e-41	2.14e-39	P-up	PSK3	Phytosulfokines 3 [Source:UniProtKB/Swiss-Prot;Acc:Q9M2Y0]
	AT5G44610	9.87667	0.883333	-3.48299	1.74e-38	1.25e-36	P-up	PCAP2	Plasma membrane-associated cation-binding protein 2 [Source:UniProtKB/Swiss-Prot;Acc:Q9LU05]
	AT3G45860	57.0767	0.001	-15.8006	9.97e-38	6.91e-36	P-up	CRK4	Cysteine-rich receptor-like protein kinase 4 [Source:UniProtKB/Swiss-Prot;Acc:Q9LZU4]
	AT5G55480	8.53667	3.31333	-1.36539	2.42e-37	1.65e-35	P-up	GDPDL4	Glycerophosphodiester phosphodiesterase GDPDL4 [Source:UniProtKB/Swiss-Prot;Acc:Q9FJ62]
	AT1G79670	10.47	3.79333	-1.46472	1.24e-35	7.82e-34	P-up	WAKL22	WAKL22 [Source:UniProtKB/TrEMBL;Acc:A0A178WG77]
	AT1G73220	3.42333	0.32	-3.41926	1.39e-34	8.38e-33	P-up	2019-10-01	Organic cation/carnitine transporter 1 [Source:UniProtKB/Swiss-Prot;Acc:Q9CAT6]
	AT4G19520	12.32	0.001	-13.5887	1.35e-32	7.55e-31	P-up	AT4G19520	Probable disease resistance protein At4g19520 [Source:UniProtKB/Swiss-Prot;Acc:F4JT82]
	AT1G68560	88.8967	40.1733	-1.14589	2.93e-31	1.53e-29	P-up	XYL1	Alpha-xylosidase 1 [Source:UniProtKB/Swiss-Prot;Acc:Q9S7Y7]
	AT1G69490	60.79	19.92	-1.60962	4.3e-31	2.24e-29	P-up	NAC029	NAP [Source:UniProtKB/TrEMBL;Acc:A0A178W8K0]
	AT5G61480	18.2	7.59667	-1.2605	2.15e-30	1.08e-28	P-up	TDR	Leucine-rich repeat receptor-like protein kinase TDR [Source:UniProtKB/Swiss-Prot;Acc:Q9FII5]
	AT4G05320	233.347	112.827	-1.04837	2.87e-30	1.44e-28	P-up	UBQ10	Polyubiquitin 10 [Source:UniProtKB/Swiss-Prot;Acc:Q8H159]
	AT5G15230	73.3	27.1867	-1.43091	2.03e-28	9.37e-27	P-up	GASA4	Gibberellin-regulated protein 4 [Source:UniProtKB/Swiss-Prot;Acc:P46690]
	AT2G38530	112.587	38.1833	-1.56002	2.56e-28	1.18e-26	P-up	LTP2	Non-specific lipid-transfer protein [Source:UniProtKB/TrEMBL;Acc:A0A178W063]
	AT4G12970	8.66	2.25667	-1.94017	3.47e-26	1.43e-24	P-up	EPFL9	EPIDERMAL PATTERNING FACTOR-like protein 9 [Source:UniProtKB/Swiss-Prot;Acc:Q9SV72]
	AT2G06850	123.44	40.9267	-1.5927	3.11e-25	1.2e-23	P-up	XTH4	Xyloglucan endotransglucosylase/hydrolase protein 4 [Source:UniProtKB/Swiss-Prot;Acc:Q39099]
	AT3G25190	3.53	0.15	-4.55663	5.48e-25	2.07e-23	P-up	AT3G25190	Vacuolar iron transporter homolog 2.1 [Source:UniProtKB/Swiss-Prot;Acc:Q9LSF6]
	AT1G22090	3.48667	0.0633333	-5.78274	6.19e-25	2.33e-23	P-up	EMB2204	UPF0725 protein EMB2204 [Source:UniProtKB/Swiss-Prot;Acc:Q9LM50]
	AT1G70210	4.92	1.68667	-1.54448	7.61e-25	2.84e-23	P-up	CYCD1-1	Cyclin-D1-1 [Source:UniProtKB/Swiss-Prot;Acc:P42751]
	AT1G26410	4.47667	0.683333	-2.71176	1.89e-24	6.89e-23	P-up	FOX4	Berberine bridge enzyme-like 6 [Source:UniProtKB/Swiss-Prot;Acc:Q9FZC7]
	AT4G35350	14.9833	5.93667	-1.33563	2.35e-24	8.47e-23	P-up	XCP1	Cysteine protease XCP1 [Source:UniProtKB/Swiss-Prot;Acc:O65493]
	AT1G10640	9.71667	2.33333	-2.05807	2.82e-24	1.01e-22	P-up	AT1G10640	Pectin lyase-like superfamily protein [Source:UniProtKB/TrEMBL;Acc:F4I5U6]
	AT3G06770	8.63667	3.66333	-1.23732	3.68e-24	1.31e-22	P-up	AT3G06770	Pectin lyase-like superfamily protein [Source:UniProtKB/TrEMBL;Acc:A0A1I9LN94]
	AT5G22940	4.30667	1.15333	-1.90076	6.8e-24	2.37e-22	P-up	F8H	FRA8 homolog [Source:TAIR;Acc:AT5G22940]
	AT3G12610	60.78	25.6033	-1.24727	1.03e-23	3.53e-22	P-up	DRT100	DRT100 [Source:UniProtKB/TrEMBL;Acc:A0A178VMS3]
	AT4G34580	4.45333	0.766667	-2.53821	1.74e-23	5.84e-22	P-up	SFH1	SRH1 [Source:UniProtKB/TrEMBL;Acc:A0A178V672]
	AT4G24510	16.1267	7.43	-1.11801	1.44e-22	4.63e-21	P-up	CER2	VC2 [Source:UniProtKB/TrEMBL;Acc:A0A178V1H6]
	AT4G17880	11.3533	5.66333	-1.00339	2.85e-22	9.01e-21	P-up	MYC4	Transcription factor MYC4 [Source:UniProtKB/Swiss-Prot;Acc:O49687]
	AT1G60590	8.35	3.04	-1.4577	3.83e-22	1.2e-20	P-up	AT1G60590	Pectin lyase-like superfamily protein [Source:UniProtKB/TrEMBL;Acc:O22699]
	AT5G49450	14.1867	4.3	-1.72213	5.39e-22	1.66e-20	P-up	BZIP1	Basic leucine zipper 1 [Source:UniProtKB/Swiss-Prot;Acc:Q9FGX2]
	AT5G67560	57.5633	27.8867	-1.04557	9.48e-22	2.87e-20	P-up	ARL8B	ADP-ribosylation factor-like protein 8b [Source:UniProtKB/Swiss-Prot;Acc:Q93Y31]
	AT2G28950	74.2467	33.6833	-1.14029	1.06e-21	3.19e-20	P-up	EXPA6	Expansin [Source:UniProtKB/TrEMBL;Acc:A0A178VZL6]
	AT1G65610	9.01667	2.51667	-1.84108	1.35e-21	4.03e-20	P-up	KOR2	Endoglucanase 7 [Source:UniProtKB/Swiss-Prot;Acc:O04478]
	AT2G47190	21.6267	5.66667	-1.93224	5.2e-21	1.48e-19	P-up	ATMYB2	ATMYB2 [Source:UniProtKB/TrEMBL;Acc:Q39028]
	AT1G05880	2.49667	0.376667	-2.72864	6.7e-21	1.9e-19	P-up	ARI12	Probable E3 ubiquitin-protein ligase ARI12 [Source:UniProtKB/Swiss-Prot;Acc:Q84RQ9]
	AT3G23730	19.5933	9.06667	-1.11172	8.15e-21	2.3e-19	P-up	XTH16	Probable xyloglucan endotransglucosylase/hydrolase protein 16 [Source:UniProtKB/Swiss-Prot;Acc:Q8LG58]
	AT5G23660	34.89	15.5333	-1.16745	6.04e-20	1.61e-18	P-up	SWEET12	Bidirectional sugar transporter SWEET12 [Source:UniProtKB/Swiss-Prot;Acc:O82587]
	AT2G14620	8.08	1.12333	-2.84657	7.17e-20	1.9e-18	P-up	XTH10	Probable xyloglucan endotransglucosylase/hydrolase protein 10 [Source:UniProtKB/Swiss-Prot;Acc:Q9ZVK1]
	AT1G03870	68.4833	33.0567	-1.05081	1e-19	2.63e-18	P-up	FLA9	At1g03870 [Source:UniProtKB/TrEMBL;Acc:B3LF88]
	AT4G04770	31.9767	11.96	-1.4188	1.14e-19	2.97e-18	P-up	ABCI8	UPF0051 protein ABCI8, chloroplastic [Source:UniProtKB/Swiss-Prot;Acc:Q9ZS97]
	AT2G34620	28.6067	13.6633	-1.06604	9.38e-19	2.28e-17	P-up	AT2G34620	Mitochondrial transcription termination factor family protein [Source:UniProtKB/TrEMBL;Acc:O64685]
	AT3G29030	42.3133	19.92	-1.08689	1.77e-18	4.19e-17	P-up	EXPA5	Expansin [Source:UniProtKB/TrEMBL;Acc:Q1ECM3]
	AT4G18990	4.96	1.18667	-2.06343	2.37e-18	5.54e-17	P-up	XTH29	Probable xyloglucan endotransglucosylase/hydrolase protein 29 [Source:UniProtKB/Swiss-Prot;Acc:Q8L7H3]
	AT4G25070	11.92	5.17667	-1.20329	3.5e-18	8.05e-17	P-up	AT4G25070	Caldesmon-like protein [Source:UniProtKB/TrEMBL;Acc:A0MFT2]
	AT1G18370	6.16333	2.55	-1.27321	6.14e-18	1.38e-16	P-up	KIN7A	Kinesin-like protein KIN-7A [Source:UniProtKB/Swiss-Prot;Acc:Q8S905]
	AT1G62760	72.2667	7.84	-3.2044	1e-17	2.2e-16	P-up	PMEI10	Pectinesterase inhibitor 10 [Source:UniProtKB/Swiss-Prot;Acc:Q9SI74]
	AT1G20190	28.43	9.31	-1.61056	2.2e-17	4.73e-16	P-up	EXPA11	Expansin-A11 [Source:UniProtKB/Swiss-Prot;Acc:Q9LNU3]
	AT1G11545	18.6833	6.43333	-1.53811	3.84e-17	8.11e-16	P-up	XTH8	Xyloglucan endotransglucosylase/hydrolase [Source:UniProtKB/TrEMBL;Acc:A0A178W0W2]
	AT1G57820	13.1667	6.46333	-1.02654	6.19e-17	1.28e-15	P-up	ORTH2	E3 ubiquitin-protein ligase ORTHRUS 2 [Source:UniProtKB/Swiss-Prot;Acc:Q8VYZ0]
	AT1G66700	34.5133	16.19	-1.09205	1.34e-16	2.7e-15	P-up	PXMT1	Paraxanthine methyltransferase 1 [Source:UniProtKB/Swiss-Prot;Acc:Q9C9M3]
	AT5G44130	17.6667	8.6	-1.03862	1.9e-16	3.74e-15	P-up	FLA13	Fasciclin-like arabinogalactan protein 13 [Source:UniProtKB/Swiss-Prot;Acc:Q9FFH6]
	AT2G47880	18.7467	5.68	-1.72267	3.21e-16	6.24e-15	P-up	GRXC13	Glutaredoxin-C13 [Source:UniProtKB/Swiss-Prot;Acc:O82255]
	AT3G29810	10.9733	4.20667	-1.38325	5.76e-16	1.1e-14	P-up	COBL3	COBRA-like protein 2 [Source:UniProtKB/Swiss-Prot;Acc:Q8L8Q7]
	AT2G41850	42.7833	2.4	-4.15594	7.29e-16	1.38e-14	P-up	ADPG2	Polygalacturonase ADPG2 [Source:UniProtKB/Swiss-Prot;Acc:Q8RY29]
	AT5G27220	1.78667	0.556667	-1.68238	3.33e-15	5.99e-14	P-up	AT5G27220	A_TM021B04.7 protein [Source:UniProtKB/TrEMBL;Acc:O04650]
	AT4G09460	17.72	8.33333	-1.08841	1.13e-14	1.92e-13	P-up	MYB6	Transcription repressor MYB6 [Source:UniProtKB/Swiss-Prot;Acc:Q38851]
	AT3G52530	2.84	0.68	-2.06228	1.18e-14	2.01e-13	P-up	AT3G52530	At3g52530 [Source:UniProtKB/TrEMBL;Acc:Q9SVD4]
	AT3G45530	1.21333	0.001	-10.2448	1.66e-14	2.77e-13	P-up	AT3G45530	Cysteine/Histidine-rich C1 domain family protein [Source:UniProtKB/TrEMBL;Acc:Q9M1F4]
	AT3G61490	9.94333	4.58	-1.11838	1.68e-14	2.81e-13	P-up	AT3G61490	Pectin lyase-like superfamily protein [Source:UniProtKB/TrEMBL;Acc:A0A1I9LS88]
	AT2G17780	3.23333	1.16333	-1.47476	1.8e-14	3e-13	P-up	MCA2	Protein MID1-COMPLEMENTING ACTIVITY 2 [Source:UniProtKB/Swiss-Prot;Acc:Q3EBY6]
	AT5G57510	4.65333	0.583333	-2.99587	1.86e-14	3.09e-13	P-up	AT5G57510	Cotton fiber protein [Source:UniProtKB/TrEMBL;Acc:Q9FKM0]
	AT2G45400	4.85667	1.39667	-1.79798	2.85e-14	4.67e-13	P-up	BEN1	Protein BRI1-5 ENHANCED 1 [Source:UniProtKB/Swiss-Prot;Acc:O22133]
	AT4G01595	3.75333	0.001	-11.874	2.93e-14	4.8e-13	P-up	AT4G01595	Protein kinase superfamily protein [Source:UniProtKB/TrEMBL;Acc:F4JG28]
	AT5G03150	8.1	3.94667	-1.03729	3.01e-14	4.92e-13	P-up	JKD	Zinc finger protein JACKDAW [Source:UniProtKB/Swiss-Prot;Acc:Q700D2]
	AT5G10140	22.9133	9.33333	-1.29572	3.67e-14	5.93e-13	P-up	FLC	At5g10140 [Source:UniProtKB/TrEMBL;Acc:Q5Q9J1]
	AT5G06270	8.98333	3.85667	-1.2199	4.83e-14	7.72e-13	P-up	AT5G06270	Gb [Source:UniProtKB/TrEMBL;Acc:Q9FNI1]
	AT1G48260	8.84667	3.58667	-1.30249	6.8e-14	1.07e-12	P-up	CIPK17	CBL-interacting serine/threonine-protein kinase 17 [Source:UniProtKB/Swiss-Prot;Acc:Q94C40]
	AT3G18750	8.27667	3.95667	-1.06476	8.52e-14	1.33e-12	P-up	WNK6	Probable serine/threonine-protein kinase WNK6 [Source:UniProtKB/Swiss-Prot;Acc:Q8S8Y8]
	AT3G45410	1.38	0.166667	-3.04963	8.98e-14	1.4e-12	P-up	LECRK13	L-type lectin-domain containing receptor kinase I.3 [Source:UniProtKB/Swiss-Prot;Acc:Q9M3D8]
	AT2G28110	9.81667	3.67667	-1.41683	1.19e-13	1.83e-12	P-up	IRX7	Glycosyltransferase (Fragment) [Source:UniProtKB/TrEMBL;Acc:W8Q712]
	AT2G26760	3.20667	1.17	-1.45457	2.47e-13	3.69e-12	P-up	CYCB1-4	CYCB1 [Source:UniProtKB/TrEMBL;Acc:A0A178VPU5]
	AT1G70710	11.36	4.87	-1.22197	2.56e-13	3.81e-12	P-up	CEL1	Endoglucanase 8 [Source:UniProtKB/Swiss-Prot;Acc:Q9CAC1]
	AT5G46690	7.53333	2.70667	-1.47677	2.64e-13	3.93e-12	P-up	BHLH71	Transcription factor bHLH71 [Source:UniProtKB/Swiss-Prot;Acc:Q56XR0]
	AT3G21870	5.14	1.44667	-1.82904	8.71e-13	1.23e-11	P-up	CYCU1-1	Cyclin-U1-1 [Source:UniProtKB/Swiss-Prot;Acc:Q9LJ45]
	AT5G46960	49.26	0.676667	-6.18583	1.57e-12	2.15e-11	P-up	PMEI12	Pectinesterase inhibitor 12 [Source:UniProtKB/Swiss-Prot;Acc:Q9FJR5]
	AT4G35620	3.69	1.40333	-1.39476	1.97e-12	2.68e-11	P-up	CYCB2-2	Cyclin-B2-2 [Source:UniProtKB/Swiss-Prot;Acc:Q39070]
	AT5G13330	12.1067	5.59333	-1.11402	2.97e-12	3.94e-11	P-up	ERF113	Rap2.6L [Source:UniProtKB/TrEMBL;Acc:A0A178UKL8]
	AT5G26920	71.3367	34.17	-1.06191	3.84e-12	5.05e-11	P-up	CBP60G	Calmodulin-binding protein 60 G [Source:UniProtKB/Swiss-Prot;Acc:F4K2R6]
	AT1G10710	1.18	0.0766667	-3.94404	4.91e-12	6.38e-11	P-up	PHS1	Protein POOR HOMOLOGOUS SYNAPSIS 1 [Source:UniProtKB/Swiss-Prot;Acc:Q45GQ7]
	AT3G24520	4.29333	1.83667	-1.22501	6.5e-12	8.33e-11	P-up	HSFC1	Heat stress transcription factor C-1 [Source:UniProtKB/Swiss-Prot;Acc:Q9LV52]
	AT3G51280	6.91333	3.37667	-1.03378	7.68e-12	9.76e-11	P-up	AT3G51280	Protein POLLENLESS 3-LIKE 2 [Source:UniProtKB/Swiss-Prot;Acc:Q9SD20]
	AT4G31230	2.28	0.863333	-1.40104	1.04e-11	1.3e-10	P-up	AT4G31230	Kinase with adenine nucleotide alpha hydrolases-like domain-containing protein [Source:UniProtKB/TrEMBL;Acc:Q1PE30]
	AT1G32170	4.73667	1.74333	-1.44202	1.1e-11	1.37e-10	P-up	XTH30	Probable xyloglucan endotransglucosylase/hydrolase protein 30 [Source:UniProtKB/Swiss-Prot;Acc:Q38908]
	AT5G25590	3.93	1.83333	-1.10006	1.26e-11	1.56e-10	P-up	AT5G25590	DNA ligase (DUF630 and DUF632) [Source:UniProtKB/TrEMBL;Acc:Q8RWW9]
	AT5G47500	26.5	11.0833	-1.2576	1.94e-11	2.34e-10	P-up	PME68	Probable pectinesterase 68 [Source:UniProtKB/Swiss-Prot;Acc:Q8LPF3]
	AT1G21740	2.13	0.94	-1.18012	2.24e-11	2.69e-10	P-up	AT1G21740	DUF630 family protein, putative (DUF630 and DUF632) [Source:UniProtKB/TrEMBL;Acc:Q9XI02]
	AT5G02190	3.65667	1.46	-1.32456	3.06e-11	3.63e-10	P-up	PCS1	Aspartic proteinase PCS1 [Source:UniProtKB/Swiss-Prot;Acc:Q9LZL3]
	AT2G22860	19.3333	7.79667	-1.31016	3.07e-11	3.64e-10	P-up	PSK2	Phytosulfokines 2 [Source:UniProtKB/Swiss-Prot;Acc:O81003]
	AT4G02290	7.99	3.25	-1.29776	3.07e-11	3.64e-10	P-up	AtGH9B13	Endoglucanase 17 [Source:UniProtKB/Swiss-Prot;Acc:O81416]
	AT1G62360	5.98333	2.86667	-1.06158	3.18e-11	3.77e-10	P-up	STM	Homeobox protein SHOOT MERISTEMLESS [Source:UniProtKB/Swiss-Prot;Acc:Q38874]
	AT5G45840	1.63	0.546667	-1.57614	3.39e-11	3.98e-10	P-up	AT5G45840	-
	AT2G37640	17.3333	6.37667	-1.44267	3.58e-11	4.18e-10	P-up	EXPA3	Expansin [Source:UniProtKB/TrEMBL;Acc:A0A178VPK3]
	AT5G11210	5.10333	2.1	-1.28105	3.98e-11	4.64e-10	P-up	GLR2.5	Glutamate receptor 2.5 [Source:UniProtKB/Swiss-Prot;Acc:Q9LFN5]
	AT1G74080	2.02333	0.273333	-2.888	1.25e-10	1.38e-09	P-up	MYB122	Transcription factor MYB122 [Source:UniProtKB/Swiss-Prot;Acc:Q9C9C8]
	AT2G33560	3.30333	1.21333	-1.44495	1.28e-10	1.41e-09	P-up	BUBR1	BUBR1 [Source:UniProtKB/TrEMBL;Acc:A0A178VU51]
	AT2G29100	1.58	0.37	-2.09433	3.1e-10	3.27e-09	P-up	ATGLR2.9	Glutamate receptor [Source:UniProtKB/TrEMBL;Acc:A0A178VR79]
	AT4G31970	3.91	0.59	-2.72838	4.2e-10	4.39e-09	P-up	CYP82C2	Cytochrome P450 82C2 [Source:UniProtKB/Swiss-Prot;Acc:O49394]
	AT5G01840	7.84667	3.77667	-1.05497	4.73e-10	4.91e-09	P-up	OFP1	Transcription repressor OFP1 [Source:UniProtKB/Swiss-Prot;Acc:Q9LZW2]
	AT4G16640	2.71	0.793333	-1.77229	5.45e-10	5.61e-09	P-up	1MMP	Metalloendoproteinase 1-MMP [Source:UniProtKB/Swiss-Prot;Acc:O23507]
	AT2G36570	10.3767	4.12	-1.33263	5.86e-10	6.02e-09	P-up	PXC1	Leucine-rich repeat receptor-like protein kinase PXC1 [Source:UniProtKB/Swiss-Prot;Acc:Q9SJQ1]
	AT5G67270	6.45333	3.01667	-1.09709	8.61e-10	8.69e-09	P-up	EB1C	EB1C [Source:UniProtKB/TrEMBL;Acc:A0A178UNG3]
	AT4G11373	3.53667	0.0366667	-6.59178	5.06e-09	4.66e-08	P-up	AT4G11373	Serine/Threonine kinase catalytic domain protein [Source:UniProtKB/TrEMBL;Acc:A0A1P8B8U9]
	AT2G15310	6.80333	3.15333	-1.10936	6.12e-09	5.58e-08	P-up	ATARFB1A	Probable ADP-ribosylation factor At2g15310 [Source:UniProtKB/Swiss-Prot;Acc:Q9SHU5]
	AT4G32830	5.44667	2.67667	-1.02494	1.1e-08	9.72e-08	P-up	AUR1	AUR1 [Source:UniProtKB/TrEMBL;Acc:A0A178V5T5]
	AT1G48100	2.71333	1.25333	-1.1143	1.78e-08	1.53e-07	P-up	AT1G48100	Polygalacturonase At1g48100 [Source:UniProtKB/Swiss-Prot;Acc:Q949Z1]
	AT1G70170	1.96333	0.51	-1.94474	1.98e-08	1.69e-07	P-up	2MMP	Metalloendoproteinase 2-MMP [Source:UniProtKB/Swiss-Prot;Acc:O04529]
	AT4G27850	2.38667	0.79	-1.59507	3.25e-08	2.69e-07	P-up	AT4G27850	Glycine-rich protein family [Source:UniProtKB/TrEMBL;Acc:Q9STP1]
	AT3G19390	1.23	0.243333	-2.33765	4.39e-08	3.57e-07	P-up	RD21C	Probable cysteine protease RD21C [Source:UniProtKB/Swiss-Prot;Acc:Q9LT78]
	AT3G15150	4.93667	2.21	-1.15949	4.97e-08	4e-07	P-up	MMS21	E3 SUMO-protein ligase MMS21 [Source:UniProtKB/Swiss-Prot;Acc:Q8GYH7]
	AT2G03090	8.05333	3.78667	-1.08866	4.99e-08	4.01e-07	P-up	EXPA15	Expansin-A15 [Source:UniProtKB/Swiss-Prot;Acc:O80622]
	AT5G62500	3.45333	1.66	-1.05681	1.53e-07	1.15e-06	P-up	EB1B	Microtubule-associated protein RP/EB family member 1B [Source:UniProtKB/Swiss-Prot;Acc:Q9FJJ5]
	AT1G70895	1.85667	0.553333	-1.74649	1.56e-07	1.17e-06	P-up	CLE17	CLAVATA3/ESR (CLE)-related protein 17 [Source:UniProtKB/Swiss-Prot;Acc:Q8L9H6]
	AT1G76310	4.42	2.11	-1.0668	2.94e-07	2.11e-06	P-up	AT1G76310	CYCLIN B2;4 [Source:TAIR;Acc:AT1G76310]
	AT1G34355	1.18333	0.563333	-1.0708	3.38e-07	2.4e-06	P-up	PS1	FHA domain-containing protein PS1 [Source:UniProtKB/Swiss-Prot;Acc:B7SY83]
	AT5G64530	3.74333	1.52	-1.30025	3.81e-07	2.68e-06	P-up	NAC104	NAC domain-containing protein 104 [Source:UniProtKB/Swiss-Prot;Acc:Q8GWK6]
	AT5G13170	15.6533	2.89667	-2.434	5.32e-07	3.67e-06	P-up	SWEET15	Bidirectional sugar transporter SWEET15 [Source:UniProtKB/Swiss-Prot;Acc:Q9FY94]
	AT1G66730	2.42	0.836667	-1.53228	1.03e-06	6.78e-06	P-up	LIG6	DNA ligase 6 [Source:UniProtKB/Swiss-Prot;Acc:F4HPZ9]
	AT5G64910	2.89333	1.26	-1.19931	1.12e-06	7.29e-06	P-up	AT5G64910	unknown protein; BEST Arabidopsis thaliana protein match is: unknown protein (TAIR:AT5G10010.1); Has 1807 Blast hits to 1807 proteins in 277 species: Archae - 0; Bacteria - 0; Metazoa - 736; Fungi - 347; Plants - 385; Viruses - 0; Other Eukaryotes - /.../source: NCBI BLink). [Source:TAIR;Acc:AT5G64910]
	AT4G28190	1.43333	0.54	-1.40834	1.14e-06	7.42e-06	P-up	ULT1	Developmental regulator, ULTRAPETALA [Source:UniProtKB/TrEMBL;Acc:F4JKJ1]
	AT5G61440	2.14	0.82	-1.38391	1.46e-06	9.32e-06	P-up	ACHT5	Thioredoxin-like 1-2, chloroplastic [Source:UniProtKB/Swiss-Prot;Acc:Q9XFI1]
	AT4G22680	1.42	0.333333	-2.09085	2.66e-06	1.63e-05	P-up	MYB85	MYB transcription factor [Source:UniProtKB/TrEMBL;Acc:Q94GA6]
	AT5G03870	2.11	0.973333	-1.11624	3.96e-06	2.36e-05	P-up	AT5G03870	Emb [Source:UniProtKB/TrEMBL;Acc:Q9LZC2]
	AT1G65310	1.39333	0.113333	-3.6199	4.07e-06	2.41e-05	P-up	ATXTH17	xyloglucan endotransglucosylase/hydrolase 17 [Source:TAIR;Acc:AT1G65310]
	AT4G24140	1.21333	0.433333	-1.48543	5.66e-06	3.28e-05	P-up	BDG3	Probable lysophospholipase BODYGUARD 3 [Source:UniProtKB/Swiss-Prot;Acc:O22977]
	AT3G48580	3.03	1.32	-1.19878	8.21e-06	4.63e-05	P-up	XTH11	Probable xyloglucan endotransglucosylase/hydrolase protein 11 [Source:UniProtKB/Swiss-Prot;Acc:Q9SMP1]
	AT5G09530	3.73	1.27667	-1.54679	1.25e-05	6.83e-05	P-up	PELPK1	PRP10 [Source:UniProtKB/TrEMBL;Acc:A0A178UP14]
	AT1G63245	7.50667	3.37333	-1.154	1.43e-05	7.71e-05	P-up	CLE14	CLE14 [Source:UniProtKB/TrEMBL;Acc:A0A178WFK0]
	AT3G18870	4.27	1.76667	-1.27321	5.33e-05	0.00025967	P-up	AT3G18870	At3g18870 [Source:UniProtKB/TrEMBL;Acc:Q9LHN2]
	AT3G51910	3.01	1.25	-1.26784	5.39e-05	0.000262359	P-up	HSFA7A	Heat stress transcription factor A-7a [Source:UniProtKB/Swiss-Prot;Acc:Q9SV12]
	AT5G02420	3.64667	1.59	-1.19755	6.35e-05	0.000304257	P-up	SMR3	Cyclin-dependent protein kinase inhibitor SMR3 [Source:UniProtKB/Swiss-Prot;Acc:Q9LZ60]
	AT3G09390	198.077	86.4733	-1.19573	7.84e-05	0.000368658	P-up	MT2A	Metallothionein-like protein 2A [Source:UniProtKB/Swiss-Prot;Acc:P25860]
	AT4G39340	1.32	0.0566667	-4.54189	8.03e-05	0.000376502	P-up	EC1.4	Egg cell-secreted protein 1.4 [Source:UniProtKB/Swiss-Prot;Acc:Q9T039]
	AT1G56710	1.02667	0.38	-1.4339	8.7e-05	0.000405344	P-up	AT1G56710	Pectin lyase-like superfamily protein [Source:UniProtKB/TrEMBL;Acc:Q9FXC1]
	AT3G63430	1.28333	0.6	-1.09686	0.000112766	0.00051262	P-up	AT3G63430	At3g63430 [Source:UniProtKB/TrEMBL;Acc:Q9LY72]
	AT1G76800	2.25667	0.996667	-1.17901	0.000127988	0.000575909	P-up	AT1G76800	Vacuolar iron transporter homolog 2 [Source:UniProtKB/Swiss-Prot;Acc:Q9SRD3]
	AT2G30424	2.90667	1.07667	-1.43279	0.000144025	0.000641313	P-up	TCL2	MYB-like transcription factor TCL2 [Source:UniProtKB/Swiss-Prot;Acc:B3H4X8]
	AT1G17310	1.35333	0.296667	-2.1896	0.000147455	0.000655348	P-up	AT1G17310	MADS-box transcription factor family protein [Source:TAIR;Acc:AT1G17310]
	AT2G44190	1.3	0.586667	-1.1479	0.000155498	0.000687708	P-up	EDE1	Protein ENDOSPERM DEFECTIVE 1 [Source:UniProtKB/Swiss-Prot;Acc:O80588]
	AT1G24260	1.15333	0.383333	-1.58914	0.000212224	0.000912813	P-up	2019-09-03	At1g24260 [Source:UniProtKB/TrEMBL;Acc:B4F7R9]
	AT5G46720	2.56333	0.973333	-1.39702	0.000230466	0.000982284	P-up	AT5G46720	AIG2-like (Avirulence induced gene) family protein [Source:UniProtKB/TrEMBL;Acc:Q9FIQ3]
	AT1G10550	2.01	0.866667	-1.21365	0.00029494	0.00122508	P-up	XTH33	Probable xyloglucan endotransglucosylase/hydrolase protein 33 [Source:UniProtKB/Swiss-Prot;Acc:Q8LC45]
	AT3G58780	1.58	0.456667	-1.79071	0.000309571	0.00127974	P-up	SHP1	K-box region and MADS-box transcription factor family protein [Source:UniProtKB/TrEMBL;Acc:A0A1I9LM26]
	AT1G53620	1.03667	0.103333	-3.32657	0.000402233	0.00162087	P-up	AT1G53620	Transmembrane protein [Source:UniProtKB/TrEMBL;Acc:Q9C8L8]
	AT5G45890	124.297	9.95	-3.64295	0.000599112	0.0023226	P-up	SAG12	Senescence-specific cysteine protease SAG12 [Source:UniProtKB/Swiss-Prot;Acc:Q9FJ47]
	AT1G16950	1.06333	0.146667	-2.85798	0.000636797	0.0024513	P-up	CEP13	Precursor of CEP13 [Source:UniProtKB/Swiss-Prot;Acc:Q9FZ54]
	AT1G06260	2.14	0.946667	-1.17668	0.000662544	0.00254208	P-up	AT1G06260	Cysteine proteinases superfamily protein [Source:UniProtKB/TrEMBL;Acc:Q9LNC1]
	AT1G69880	1.16333	0.26	-2.16168	0.000839267	0.00313814	P-up	TRX8	Thioredoxin H8 [Source:UniProtKB/Swiss-Prot;Acc:Q9CAS1]
	AT5G64905	4.1	1.52667	-1.42524	0.00109147	0.00397734	P-up	PEP3	Elicitor peptide 3 [Source:UniProtKB/Swiss-Prot;Acc:Q8LAX3]
	AT2G25940	2.91667	1.38333	-1.07617	0.00110871	0.00402893	P-up	ALPHA-VPE	Vacuolar-processing enzyme alpha-isozyme [Source:UniProtKB/Swiss-Prot;Acc:P49047]
	AT1G01200	1.36	0.466667	-1.54314	0.00162698	0.00567605	P-up	RABA3	RABA3 [Source:UniProtKB/TrEMBL;Acc:A0A178W3F7]
	AT3G50220	1.54667	0.713333	-1.11651	0.00324781	0.0105403	P-up	IRX15	Protein IRREGULAR XYLEM 15 [Source:UniProtKB/Swiss-Prot;Acc:Q9SNE5]
	AT5G20820	3.52333	1.61667	-1.12392	0.00328994	0.0106696	P-up	SAUR76	Auxin-responsive protein SAUR76 [Source:UniProtKB/Swiss-Prot;Acc:Q29PU2]
	AT1G02800	1.96	0.97	-1.0148	0.00432377	0.0135873	P-up	CEL2	Endoglucanase 1 [Source:UniProtKB/Swiss-Prot;Acc:Q9SRX3]
	AT4G25810	3.03667	1.46333	-1.05323	0.0057772	0.0174924	P-up	XTH23	Probable xyloglucan endotransglucosylase/hydrolase protein 23 [Source:UniProtKB/Swiss-Prot;Acc:Q38910]
	AT3G21460	1.01667	0.186667	-2.44531	0.00579248	0.0175319	P-up	GRXS10	Monothiol glutaredoxin-S10 [Source:UniProtKB/Swiss-Prot;Acc:Q9LIF1]
	AT1G34460	1.31333	0.55	-1.25573	0.00867432	0.0248489	P-up	AT1G34460	CYCLIN B1;5 [Source:TAIR;Acc:AT1G34460]
	AT2G34140	1.14333	0.556667	-1.03836	0.00874853	0.025031	P-up	CDF4	Cyclic dof factor 4 [Source:UniProtKB/Swiss-Prot;Acc:O22967]
	AT3G53600	1.04333	0.356667	-1.54855	0.00968214	0.027228	P-up	AT3G53600	At3g53600 [Source:UniProtKB/TrEMBL;Acc:Q9LFG0]
	AT3G57920	1.08667	0.42	-1.37145	0.010659	0.0295575	P-up	SPL15	Squamosa promoter-binding-like protein 15 [Source:UniProtKB/Swiss-Prot;Acc:Q9M2Q6]
	AT1G02580	1.92	0.243333	-2.9801	2.15e-09	2.07e-08	P-up	MEA	Histone-lysine N-methyltransferase MEDEA [Source:UniProtKB/Swiss-Prot;Acc:O65312]
	AT3G54920	49.97	21.9267	-1.18838	1.85e-33	1.09e-31	P-up	PMR6	Probable pectate lyase 13 [Source:UniProtKB/Swiss-Prot;Acc:Q93Z04]
	AT3G47950	2.37667	1.00667	-1.23935	8.06e-11	9.12e-10	P-up	AHA4	Plasma membrane ATPase [Source:UniProtKB/TrEMBL;Acc:A0A178VFQ4]
	AT1G12940	1.09	0.27	-2.0133	2.83e-08	2.37e-07	P-up	NRT2.5	High affinity nitrate transporter 2.5 [Source:UniProtKB/Swiss-Prot;Acc:Q9LPV5]
	AT1G65480	1.10333	0.143333	-2.94442	8.07e-05	0.000378069	P-up	FT	PEBP (phosphatidylethanolamine-binding protein) family protein [Source:TAIR;Acc:AT1G65480]
	AT2G41090	874.067	425.453	-1.03874	5.11e-56	7.45e-54	P-up	CML10	Calmodulin-like protein 10 [Source:UniProtKB/Swiss-Prot;Acc:P30187]
	AT1G55490	177.817	81.6833	-1.12228	1.09e-58	1.72e-56	P-up	CPN60B1	LEN1 [Source:UniProtKB/TrEMBL;Acc:A0A178W724]
	AT5G37890	4.84333	1.96	-1.30515	4.92e-15	8.7e-14	P-up	AT5G37890	E3 ubiquitin-protein ligase SINA-like 7 [Source:UniProtKB/Swiss-Prot;Acc:Q9FKD7]
	AT4G15165	1.91333	0.001	-10.9019	3.12e-12	4.12e-11	P-up	PAC2	Putative proteasome subunit alpha type-4-B [Source:UniProtKB/Swiss-Prot;Acc:F4JJE5]
	AT1G74020	37.2833	6.88	-2.43805	5.87e-65	1.07e-62	P-up	SSL12	Protein STRICTOSIDINE SYNTHASE-LIKE 12 [Source:UniProtKB/Swiss-Prot;Acc:P94111]
	AT2G05100	1074.38	523.34	-1.03769	3.79e-45	3.62e-43	P-up	LHCB2.1	photosystem II light harvesting complex gene 2.1 [Source:TAIR;Acc:AT2G05100]
	AT1G06520	6.38333	0.586667	-3.4437	1.65e-39	1.26e-37	P-up	GPAT1	Glycerol-3-phosphate acyltransferase 1 [Source:UniProtKB/Swiss-Prot;Acc:Q9SHJ5]
	AT1G20630	71.3633	22.6867	-1.65334	2.45e-36	1.58e-34	P-up	CAT1	CAT1 [Source:UniProtKB/TrEMBL;Acc:A0A384KXY6]
	AT1G12240	144.057	70.5867	-1.02917	4.81e-28	2.17e-26	P-up	BFRUCT4	Acid beta-fructofuranosidase 4, vacuolar [Source:UniProtKB/Swiss-Prot;Acc:Q39041]
	AT5G05340	39.0533	11.7967	-1.72707	2.06e-27	9.08e-26	P-up	PER52	Peroxidase 52 [Source:UniProtKB/Swiss-Prot;Acc:Q9FLC0]
	AT3G49160	3.53667	0.203333	-4.12047	6.09e-27	2.6e-25	P-up	PKP4	Plastidial pyruvate kinase 4, chloroplastic [Source:UniProtKB/Swiss-Prot;Acc:Q9M3B6]
	AT1G67070	7.59	1.38667	-2.45248	1.71e-26	7.13e-25	P-up	PMI2	Mannose-6-phosphate isomerase 2 [Source:UniProtKB/Swiss-Prot;Acc:Q9FZH5]
	AT3G08860	17.1567	4.99333	-1.78069	1.55e-25	6.1e-24	P-up	PYD4	Alanine--glyoxylate aminotransferase 2 homolog 3, mitochondrial [Source:UniProtKB/Swiss-Prot;Acc:Q9SR86]
	AT3G57510	5.16333	0.476667	-3.43725	9.11e-25	3.38e-23	P-up	ADPG1	Polygalacturonase ADPG1 [Source:UniProtKB/Swiss-Prot;Acc:O23147]
	AT1G29410	3.65	0.55	-2.73039	7.31e-24	2.54e-22	P-up	PAI3	N-(5'-phosphoribosyl)anthranilate isomerase 3, chloroplastic [Source:UniProtKB/Swiss-Prot;Acc:Q8LPI9]
	AT2G18950	48.1333	22.7467	-1.08138	9.72e-23	3.15e-21	P-up	HPT1	Homogentisate phytyltransferase 1, chloroplastic [Source:UniProtKB/Swiss-Prot;Acc:Q8VWJ1]
	AT2G45220	118.46	10.31	-3.52228	1.18e-21	3.54e-20	P-up	PME17	Probable pectinesterase/pectinesterase inhibitor 17 [Source:UniProtKB/Swiss-Prot;Acc:O22149]
	AT1G14540	3.72	0.56	-2.7318	6.13e-17	1.27e-15	P-up	PER4	Peroxidase [Source:UniProtKB/TrEMBL;Acc:A0A178WND9]
	AT3G05630	9.97333	4.30333	-1.21262	5.69e-14	9.03e-13	P-up	PLPZETA2	Phospholipase D zeta 2 [Source:UniProtKB/Swiss-Prot;Acc:Q9M9W8]
	AT5G06730	5.03	1.60333	-1.64948	1.12e-13	1.72e-12	P-up	PER54	Peroxidase 54 [Source:UniProtKB/Swiss-Prot;Acc:Q9FG34]
	AT4G28420	1.88667	0.376667	-2.32448	1.19e-10	1.32e-09	P-up	AT4G28420	Probable aminotransferase TAT1 [Source:UniProtKB/Swiss-Prot;Acc:Q67Y55]
	AT5G05860	4.08333	1.99333	-1.03456	7.61e-06	4.32e-05	P-up	UGT76C2	Glycosyltransferase (Fragment) [Source:UniProtKB/TrEMBL;Acc:W8QNB5]
	AT5G19880	15.8867	3.52667	-2.17144	8.62e-06	4.86e-05	P-up	PER58	Peroxidase 58 [Source:UniProtKB/Swiss-Prot;Acc:P59120]
	AT1G05260	1.98333	0.95	-1.06193	0.000295102	0.00122553	P-up	PER3	Peroxidase [Source:UniProtKB/TrEMBL;Acc:Q0WSR2]
	AT3G01420	141.157	2.65	-5.73516	8.24e-218	1.61e-214	P-up	DOX1	Alpha-dioxygenase 1 [Source:UniProtKB/Swiss-Prot;Acc:Q9SGH6]
	AT1G72970	32.27	14.4867	-1.15547	3.24e-39	2.41e-37	P-up	HTH	HTH [Source:UniProtKB/TrEMBL;Acc:A0A178WG21]
	AT1G07890	406.253	137.567	-1.56225	5.39e-53	7.08e-51	P-up	APX1	MEE6 [Source:UniProtKB/TrEMBL;Acc:A0A178W5I1]
	AT4G36050	3.69	1.72333	-1.09842	1.02e-10	1.14e-09	P-up	APE2	DNA-(apurinic or apyrimidinic site) lyase 2 [Source:UniProtKB/Swiss-Prot;Acc:F4JNY0]
	AT5G54510	37.6833	11.8	-1.67514	3.26e-84	9.83e-82	P-up	GH3.6	GH3.6 [Source:UniProtKB/TrEMBL;Acc:A0A384LDF8]
	AT5G13320	63.8533	30.0367	-1.08804	3.44e-15	6.18e-14	P-up	PBS3	Auxin-responsive GH3 family protein [Source:TAIR;Acc:AT5G13320]
	AT2G45210	7.26	1.66667	-2.123	7.37e-15	1.28e-13	P-up	SAUR36	Auxin-responsive protein SAUR36 [Source:UniProtKB/Swiss-Prot;Acc:O22150]
	AT1G63440	2.77667	1.16	-1.25923	3.65e-09	3.42e-08	P-up	HMA5	Probable copper-transporting ATPase HMA5 [Source:UniProtKB/Swiss-Prot;Acc:Q9SH30]
	AT1G75780	24.6967	7.31333	-1.75572	1.78e-28	8.26e-27	P-up	TUBB1	Tubulin beta-1 chain [Source:UniProtKB/Swiss-Prot;Acc:P12411]
	AT3G06420	29.4967	12.3967	-1.2506	3.53e-18	8.09e-17	P-up	ATG8H	Autophagy-related protein 8h [Source:UniProtKB/Swiss-Prot;Acc:Q8S925]
	AT5G45970	1.33	0.54	-1.30039	0.00409687	0.0129592	P-up	ARAC2	ROP7 [Source:UniProtKB/TrEMBL;Acc:A0A178UDV3]
Amino acid metabolism	AT1G04580	5.83667	0.126667	-5.52604	4.43e-153	4e-150	P-up	AAO4	Benzaldehyde dehydrogenase (NAD(+)) [Source:UniProtKB/Swiss-Prot;Acc:Q7G191]
Biosynthesis of other secondary metabolites	AT3G21560	32.5467	11.8133	-1.46209	3.6e-37	2.43e-35	P-up	UGT84A2	UGT84A2 [Source:UniProtKB/TrEMBL;Acc:A0A384L2P1]
	AT5G66690	4.91	2.06	-1.25308	1.74e-13	2.63e-12	P-up	UGT72E2	Glycosyltransferase (Fragment) [Source:UniProtKB/TrEMBL;Acc:W8PUV8]
Carbohydrate metabolism	AT1G51420	0.186667	1.7	3.187	2.42e-15	4.37e-14	T-up	ATSPP1	sucrose-phosphatase 1 [Source:TAIR;Acc:AT1G51420]
	AT1G60470	3.17333	7.50333	1.24153	3.36e-08	2.78e-07	T-up	GOLS4	Galactinol synthase 4 [Source:UniProtKB/Swiss-Prot;Acc:O22693]
	MSTRG.3101	0.0266667	1.09	5.35315	1.63e-07	1.22e-06	T-up	FKFBP	Identical to fructose-6-phosphate 2-kinase/fructose-2,6-bisphosphates from Arabidopsis thaliana gb|AF190739. It contains a 6-phosphofructo-2-kinase domain PF|01591. ESTs gb|AA597674 and gb|AI995873 come from this gene [Arabidopsis thaliana]
	MSTRG.16566	0.76	2.02667	1.41504	2.27e-05	0.00011777	T-up	MIOX4	myo-inositol oxygenase 4 [Arabidopsis lyrata subsp. lyrata] [Arabidopsis lyrata]
	AT3G48080	7.90667	18.48	1.22482	1.76e-30	8.91e-29	T-up	EDS1B	Protein EDS1B [Source:UniProtKB/Swiss-Prot;Acc:Q9SU71]
	AT3G22930	1.32667	4.96333	1.9035	2.33e-17	5e-16	T-up	CML11	Calmodulin-like protein 11 [Source:UniProtKB/Swiss-Prot;Acc:Q9LIK5]
	AT4G20780	18.9667	38.2467	1.01187	6.25e-15	1.09e-13	T-up	CML42	Calcium-binding protein CML42 [Source:UniProtKB/Swiss-Prot;Acc:Q9SVG9]
	AT4G14640	1.87667	4.57667	1.28612	6.94e-06	3.97e-05	T-up	CML8	Calmodulin-like protein 8 [Source:UniProtKB/Swiss-Prot;Acc:O23320]
	AT5G20250	50.1367	11.2167	-2.16022	1.02e-41	8.72e-40	P-up	DIN10	Raffinose synthase family protein [Source:UniProtKB/TrEMBL;Acc:F4K470]
	AT3G07010	35.4133	17.41	-1.02438	5.31e-22	1.64e-20	P-up	AT3G07010	Probable pectate lyase 8 [Source:UniProtKB/Swiss-Prot;Acc:Q9M8Z8]
	AT1G02310	2.88333	0.786667	-1.87391	5.42e-07	3.73e-06	P-up	MAN1	MAN1 [Source:UniProtKB/TrEMBL;Acc:A0A178WL81]
	AT1G09350	1.19	0.33	-1.85042	0.00127331	0.00455447	P-up	GOLS3	Hexosyltransferase (Fragment) [Source:UniProtKB/TrEMBL;Acc:W8PVD7]
	AT2G19800	2.33	0.426667	-2.44915	9.49e-16	1.77e-14	P-up	MIOX2	At2g19800 [Source:UniProtKB/TrEMBL;Acc:B4F7Q2]
	AT4G26260	1.70667	0.316667	-2.43014	3.69e-07	2.61e-06	P-up	MIOX4	MIOX4 [Source:UniProtKB/TrEMBL;Acc:A0A178V1J3]
Energy metabolism	AT3G01500	322.993	80.6767	-2.00128	6.06e-53	7.91e-51	P-up	BCA1	Beta carbonic anhydrase 1, chloroplastic [Source:UniProtKB/Swiss-Prot;Acc:P27140]
	AT5G14740	197.557	73.5167	-1.42612	7.39e-22	2.25e-20	P-up	BCA2	Beta carbonic anhydrase 2, chloroplastic [Source:UniProtKB/Swiss-Prot;Acc:P42737]
	AT5G45040	6.77	2.95333	-1.19681	3.52e-07	2.5e-06	P-up	PETJ	Cytochrome c6, chloroplastic [Source:UniProtKB/Swiss-Prot;Acc:Q93VA3]
Environmental adaptation	AT2G46440	56.83	27.7667	-1.0333	5.96e-40	4.62e-38	P-up	CNGC11	Cyclic nucleotide-gated ion channel 11 [Source:UniProtKB/Swiss-Prot;Acc:Q9SKD6]
	AT1G21550	14.5833	2.96333	-2.29903	1.73e-22	5.53e-21	P-up	CML44	Probable calcium-binding protein CML44 [Source:UniProtKB/Swiss-Prot;Acc:Q9LPK5]
	AT5G56580	3.48	1.48667	-1.22701	1.23e-08	1.08e-07	P-up	MKK6	Mitogen-activated protein kinase kinase 6 [Source:UniProtKB/Swiss-Prot;Acc:Q9FJV0]
	AT4G26470	3.61667	1.59	-1.18563	2.39e-07	1.74e-06	P-up	AT4G26470	Calcium-binding EF-hand family protein [Source:TAIR;Acc:AT4G26470]
	AT5G44460	4.04333	1.88667	-1.09971	1.05e-05	5.83e-05	P-up	CML43	Probable calcium-binding protein CML43 [Source:UniProtKB/Swiss-Prot;Acc:Q9FI19]
	AT1G76650	4.89333	1.74333	-1.48897	1.93e-05	0.000101844	P-up	CML38	CML38 [Source:UniProtKB/TrEMBL;Acc:A0A178WMC5]
	AT2G19190	55.2167	6.04333	-3.19169	6.08e-09	5.54e-08	P-up	SIRK	Senescence-induced receptor-like serine/threonine-protein kinase [Source:UniProtKB/Swiss-Prot;Acc:O64483]
Folding, sorting and degradation	AT5G51440	23.15	79.6133	1.782	1.81e-31	9.55e-30	T-up	HSP23.5	23.5 kDa heat shock protein, mitochondrial [Source:UniProtKB/Swiss-Prot;Acc:Q9FGM9]
	AT3G11270	8.65	17.56	1.02152	1.7e-18	4.04e-17	T-up	RPN8B	26S proteasome non-ATPase regulatory subunit 7 homolog B [Source:UniProtKB/Swiss-Prot;Acc:Q9C774]
	AT2G33210	22.4033	46.3567	1.04906	1.82e-18	4.31e-17	T-up	HSP60-2	Chaperonin CPN60-like 1, mitochondrial [Source:UniProtKB/Swiss-Prot;Acc:Q8L7B5]
	AT1G65040	11.5033	23.5767	1.03531	1.88e-18	4.44e-17	T-up	HRD1B	ERAD-associated E3 ubiquitin-protein ligase HRD1B [Source:UniProtKB/Swiss-Prot;Acc:Q6NPT7]
	AT4G25200	1.03	7.19667	2.80468	5.17e-17	1.08e-15	T-up	HSP23.6	HSP23.6-MITO [Source:UniProtKB/TrEMBL;Acc:A0A178USN5]
	MSTRG.12198	4.82333	11.7067	1.27923	7.72e-16	1.46e-14	T-up	UPL4	ubiquitin-protein ligase 4 [Arabidopsis thaliana]
	AT3G21840	0.21	1.05	2.32193	0.00732468	0.0215502	T-up	ASK7	SK7 [Source:UniProtKB/TrEMBL;Acc:A0A178VAP4]
	AT1G27890	0.78	1.58	1.01838	0.0158419	0.0416536	T-up	CAF1-4	Putative CCR4-associated factor 1 homolog 4 [Source:UniProtKB/Swiss-Prot;Acc:Q9C6M9]
	AT5G52640	91.41	16.48	-2.47164	2.73e-127	1.73e-124	P-up	HSP90-1	Heat shock protein 90-1 [Source:UniProtKB/Swiss-Prot;Acc:P27323]
	AT5G49500	2.58333	0.01	-8.01309	4.44e-15	7.9e-14	P-up	SRP-54B	Signal recognition particle 54 kDa protein 2 [Source:UniProtKB/Swiss-Prot;Acc:P49966]
	AT4G03510	3.98667	1.01333	-1.97607	8.6e-15	1.48e-13	P-up	RMA1	E3 ubiquitin-protein ligase RMA1 [Source:UniProtKB/Swiss-Prot;Acc:O64425]
	AT1G54050	8.66333	2.20667	-1.97305	1.61e-13	2.43e-12	P-up	HSP17.4B	17.4 kDa class III heat shock protein [Source:UniProtKB/Swiss-Prot;Acc:Q9SYG1]
	AT2G32550	1.03333	0.16	-2.69116	1.19e-07	9.02e-07	P-up	AT2G32550	Cell differentiation, Rcd1-like protein [Source:UniProtKB/TrEMBL;Acc:Q58FZ9]
	AT4G36410	2.98333	0.91	-1.71299	1.03e-06	6.73e-06	P-up	UBC17	Probable ubiquitin-conjugating enzyme E2 17 [Source:UniProtKB/Swiss-Prot;Acc:O23239]
	AT5G50550	5.53333	0.923333	-2.58323	8.77e-05	0.000407966	P-up	AT5G50550	At5g50550 [Source:UniProtKB/TrEMBL;Acc:Q9FGP3]
	AT5G50650	4.32667	0.001	-12.079	0.00562229	0.0170872	P-up	AT5G50650	At5g50550 [Source:UniProtKB/TrEMBL;Acc:Q9FGP3]
Global and overview maps	AT1G64710	109.033	238.32	1.12813	1.75e-65	3.32e-63	T-up	AT1G64710	Alcohol dehydrogenase-like 4 [Source:UniProtKB/Swiss-Prot;Acc:Q8VZ49]
	AT4G18360	1.84333	9.33	2.33956	2.42e-48	2.57e-46	T-up	GLO5	Peroxisomal (S)-2-hydroxy-acid oxidase GLO5 [Source:UniProtKB/Swiss-Prot;Acc:O49506]
	AT1G72330	10.2933	42.2733	2.03804	4.59e-41	3.71e-39	T-up	ALAAT2	alanine aminotransferase 2 [Source:TAIR;Acc:AT1G72330]
	AT4G08870	81.7333	202.07	1.30586	2.99e-38	2.13e-36	T-up	ARGAH2	ARGAH2 [Source:UniProtKB/TrEMBL;Acc:A0A178V1K8]
	AT5G26220	0.616667	7.39333	3.58366	6e-38	4.2e-36	T-up	AT5G26220	Gamma-glutamylcyclotransferase 2-1 [Source:UniProtKB/Swiss-Prot;Acc:Q8GY54]
	AT1G80820	4.33667	14.0167	1.69248	1.08e-32	6.05e-31	T-up	CCR2	Cinnamoyl-CoA reductase 2 [Source:UniProtKB/Swiss-Prot;Acc:Q9SAH9]
	AT3G21070	10.2333	23.6533	1.20877	1.35e-29	6.49e-28	T-up	NADK1	NAD kinase 1 [Source:UniProtKB/TrEMBL;Acc:A0A1I9LRY1]
	AT2G33220	33.9233	87.7267	1.37074	5.04e-28	2.27e-26	T-up	AT2G33220	GRIM-19 protein [Source:TAIR;Acc:AT2G33220]
	AT3G45140	434.907	972.01	1.16027	5.75e-28	2.57e-26	T-up	LOX2	Lipoxygenase 2, chloroplastic [Source:UniProtKB/Swiss-Prot;Acc:P38418]
	AT1G24807	0.001	35.4667	15.1142	5.19e-27	2.23e-25	T-up	AT1G24807	F5A9.17 [Source:UniProtKB/TrEMBL;Acc:Q9FXK1]
	AT2G29340	42.3467	87.4367	1.04599	5.91e-26	2.39e-24	T-up	AT2G29340	Tropinone reductase homolog At2g29340 [Source:UniProtKB/Swiss-Prot;Acc:F4IKM1]
	AT3G14940	1.97667	6.43667	1.70324	6.05e-25	2.28e-23	T-up	PPC3	Phosphoenolpyruvate carboxylase 3 [Source:UniProtKB/Swiss-Prot;Acc:Q84VW9]
	AT4G13180	23.17	46.93	1.01825	2.15e-24	7.79e-23	T-up	AT4G13180	AT4g13180/F17N18_70 [Source:UniProtKB/TrEMBL;Acc:Q9SVQ9]
	AT5G38120	0.166667	2.70333	4.0197	1.28e-23	4.35e-22	T-up	4CLL8	4-coumarate--CoA ligase-like 8 [Source:UniProtKB/Swiss-Prot;Acc:Q84P26]
	AT5G01320	0.136667	2.22667	4.02615	3.47e-23	1.15e-21	T-up	PDC4	Pyruvate decarboxylase 4 [Source:UniProtKB/Swiss-Prot;Acc:Q9M040]
	AT1G02850	4.90333	15.0733	1.62016	8.18e-21	2.3e-19	T-up	BGLU11	Beta-glucosidase 11 [Source:UniProtKB/Swiss-Prot;Acc:B3H5Q1]
	AT1G19670	132.27	268.203	1.01984	1.55e-19	4.01e-18	T-up	CLH1	Chlorophyllase-1 [Source:UniProtKB/Swiss-Prot;Acc:O22527]
	AT1G36180	4.46667	11.79	1.40029	1.57e-18	3.75e-17	T-up	ACC2	Acetyl-CoA carboxylase 2 [Source:UniProtKB/Swiss-Prot;Acc:F4I1L3]
	MSTRG.20407	0.001	1.82333	10.8324	1.6e-18	3.81e-17	T-up	RE1	contains similarity to reverse transcriptases (Pfam; rvt.hmm, score: 11.19) [Arabidopsis thaliana]
	AT2G37690	13.3833	27.41	1.03426	3.7e-18	8.48e-17	T-up	AT2G37690	Phosphoribosylaminoimidazole carboxylase like protein [Source:UniProtKB/TrEMBL;Acc:Q84TI2]
	MSTRG.3196	0.001	1.58667	10.6318	1.67e-17	3.61e-16	T-up	RE1	retrotransposon like protein [Arabidopsis thaliana]
	AT5G47330	0.206667	2.03333	3.29847	5.15e-17	1.08e-15	T-up	AT5G47330	Alpha/beta-Hydrolases superfamily protein [Source:UniProtKB/TrEMBL;Acc:Q9LVS6]
	AT1G20490	0.39	2.42667	2.63743	1.4e-16	2.8e-15	T-up	AT1G20490	AMP-dependent synthetase and ligase family protein [Source:TAIR;Acc:AT1G20490]
	AT2G01090	0.0366667	11.2767	8.26466	4.1e-15	7.33e-14	T-up	AT2G01090	Cytochrome b-c1 complex subunit 6 [Source:UniProtKB/TrEMBL;Acc:Q9SJV7]
	AT3G09940	14.7467	36.82	1.3201	3.07e-14	5.02e-13	T-up	MDAR3	Monodehydroascorbate reductase 3 [Source:UniProtKB/Swiss-Prot;Acc:Q9SR59]
	AT1G16400	5.30333	10.66	1.00724	4.83e-14	7.71e-13	T-up	CYP79F2	Hexahomomethionine N-hydroxylase [Source:UniProtKB/Swiss-Prot;Acc:Q9FUY7]
	AT1G76680	12.0133	27.0033	1.1685	9.03e-13	1.28e-11	T-up	OPR1	12-oxophytodienoate reductase 1 [Source:UniProtKB/TrEMBL;Acc:F4I403]
	AT4G09020	10.8033	22.01	1.02668	1.01e-12	1.42e-11	T-up	ISA3	Isoamylase 3, chloroplastic [Source:UniProtKB/Swiss-Prot;Acc:Q9M0S5]
	AT5G64000	11.8733	26.0033	1.13097	1.3e-12	1.79e-11	T-up	SAL2	SAL2 phosphatase [Source:UniProtKB/Swiss-Prot;Acc:O49623]
	AT5G43860	0.713333	2.96	2.05295	1.62e-12	2.22e-11	T-up	CLH2	Chlorophyllase-2, chloroplastic [Source:UniProtKB/Swiss-Prot;Acc:Q9M7I7]
	AT2G44480	1.17667	3.46	1.55607	1.32e-09	1.3e-08	T-up	BGLU17	beta glucosidase 17 [Source:TAIR;Acc:AT2G44480]
	AT1G11880	2.21	4.73	1.09779	1.45e-08	1.26e-07	T-up	AT1G11880	GPI mannosyltransferase 2 [Source:UniProtKB/TrEMBL;Acc:Q6NKT6]
	AT3G02620	0.196667	1.10667	2.4924	2.56e-08	2.16e-07	T-up	AT3G02620	Plant stearoyl-acyl-carrier-protein desaturase family protein [Source:UniProtKB/TrEMBL;Acc:A0A178VGR6]
	MSTRG.2499	1.20667	5.03	2.05953	8.91e-07	5.91e-06	T-up	At1g28580	GDSL-like Lipase/Acylhydrolase superfamily protein [Arabidopsis thaliana]
	AT5G66005	1.83667	4.19333	1.19101	6.24e-05	0.00029993	T-up	AT5G66005	At5g66005 [Source:UniProtKB/TrEMBL;Acc:Q6ID68]
	AT5G66280	0.45	1.52667	1.76239	7.4e-05	0.000350324	T-up	GMD1	GMD1 [Source:UniProtKB/TrEMBL;Acc:A0A178U7H7]
	AT1G17890	10.2533	43.0067	2.06847	9.36e-05	0.0004325	T-up	GER2	Putative GDP-L-fucose synthase 2 [Source:UniProtKB/Swiss-Prot;Acc:Q9LMU0]
	AT4G13260	0.473333	1.1	1.21658	0.000145927	0.000649167	T-up	YUC2	Indole-3-pyruvate monooxygenase YUCCA2 [Source:UniProtKB/Swiss-Prot;Acc:Q9SVQ1]
	AT3G06690	2.31333	4.77333	1.04502	0.00017258	0.000756704	T-up	AT3G06690	Putative acyl-coenzyme A oxidase At3g06690 [Source:UniProtKB/Swiss-Prot;Acc:P0CZ24]
	AT1G24735	0.406667	1.27667	1.65046	0.00034088	0.00139469	T-up	AT1G24735	S-adenosyl-L-methionine-dependent methyltransferases superfamily protein [Source:UniProtKB/TrEMBL;Acc:F4IAT4]
	AT5G57980	0.42	1.86667	2.152	0.000584844	0.00227307	T-up	NRPB5L1	DNA-directed RNA polymerase subunit 5-like protein 1 [Source:UniProtKB/Swiss-Prot;Acc:Q9FJL8]
	AT4G21760	2.03333	4.16	1.03274	0.00127843	0.00457072	T-up	BGLU47	beta-glucosidase 47 [Source:TAIR;Acc:AT4G21760]
	AT1G58290	38	10.0133	-1.92408	3.3e-88	1.09e-85	P-up	HEMA1	Glutamyl-tRNA reductase 1, chloroplastic [Source:UniProtKB/Swiss-Prot;Acc:P42804]
	AT3G47050	19.97	3.13333	-2.67206	1.63e-86	5.19e-84	P-up	AT3G47050	Beta-D-glucan exohydrolase-like protein [Source:UniProtKB/TrEMBL;Acc:Q9SD68]
	AT4G32810	11.3433	0.72	-3.9777	2.8e-76	6.99e-74	P-up	CCD8	carotenoid cleavage dioxygenase 8 [Source:TAIR;Acc:AT4G32810]
	AT4G11910	26.7967	4.62333	-2.53505	3.13e-65	5.84e-63	P-up	SGR2	Protein STAY-GREEN 2, chloroplastic [Source:UniProtKB/Swiss-Prot;Acc:Q66WT5]
	AT1G74010	14.3733	1.08	-3.73429	2.7e-63	4.6e-61	P-up	AT1G74010	At1g74010 [Source:UniProtKB/TrEMBL;Acc:Q9C9C2]
	AT1G12640	26.0167	7.16667	-1.86006	5.35e-55	7.57e-53	P-up	LPLAT1	Lysophospholipid acyltransferase 1 [Source:UniProtKB/Swiss-Prot;Acc:F4IDU4]
	AT5G35790	45.8167	17.8367	-1.36103	7.92e-53	1.03e-50	P-up	G6PD1	Glucose-6-phosphate 1-dehydrogenase 1, chloroplastic [Source:UniProtKB/Swiss-Prot;Acc:Q43727]
	AT2G30660	7.37	0.25	-4.88166	2.12e-48	2.29e-46	P-up	AT2G30660	Probable 3-hydroxyisobutyryl-CoA hydrolase 3 [Source:UniProtKB/Swiss-Prot;Acc:Q6NMB0]
	AT5G18660	27.0567	11.08	-1.28803	5.25e-42	4.59e-40	P-up	DVR	Divinyl chlorophyllide a 8-vinyl-reductase, chloroplastic [Source:UniProtKB/Swiss-Prot;Acc:Q1H537]
	AT5G11920	28.9067	6.25	-2.20947	1.13e-41	9.6e-40	P-up	CWINV6	Beta-fructofuranosidase, insoluble isoenzyme CWINV6 [Source:UniProtKB/Swiss-Prot;Acc:Q8W4S6]
	AT4G33150	32.2133	10.6433	-1.59771	5.05e-40	3.93e-38	P-up	AT4G33150	Lysine-ketoglutarate reductase/saccharopine dehydrogenase bifunctional enzyme [Source:UniProtKB/TrEMBL;Acc:F4JVY8]
	AT4G39330	135.767	55.1133	-1.30066	2.64e-37	1.8e-35	P-up	CAD9	Probable cinnamyl alcohol dehydrogenase 9 [Source:UniProtKB/Swiss-Prot;Acc:P42734]
	AT1G32470	142.76	66.0967	-1.11094	7.92e-37	5.23e-35	P-up	GDH3	Glycine cleavage system H protein 3, mitochondrial [Source:UniProtKB/Swiss-Prot;Acc:Q9LQL0]
	AT2G18700	30.81	10.78	-1.51504	1.23e-35	7.75e-34	P-up	TPS11	Probable alpha,alpha-trehalose-phosphate synthase [UDP-forming] 11 [Source:UniProtKB/Swiss-Prot;Acc:Q9ZV48]
	AT4G22920	50.9367	15.9033	-1.67938	2.56e-35	1.6e-33	P-up	SGR1	Protein STAY-GREEN 1, chloroplastic [Source:UniProtKB/Swiss-Prot;Acc:O82741]
	AT1G67980	44.92	6.68333	-2.74872	6.51e-35	3.98e-33	P-up	CCOAMT	Putative caffeoyl-CoA O-methyltransferase At1g67980 [Source:UniProtKB/Swiss-Prot;Acc:Q9C9W3]
	MSTRG.2216	9.12667	1.61333	-2.50004	9.21e-31	4.73e-29	P-up	LPXC4	PREDICTED: probable UDP-3-O-acyl-N-acetylglucosamine deacetylase 2 [Camelina sativa]
	AT3G45300	38.37	15.99	-1.26281	7.98e-30	3.89e-28	P-up	IVD	Isovaleryl-CoA dehydrogenase, mitochondrial [Source:UniProtKB/Swiss-Prot;Acc:Q9SWG0]
	AT1G30520	7.62333	2.81	-1.43985	1.58e-29	7.6e-28	P-up	AAE14	2-succinylbenzoate--CoA ligase, chloroplastic/peroxisomal [Source:UniProtKB/Swiss-Prot;Acc:Q8VYJ1]
	AT2G24190	6.15	1.02667	-2.58262	1.77e-28	8.26e-27	P-up	AT2G24190	NAD(P)-binding Rossmann-fold superfamily protein [Source:TAIR;Acc:AT2G24190]
	AT3G61220	61.7133	29.78	-1.05124	1.49e-26	6.27e-25	P-up	AT3G61220	NAD(P)-binding Rossmann-fold superfamily protein [Source:UniProtKB/TrEMBL;Acc:A0A1I9LNT2]
	AT1G61820	4.71333	0.896667	-2.3941	2.26e-25	8.79e-24	P-up	BGLU46	Beta-glucosidase 46 [Source:UniProtKB/Swiss-Prot;Acc:O80690]
	AT5G50950	96.25	45.5833	-1.07828	5.12e-25	1.94e-23	P-up	FUM2	AT5G50950 protein [Source:UniProtKB/TrEMBL;Acc:B9DFR5]
	AT1G22440	2.51667	0.233333	-3.43105	7.49e-25	2.8e-23	P-up	AT1G22440	Alcohol dehydrogenase-like 2 [Source:UniProtKB/Swiss-Prot;Acc:Q9SK87]
	AT4G28660	78.94	38.72	-1.02768	3.55e-24	1.27e-22	P-up	PSB28	Photosystem II reaction center Psb28 protein [Source:UniProtKB/TrEMBL;Acc:F4JM05]
	AT4G18350	1.97667	0.153333	-3.68833	5.36e-24	1.88e-22	P-up	NCED2	9-cis-epoxycarotenoid dioxygenase NCED2, chloroplastic [Source:UniProtKB/Swiss-Prot;Acc:O49505]
	MSTRG.12608	3.49667	0.001	-11.7718	1.07e-23	3.66e-22	P-up	RE1	Retrovirus-related Pol polyprotein from transposon TNT 1-94 [Noccaea caerulescens]
	AT3G45130	3.80333	1.06333	-1.83867	5.86e-23	1.94e-21	P-up	LAS1	Terpene cyclase/mutase family member [Source:UniProtKB/TrEMBL;Acc:A0A1I9LTE4]
	AT5G45930	22.2967	10.2733	-1.11792	2.26e-21	6.58e-20	P-up	CHLI2	Magnesium-chelatase subunit ChlI-2, chloroplastic [Source:UniProtKB/Swiss-Prot;Acc:Q5XF33]
	AT5G64040	315.85	139.46	-1.17939	1.02e-20	2.84e-19	P-up	PSAN	Photosystem I reaction center subunit PSI-N, chloroplast, putative / PSI-N, putative (PSAN) [Source:UniProtKB/TrEMBL;Acc:F4KC80]
	AT2G01890	8.51667	2.11333	-2.01077	3.22e-20	8.67e-19	P-up	PAP8	Purple acid phosphatase 8 [Source:UniProtKB/Swiss-Prot;Acc:Q8VYZ2]
	AT4G34250	8.71	3.67333	-1.24558	4.82e-20	1.29e-18	P-up	KCS16	3-ketoacyl-CoA synthase 16 [Source:UniProtKB/Swiss-Prot;Acc:Q9SYZ0]
	AT4G13250	147.923	12.4233	-3.57373	1.67e-19	4.28e-18	P-up	NYC1	Probable chlorophyll(ide) b reductase NYC1, chloroplastic [Source:UniProtKB/Swiss-Prot;Acc:Q93ZA0]
	AT3G43670	10.5567	2.89333	-1.86735	2.4e-19	6.09e-18	P-up	AT3G43670	Amine oxidase [Source:UniProtKB/TrEMBL;Acc:Q9M2B9]
	AT1G78970	7.45667	1.84	-2.01883	1.32e-18	3.18e-17	P-up	LUP1	Lupeol synthase 1 [Source:UniProtKB/Swiss-Prot;Acc:Q9C5M3]
	AT2G41340	2.60333	0.29	-3.16624	2.91e-18	6.74e-17	P-up	NRPD5B	DNA-directed RNA polymerases IV and V subunit 5B [Source:UniProtKB/Swiss-Prot;Acc:Q9ZVB9]
	AT3G23790	7.52667	3.64667	-1.04543	2.07e-17	4.46e-16	P-up	AAE16	Probable acyl-activating enzyme 16, chloroplastic [Source:UniProtKB/Swiss-Prot;Acc:Q9LK39]
	AT3G49360	13.56	6.24667	-1.1182	8.31e-17	1.7e-15	P-up	PGL2	Probable 6-phosphogluconolactonase 2 [Source:UniProtKB/Swiss-Prot;Acc:Q8LG70]
	AT5G36700	53.5733	25.2633	-1.08447	1.62e-16	3.22e-15	P-up	PGLP1A	Phosphoglycolate phosphatase 1B, chloroplastic [Source:UniProtKB/Swiss-Prot;Acc:P0DKC4]
	AT1G02390	12.57	5.26333	-1.25594	1.68e-16	3.33e-15	P-up	GPAT2	Probable glycerol-3-phosphate acyltransferase 2 [Source:UniProtKB/Swiss-Prot;Acc:Q9FZ22]
	AT1G26560	15.3433	7.14	-1.10362	2.13e-16	4.18e-15	P-up	BGLU40	Beta-glucosidase 40 [Source:UniProtKB/Swiss-Prot;Acc:Q9FZE0]
	AT2G13810	48.1933	19.3767	-1.31451	4.44e-16	8.54e-15	P-up	ALD1	EDTS5 [Source:UniProtKB/TrEMBL;Acc:A0A178VQ02]
	AT4G37990	43.5633	5.42	-3.00675	9.21e-16	1.72e-14	P-up	CAD8	Cinnamyl alcohol dehydrogenase 8 [Source:UniProtKB/Swiss-Prot;Acc:Q02972]
	AT3G30775	11.7233	3.94667	-1.57068	1.66e-15	3.05e-14	P-up	POX1	Proline dehydrogenase 1, mitochondrial [Source:UniProtKB/Swiss-Prot;Acc:P92983]
	AT1G64200	18.4333	8.26667	-1.15694	1.33e-14	2.24e-13	P-up	VHA-E3	vacuolar H+-ATPase subunit E isoform 3 [Source:TAIR;Acc:AT1G64200]
	AT5G47810	5.27667	1.81	-1.54364	2.13e-14	3.52e-13	P-up	PFK2	ATP-dependent 6-phosphofructokinase 2 [Source:UniProtKB/Swiss-Prot;Acc:Q9FIK0]
	AT3G60140	33.56	2.22	-3.91811	2.67e-14	4.38e-13	P-up	BGLU30	Beta-glucosidase 30 [Source:UniProtKB/Swiss-Prot;Acc:Q9M1C9]
	AT2G26870	5.70667	2.33667	-1.2882	3.83e-14	6.19e-13	P-up	NPC2	Non-specific phospholipase C2 [Source:UniProtKB/Swiss-Prot;Acc:O81020]
	AT2G44450	3.66333	1.00667	-1.86357	2.78e-13	4.13e-12	P-up	BGLU15	Beta-glucosidase 15 [Source:UniProtKB/Swiss-Prot;Acc:O64879]
	AT1G57750	5.29333	1.39333	-1.92564	5.91e-13	8.51e-12	P-up	CYP96A15	Alkane hydroxylase MAH1 [Source:UniProtKB/Swiss-Prot;Acc:Q9FVS9]
	AT5G38710	32.7067	5.85333	-2.48225	9.28e-13	1.31e-11	P-up	POX2	Proline dehydrogenase 2, mitochondrial [Source:UniProtKB/Swiss-Prot;Acc:Q6NKX1]
	AT1G17420	25.0467	11.91	-1.07245	1.29e-12	1.79e-11	P-up	LOX3	Lipoxygenase 3, chloroplastic [Source:UniProtKB/Swiss-Prot;Acc:Q9LNR3]
	AT1G15550	7.35	3.44	-1.09534	1.31e-12	1.81e-11	P-up	GA3OX1	Gibberellin 3-beta-dioxygenase 1 [Source:UniProtKB/Swiss-Prot;Acc:Q39103]
	AT1G52400	606.1	263.347	-1.20259	1.64e-12	2.23e-11	P-up	BGLU18	Beta-D-glucopyranosyl abscisate beta-glucosidase [Source:UniProtKB/Swiss-Prot;Acc:Q9SE50]
	AT5G38430	784.653	366.457	-1.09841	2.97e-12	3.94e-11	P-up	RBCS-1B	Ribulose bisphosphate carboxylase small chain 1B, chloroplastic [Source:UniProtKB/Swiss-Prot;Acc:P10796]
	AT4G15440	66.4733	31.0367	-1.0988	6.41e-12	8.23e-11	P-up	CYP74B2	Probable inactive linolenate hydroperoxide lyase [Source:UniProtKB/Swiss-Prot;Acc:B3LF83]
	AT3G52940	6.32	3.09667	-1.02921	1.24e-11	1.54e-10	P-up	FK	Delta(14)-sterol reductase [Source:UniProtKB/Swiss-Prot;Acc:Q9LDR4]
	AT3G04000	6.46333	1.90333	-1.76375	1.88e-11	2.27e-10	P-up	ChlADR2	NADPH-dependent aldehyde reductase 2, chloroplastic [Source:UniProtKB/Swiss-Prot;Acc:Q9SQR2]
	AT2G07698	4.92333	1.97333	-1.319	2.19e-11	2.63e-10	P-up	AT2G07698	ATPase, F1 complex, alpha subunit protein [Source:UniProtKB/TrEMBL;Acc:F4IMB5]
	AT5G64570	59.6	29.78	-1.00097	6.59e-11	7.51e-10	P-up	BXL4	Beta-D-xylosidase 4 [Source:UniProtKB/Swiss-Prot;Acc:Q9FLG1]
	AT5G04530	9.30333	4.53	-1.03824	7.71e-11	8.73e-10	P-up	KCS19	3-ketoacyl-CoA synthase 19 [Source:UniProtKB/Swiss-Prot;Acc:Q9LZ72]
	AT4G10960	6.49	2.49	-1.38207	2.22e-10	2.38e-09	P-up	UGE5	UDP-glucose 4-epimerase 5 [Source:UniProtKB/Swiss-Prot;Acc:Q9SN58]
	AT4G30570	3.98667	1.45667	-1.45251	3.87e-10	4.06e-09	P-up	AT4G30570	Probable mannose-1-phosphate guanylyltransferase 3 [Source:UniProtKB/Swiss-Prot;Acc:Q8H1Q7]
	AT5G39890	2.48667	0.61	-2.02733	4.44e-10	4.63e-09	P-up	PCO2	Plant cysteine oxidase 2 [Source:UniProtKB/Swiss-Prot;Acc:Q8LGJ5]
	AT4G11830	7.82667	3.47	-1.17346	9.94e-10	9.95e-09	P-up	PLDGAMMA2	Phospholipase D gamma 2 [Source:UniProtKB/Swiss-Prot;Acc:Q9T051]
	AT3G27540	2.90333	1.23667	-1.23125	1.28e-09	1.27e-08	P-up	AT3G27540	Beta-1,4-N-acetylglucosaminyltransferase family protein [Source:UniProtKB/TrEMBL;Acc:Q9LT58]
	AT3G51240	5.42333	2.27	-1.25649	1.33e-09	1.31e-08	P-up	F3H	Naringenin,2-oxoglutarate 3-dioxygenase [Source:UniProtKB/Swiss-Prot;Acc:Q9S818]
	AT3G46940	10.4933	2.48333	-2.07912	1.82e-09	1.76e-08	P-up	DUT1	dUTP-PYROPHOSPHATASE-LIKE 1 [Source:UniProtKB/TrEMBL;Acc:A0A1I9LM85]
	AT5G65140	4.56	2.26	-1.01271	1.07e-08	9.47e-08	P-up	TPPJ	Probable trehalose-phosphate phosphatase J [Source:UniProtKB/Swiss-Prot;Acc:Q5HZ05]
	AT1G09400	2.02333	0.626667	-1.69096	2.53e-08	2.13e-07	P-up	AT1G09400	Putative 12-oxophytodienoate reductase-like protein 1 [Source:UniProtKB/Swiss-Prot;Acc:Q8GYA3]
	AT3G01440	5.45333	1.98	-1.46164	3.03e-08	2.52e-07	P-up	PNSL3	Photosynthetic NDH subunit of lumenal location 3, chloroplastic [Source:UniProtKB/Swiss-Prot;Acc:Q9SGH4]
	AT1G70560	4.49333	2.21667	-1.01939	3.36e-08	2.78e-07	P-up	TAA1	L-tryptophan--pyruvate aminotransferase 1 [Source:UniProtKB/Swiss-Prot;Acc:Q9S7N2]
	AT3G25570	3.9	1.48667	-1.39139	6.35e-07	4.34e-06	P-up	SAMDC3	S-adenosylmethionine decarboxylase proenzyme 3 [Source:UniProtKB/Swiss-Prot;Acc:Q9LSU6]
	AT2G29150	1.30667	0.206667	-2.66051	7.28e-07	4.91e-06	P-up	AT2G29150	Tropinone reductase homolog At2g29150 [Source:UniProtKB/Swiss-Prot;Acc:Q9ZW03]
	AT1G01480	5.05333	2.33333	-1.11484	1.63e-05	8.73e-05	P-up	ACS2	1-aminocyclopropane-1-carboxylate synthase 2 [Source:UniProtKB/Swiss-Prot;Acc:Q06402]
	AT1G22170	3.24667	1.57	-1.04819	3.16e-05	0.000160465	P-up	AT1G22170	At1g22170 [Source:UniProtKB/TrEMBL;Acc:Q9LM13]
	AT4G26200	1.77333	0.653333	-1.44057	5.19e-05	0.000253401	P-up	ACS7	1-aminocyclopropane-1-carboxylate synthase 7 [Source:UniProtKB/Swiss-Prot;Acc:Q9STR4]
	ATMG01200	2.61333	1.17667	-1.15119	0.000312306	0.00128944	P-up	ORF294	Uncharacterized mitochondrial protein AtMg01200 [Source:UniProtKB/Swiss-Prot;Acc:P92550]
	AT3G47040	1.03667	0.416667	-1.31499	0.000471374	0.00187155	P-up	AT3G47040	Glycosyl hydrolase family protein [Source:UniProtKB/TrEMBL;Acc:F4JAB7]
	AT2G38680	22.63	6.11667	-1.88742	0.000693747	0.00265227	P-up	AT2G38680	5'-nucleotidases;magnesium ion binding [Source:TAIR;Acc:AT2G38680]
	AT5G08640	2.48	1.13	-1.13402	0.000824666	0.00308845	P-up	FLS1	Flavonol synthase/flavanone 3-hydroxylase [Source:UniProtKB/Swiss-Prot;Acc:Q96330]
	AT4G29610	1.36	0.63	-1.11018	0.00259494	0.00863498	P-up	CDA6	Cytidine deaminase 6 [Source:UniProtKB/Swiss-Prot;Acc:Q9SU86]
	AT5G04330	1.40667	0.683333	-1.04162	0.00393044	0.0124934	P-up	CYP84A4	Cytochrome P450 84A4 [Source:UniProtKB/Swiss-Prot;Acc:F4JW83]
	AT3G48540	1.24667	0.463333	-1.42795	0.00931912	0.0263744	P-up	AT3G48540	Cytidine/deoxycytidylate deaminase family protein [Source:UniProtKB/TrEMBL;Acc:Q1PEH3]
	AT4G17480	1.07667	0.516667	-1.05927	0.0128918	0.0348724	P-up	AT4G17480	Alpha/beta-Hydrolases superfamily protein [Source:UniProtKB/TrEMBL;Acc:Q84JI7]
Lipid metabolism	AT2G33380	324.437	75.9967	-2.09393	6.07e-72	1.31e-69	P-up	PXG3	Probable peroxygenase 3 [Source:UniProtKB/Swiss-Prot;Acc:O22788]
	AT1G55020	18.31	8.37	-1.12933	3.32e-29	1.58e-27	P-up	LOX1	Linoleate 9S-lipoxygenase 1 [Source:UniProtKB/Swiss-Prot;Acc:Q06327]
	AT1G70680	1.34333	0.14	-3.26232	3.21e-06	1.95e-05	P-up	PXG5	Probable peroxygenase 5 [Source:UniProtKB/Swiss-Prot;Acc:Q9CAB8]
	AT5G58860	2.08333	0.493333	-2.07826	6.33e-06	3.65e-05	P-up	CYP86A1	Cytochrome P450 86A1 [Source:UniProtKB/Swiss-Prot;Acc:P48422]
Membrane transport	AT2G47000	9.99667	51.3767	2.36159	1.05e-45	1.02e-43	T-up	ABCB4	ABC transporter B family member 4 [Source:UniProtKB/Swiss-Prot;Acc:O80725]
	AT3G62150	6.31	15.93	1.33603	1.21e-25	4.76e-24	T-up	ABCB21	ABC transporter B family member 21 [Source:UniProtKB/Swiss-Prot;Acc:Q9M1Q9]
	AT1G02520	1.27667	4.26	1.73847	1.12e-18	2.7e-17	T-up	ABCB11	ABC transporter B family member 11 [Source:UniProtKB/Swiss-Prot;Acc:Q9FWX7]
	AT4G18050	3.01	0.926667	-1.69964	6.59e-22	2.03e-20	P-up	PGP9	P-glycoprotein 9 [Source:TAIR;Acc:AT4G18050]
Metabolism	AT1G27130	59.2967	179.447	1.59753	9.16e-75	2.2e-72	T-up	GSTU13	Glutathione S-transferase U13 [Source:UniProtKB/Swiss-Prot;Acc:Q9FUS6]
	AT2G30870	364.337	807.127	1.14752	4.11e-51	4.97e-49	T-up	GSTF10	Glutathione S-transferase F10 [Source:UniProtKB/Swiss-Prot;Acc:P42761]
	AT3G25180	0.02	8.90333	8.7982	2.48e-32	1.36e-30	T-up	CYP82G1	Cytochrome P450 82G1 [Source:UniProtKB/Swiss-Prot;Acc:Q9LSF8]
	AT1G61120	1.45	8.62667	2.57275	3.55e-25	1.36e-23	T-up	GES	(E,E)-geranyllinalool synthase [Source:UniProtKB/Swiss-Prot;Acc:Q93YV0]
	AT2G02930	0.633333	4.59	2.85746	5.95e-22	1.83e-20	T-up	GSTF3	Glutathione S-transferase F3 [Source:UniProtKB/Swiss-Prot;Acc:Q9SLM6]
	AT1G17170	1.79333	5.69	1.66578	1.28e-07	9.71e-07	T-up	GSTU24	Glutathione S-transferase U24 [Source:UniProtKB/Swiss-Prot;Acc:Q9SHH6]
	AT3G62040	0.513333	1.26667	1.30307	0.0074168	0.021764	T-up	AT3G62040	Haloacid dehalogenase-like hydrolase (HAD) superfamily protein [Source:UniProtKB/TrEMBL;Acc:F4IX29]
	AT1G69930	32.2467	4.44667	-2.85835	1.26e-56	1.89e-54	P-up	GSTU11	Glutathione S-transferase U11 [Source:UniProtKB/Swiss-Prot;Acc:Q9CAS6]
	AT1G59700	22.5033	7.53667	-1.57814	1.61e-37	1.11e-35	P-up	GSTU16	Glutathione S-transferase U16 [Source:UniProtKB/Swiss-Prot;Acc:Q9XIF8]
	AT1G10370	17.1467	5.54	-1.62997	9.03e-30	4.39e-28	P-up	GSTU17	Glutathione S-transferase U17 [Source:UniProtKB/Swiss-Prot;Acc:Q9FUS8]
	AT2G29470	97.2633	7.19333	-3.75716	8.44e-26	3.37e-24	P-up	GSTU3	Glutathione S-transferase U3 [Source:UniProtKB/Swiss-Prot;Acc:Q9ZW28]
	AT2G29490	5.92	0.733333	-3.01306	9.94e-22	3e-20	P-up	GSTU1	Glutathione S-transferase U1 [Source:UniProtKB/Swiss-Prot;Acc:Q9ZW30]
	AT1G69920	19.4733	5.88667	-1.72598	1.4e-19	3.62e-18	P-up	GSTU12	Glutathione S-transferase U12 [Source:UniProtKB/Swiss-Prot;Acc:Q6NMS0]
	AT1G74590	59.7967	25.6733	-1.21979	5.66e-18	1.27e-16	P-up	GSTU10	Glutathione S-transferase U10 [Source:UniProtKB/Swiss-Prot;Acc:Q9CA57]
	AT3G09270	2.09667	0.656667	-1.67486	0.000340949	0.00139473	P-up	GSTU8	Glutathione S-transferase U8 [Source:UniProtKB/Swiss-Prot;Acc:Q9SR36]
	AT2G29480	1.27	0.193333	-2.71567	0.00069424	0.00265329	P-up	GSTU2	Glutathione S-transferase U2 [Source:UniProtKB/Swiss-Prot;Acc:Q9ZW29]
	AT3G44300	275.807	60.8133	-2.1812	2.38e-66	4.63e-64	P-up	NIT2	NIT2 [Source:UniProtKB/TrEMBL;Acc:A0A384LD03]
	AT2G19500	8.60333	0.27	-4.99386	2.63e-68	5.42e-66	P-up	CKX2	Cytokinin dehydrogenase 2 [Source:UniProtKB/Swiss-Prot;Acc:Q9FUJ3]
	AT3G02410	2.11	0.426667	-2.30606	0.0109557	0.0302873	P-up	ICMEL2	Carboxylic ester hydrolase [Source:UniProtKB/TrEMBL;Acc:A0A178V7M1]
	AT4G33360	31.2833	2.74	-3.51315	1.56e-151	1.36e-148	P-up	FLDH	NAD(P)-binding Rossmann-fold superfamily protein [Source:UniProtKB/TrEMBL;Acc:Q9SZB3]
Nucleotide metabolism	AT1G14250	2.29667	5.76333	1.32736	7.82e-16	1.48e-14	T-up	APY5	Probable apyrase 5 [Source:UniProtKB/Swiss-Prot;Acc:Q6NQA8]
Replication and repair	AT3G12710	20.3967	5.81	-1.81172	1.2e-53	1.61e-51	P-up	AT3G12710	DNA glycosylase superfamily protein [Source:UniProtKB/TrEMBL;Acc:Q9LTW3]
	MSTRG.12409	4.73667	0.203333	-4.54195	3.72e-32	2.03e-30	P-up	--	replication protein-like [Arabidopsis thaliana]
	AT1G62886	1.62333	0.396667	-2.03296	0.0128477	0.0347811	P-up	AT1G62886	Nucleotide excision repair, TFIIH, subunit TTDA [Source:UniProtKB/TrEMBL;Acc:B3H572]
Signal transduction	AT5G13220	4.35667	15.8767	1.86561	2.7e-18	6.27e-17	T-up	JAZ10	jasmonate-zim-domain protein 10 [Source:TAIR;Acc:AT5G13220]
	AT3G26830	88.0433	184.113	1.06431	8.03e-12	1.02e-10	T-up	CYP71B15	Bifunctional dihydrocamalexate synthase/camalexin synthase [Source:UniProtKB/Swiss-Prot;Acc:Q9LW27]
	AT3G16360	9.12	21.4433	1.23342	6.86e-11	7.8e-10	T-up	AHP4	AHP4 [Source:UniProtKB/TrEMBL;Acc:A0A384KT90]
	AT2G28085	0.316667	1.63667	2.36972	0.000812317	0.00304706	T-up	AT2G28085	Auxin-responsive family protein [Source:UniProtKB/TrEMBL;Acc:Q8S8L5]
	AT1G28130	18.03	3.49	-2.3691	1.24e-75	2.99e-73	P-up	GH3.17	GH3.17 [Source:UniProtKB/TrEMBL;Acc:A0A178WH43]
	AT5G50760	4.29	0.406667	-3.39906	5.06e-22	1.57e-20	P-up	AT5G50760	At5g50760 [Source:UniProtKB/TrEMBL;Acc:Q9LUE5]
	AT4G34790	6.26667	0.743333	-3.07562	1.53e-20	4.21e-19	P-up	AT4G34790	At4g34790 [Source:UniProtKB/TrEMBL;Acc:Q9SW55]
	AT3G57040	8.38	3.65667	-1.19642	1.66e-16	3.3e-15	P-up	ARR9	Two-component response regulator ARR9 [Source:UniProtKB/Swiss-Prot;Acc:O80366]
	AT2G21200	3.6	0.76	-2.24393	6.71e-14	1.06e-12	P-up	AT2G21200	At2g21200 [Source:UniProtKB/TrEMBL;Acc:Q9SKP3]
	AT4G34770	9.59667	3.86667	-1.31144	2.05e-12	2.77e-11	P-up	AT4G34770	SAUR-like auxin-responsive protein family [Source:UniProtKB/TrEMBL;Acc:Q9SW57]
	AT5G62920	6.97667	2.84333	-1.29495	1.61e-11	1.96e-10	P-up	ARR6	Response regulator 6 [Source:UniProtKB/TrEMBL;Acc:Q0WSS6]
	AT1G05100	5.73333	1.07667	-2.4128	1.89e-10	2.04e-09	P-up	MAPKKK18	Mitogen-activated protein kinase kinase kinase 18 [Source:UniProtKB/Swiss-Prot;Acc:Q9ZVP5]
	AT1G75590	7.07	2.95	-1.261	4.14e-09	3.85e-08	P-up	AT1G75590	SAUR-like auxin-responsive protein family [Source:UniProtKB/TrEMBL;Acc:F4HZ54]
	AT1G52830	5.02333	2	-1.32865	2.33e-08	1.97e-07	P-up	IAA6	SHY1 [Source:UniProtKB/TrEMBL;Acc:A0A384LEJ2]
	AT3G03820	6.92333	3.17667	-1.12395	1.75e-07	1.3e-06	P-up	AT3G03820	Putative auxin-induced protein [Source:UniProtKB/TrEMBL;Acc:Q9SRV9]
	AT2G32510	2.00667	0.716667	-1.48543	6.41e-05	0.00030698	P-up	MAPKKK17	Mitogen-activated protein kinase kinase kinase 17 [Source:UniProtKB/Swiss-Prot;Acc:O80888]
	AT4G38825	5.32667	1.74333	-1.61138	0.000186899	0.000812812	P-up	AT4G38825	SAUR-like auxin-responsive protein family [Source:UniProtKB/TrEMBL;Acc:B3H4F0]
	AT2G14580	4.37333	1.01667	-2.10489	2.48e-05	0.000128045	P-up	PRB1	Pathogenesis-related protein 1 [Source:UniProtKB/Swiss-Prot;Acc:Q9ZNS4]
	AT5G59220	26.8533	7.73	-1.79656	2.97e-42	2.61e-40	P-up	SAG113	Probable protein phosphatase 2C 78 [Source:UniProtKB/Swiss-Prot;Acc:Q9FIF5]
	AT1G07430	4.02333	2	-1.00839	5.73e-07	3.94e-06	P-up	AIP1	Protein phosphatase 2C 3 [Source:UniProtKB/Swiss-Prot;Acc:Q9LNW3]
	AT2G26040	1.22	0.606667	-1.00791	0.00575154	0.0174282	P-up	PYL2	Abscisic acid receptor PYL2 [Source:UniProtKB/Swiss-Prot;Acc:O80992]
Transcription	AT4G15900	53.84	151.043	1.48821	1.04e-85	3.22e-83	T-up	PRL1	Protein pleiotropic regulatory locus 1 [Source:UniProtKB/Swiss-Prot;Acc:Q42384]
	AT4G22380	25.1133	60.9133	1.2783	2.92e-37	1.99e-35	T-up	AT4G22380	At4g22380 [Source:UniProtKB/TrEMBL;Acc:Q8LCC7]
	AT3G14700	0.383333	3.21667	3.0689	1.22e-14	2.07e-13	T-up	AT3G14700	At3g14700 [Source:UniProtKB/TrEMBL;Acc:Q84VW3]
	AT4G16680	1.24333	2.85667	1.20012	1.5e-07	1.13e-06	T-up	AT4G16680	P-loop containing nucleoside triphosphate hydrolases superfamily protein [Source:TAIR;Acc:AT4G16680]
	AT2G30000	4.74333	9.69	1.0306	4.2e-07	2.94e-06	T-up	AT2G30000	PHD finger-like domain-containing protein 5A [Source:UniProtKB/Swiss-Prot;Acc:P0DI19]
	AT1G60830	4.40333	8.97	1.02651	1.1e-05	6.07e-05	T-up	AT1G60830	RNA-binding (RRM/RBD/RNP motifs) family protein [Source:UniProtKB/TrEMBL;Acc:Q9C6C1]
	AT5G07060	0.393333	1.23	1.64483	2.62e-05	0.000134918	T-up	AT5G07060	Zinc finger CCCH domain-containing protein 53 [Source:UniProtKB/Swiss-Prot;Acc:Q9FL40]
	AT1G27720	0.53	1.11333	1.07082	5.55e-05	0.00026953	T-up	TAF4	Transcription initiation factor TFIID subunit 4 [Source:UniProtKB/Swiss-Prot;Acc:Q6SJR1]
	AT1G14640	3.38667	7.15333	1.07875	0.000287039	0.00119543	T-up	AT1G14640	SWAP (Suppressor-of-White-APricot)/surp domain-containing protein [Source:UniProtKB/TrEMBL;Acc:F4HW92]
	AT5G61030	7.85333	19.11	1.28295	0.0100264	0.0280585	T-up	RBG3	GR-RBP3 [Source:UniProtKB/TrEMBL;Acc:A0A178UBT5]
	MSTRG.20991	4.42667	0.001	-12.112	3.91e-16	7.56e-15	P-up	EIF4A3	PREDICTED: DEAD-box ATP-dependent RNA helicase 2-like [Brassica napus]
Translation	AT2G04390	37	127.873	1.78912	4.53e-92	1.66e-89	T-up	RPS17A	40S ribosomal protein S17-1 [Source:UniProtKB/Swiss-Prot;Acc:P49205]
	AT5G47080	10.8367	27.1367	1.32432	2.31e-29	1.1e-27	T-up	CKB1	Casein kinase II subunit beta-1 [Source:UniProtKB/Swiss-Prot;Acc:P40228]
	AT2G18900	13.4033	29.3	1.12831	2.62e-27	1.14e-25	T-up	AT2G18900	Transducin/WD40 repeat-like superfamily protein [Source:UniProtKB/TrEMBL;Acc:F4IRI1]
	AT5G37350	7.71333	16.72	1.11615	8.24e-23	2.69e-21	T-up	AT5G37350	Serine/threonine-protein kinase RIO1 [Source:UniProtKB/TrEMBL;Acc:Q9FHT0]
	AT5G47880	55.2467	111.213	1.00937	8.67e-23	2.82e-21	T-up	ERF1-1	ERF1-1 [Source:UniProtKB/TrEMBL;Acc:A0A178UFY7]
	AT1G61580	9.21667	20.94	1.18394	3.83e-21	1.1e-19	T-up	ARP2	60S ribosomal protein L3-2 [Source:UniProtKB/Swiss-Prot;Acc:P22738]
	AT5G22800	24.9867	50.27	1.00854	1.2e-16	2.43e-15	T-up	EMB86	Alanyl-tRNA synthetase, class IIc [Source:TAIR;Acc:AT5G22800]
	AT5G66540	10.93	23.01	1.07397	1.25e-13	1.92e-12	T-up	AT5G66540	U3 small nucleolar ribonucleoprotein protein MPP10 [Source:UniProtKB/TrEMBL;Acc:Q9FJY5]
	AT5G08600	0.173333	1.09	2.65271	3.06e-13	4.52e-12	T-up	AT5G08600	U3 ribonucleoprotein (Utp) family protein [Source:UniProtKB/TrEMBL;Acc:F4KB50]
	AT2G18720	0.57	2.18333	1.9375	1.23e-10	1.36e-09	T-up	AT2G18720	Translation elongation factor EF1A/initiation factor IF2gamma family protein [Source:UniProtKB/TrEMBL;Acc:F4IRF5]
	AT3G09680	0.506667	3.49	2.78412	1.9e-07	1.4e-06	T-up	RPS23A	40S ribosomal protein S23-1 [Source:UniProtKB/Swiss-Prot;Acc:Q9SF35]
	AT1G17960	3.16333	15.8567	2.32557	5.44e-07	3.74e-06	T-up	AT1G17960	Probable threonine--tRNA ligase, cytoplasmic [Source:UniProtKB/Swiss-Prot;Acc:Q8GZ45]
	AT3G12860	3.47333	7.51667	1.11377	1.95e-06	1.22e-05	T-up	AT3G12860	NOP56-like pre RNA processing ribonucleoprotein [Source:UniProtKB/TrEMBL;Acc:Q9LTV0]
	AT5G40040	0.273333	1.59	2.54029	1.32e-05	7.2e-05	T-up	RPP2E	60S acidic ribosomal protein P2-5 [Source:UniProtKB/Swiss-Prot;Acc:Q9LUK2]
	AT3G18880	0.373333	1.70333	2.18982	0.000204899	0.000884547	T-up	AT3G18880	40S ribosomal protein S17-like [Source:UniProtKB/TrEMBL;Acc:Q9LHN1]
	ATCG00810	0.663333	1.80333	1.44286	0.00671804	0.019968	T-up	RPL22	50S ribosomal protein L22, chloroplastic [Source:UniProtKB/Swiss-Prot;Acc:P56795]
	AT2G32220	22.0967	2.13667	-3.37039	3.47e-65	6.41e-63	P-up	RPL27A	60S ribosomal protein L27-1 [Source:UniProtKB/Swiss-Prot;Acc:Q9SKX8]
	AT1G07320	244.543	122.13	-1.00167	1.8e-45	1.74e-43	P-up	RPL4	RPL4 [Source:UniProtKB/TrEMBL;Acc:A0A384KN11]
	AT2G40010	6.74	0.02	-8.3966	1.18e-29	5.73e-28	P-up	RPP0A	60S acidic ribosomal protein P0-1 [Source:UniProtKB/Swiss-Prot;Acc:O04204]
	AT1G66500	4.39333	1.15333	-1.92951	8.19e-18	1.81e-16	P-up	PCFS1	Polyadenylation and cleavage factor homolog 1 [Source:UniProtKB/Swiss-Prot;Acc:Q9C710]
	AT3G44740	2.63667	0.001	-11.3645	5.27e-16	1.01e-14	P-up	AT3G44740	Class II aaRS and biotin synthetases superfamily protein [Source:UniProtKB/TrEMBL;Acc:F4J376]
	AT1G29590	1.19667	0.001	-10.2248	1.02e-10	1.14e-09	P-up	EIF4E2	Eukaryotic translation initiation factor 4E-2 [Source:UniProtKB/Swiss-Prot;Acc:Q9C7P2]
	AT2G18400	14.2133	6.96	-1.03009	3.77e-07	2.65e-06	P-up	AT2G18400	Putative ribosomal protein L6 [Source:UniProtKB/TrEMBL;Acc:Q9ZPX2]
	AT1G64510	130.877	31.7233	-2.04459	0.000307339	0.00127208	P-up	AT1G64510	Translation elongation factor EF1B/ribosomal protein S6 family protein [Source:TAIR;Acc:AT1G64510]
	AT2G07675	2.13	0.683333	-1.64019	0.00334155	0.0108235	P-up	AT2G07675	Ribosomal protein S12/S23 family protein [Source:TAIR;Acc:AT2G07675]
Transport	AT4G27040	20.21	65.7567	1.70207	1.82e-66	3.55e-64	T-up	VP22-1	Vacuolar protein sorting-associated protein [Source:UniProtKB/TrEMBL;Acc:A0A178V291]
	AT4G14305	0.576667	1.59333	1.46624	0.000292536	0.00121552	T-up	AT4G14305	Peroxisomal membrane 22 kDa (Mpv17/PMP22) family protein [Source:UniProtKB/TrEMBL;Acc:Q56WE5]
	AT4G33790	3.01	0.436667	-2.78516	4.35e-15	7.76e-14	P-up	FAR3	Fatty acyl-CoA reductase 3 [Source:UniProtKB/Swiss-Prot;Acc:Q93ZB9]
	AT4G35380	1.28667	0.406667	-1.66172	4.12e-12	5.41e-11	P-up	BIG4	Brefeldin A-inhibited guanine nucleotide-exchange protein 4 [Source:UniProtKB/Swiss-Prot;Acc:F4JN05]
Unclassified	AT5G25980	2.26	11.2067	2.30996	1.24e-51	1.52e-49	T-up	TGG2	Myrosinase 2 [Source:UniProtKB/Swiss-Prot;Acc:Q9C5C2]
	AT5G61160	0.31	30.81	6.63499	1.51e-35	9.48e-34	T-up	ACT	Agmatine coumaroyltransferase [Source:UniProtKB/Swiss-Prot;Acc:Q9FNP9]
	AT2G30770	117.78	266.503	1.17806	3.71e-14	5.99e-13	T-up	CYP71A13	Indoleacetaldoxime dehydratase [Source:UniProtKB/Swiss-Prot;Acc:O49342]
	AT1G23130	32.9833	1337.3	5.34144	0	0	T-up	AT1G23130	At1g23130/T26J12_10 [Source:UniProtKB/TrEMBL;Acc:O49304]
	AT1G54040	47.9133	3168.95	6.04743	0	0	T-up	ESP	Epithiospecifier protein [Source:UniProtKB/Swiss-Prot;Acc:Q8RY71]
	AT1G72910	3.76667	47.0367	3.64243	2.8e-224	7.3e-221	T-up	AT1G72910	Similar to part of disease resistance protein [Source:UniProtKB/TrEMBL;Acc:Q9SSN5]
	AT1G58602	0.6	24.6533	5.36068	3.78e-208	5.91e-205	T-up	AT1G58602	Putative uncharacterized protein [Source:UniProtKB/TrEMBL;Acc:Q0WV58]
	AT4G27050	6.43667	48.0967	2.90155	4.56e-175	5.36e-172	T-up	AT4G27050	F-box protein At4g27050 [Source:UniProtKB/Swiss-Prot;Acc:Q9SZ44]
	AT2G21640	5.29667	99.6267	4.23338	1.84e-164	1.88e-161	T-up	AT2G21640	Marker for oxidative stress response protein [Source:UniProtKB/TrEMBL;Acc:Q9SIJ6]
	AT4G04510	0.423333	13.0967	4.95126	1.47e-144	1.23e-141	T-up	CRK38	cysteine-rich RLK (RECEPTOR-like protein kinase) 38 [Source:TAIR;Acc:AT4G04510]
	AT3G23550	1.49	30.1533	4.33893	1.32e-139	1.04e-136	T-up	DTX18	Protein DETOXIFICATION 18 [Source:UniProtKB/Swiss-Prot;Acc:Q9LUH3]
	AT2G04170	0.26	23.73	6.51206	5.69e-130	3.93e-127	T-up	AT2G04170	TRAF-like family protein [Source:UniProtKB/TrEMBL;Acc:Q6RF45]
	AT3G48640	91.2533	370.443	2.0213	1.03e-128	6.75e-126	T-up	AT3G48640	Transmembrane protein [Source:UniProtKB/TrEMBL;Acc:Q9SMN5]
	AT4G16950	5.74333	24.0367	2.06528	1.48e-125	9.14e-123	T-up	RPP5	Disease resistance protein RPP5 [Source:UniProtKB/Swiss-Prot;Acc:F4JNB7]
	AT3G44430	4.27667	48.7367	3.51045	7.31e-125	4.41e-122	T-up	AT3G44430	Transmembrane protein [Source:UniProtKB/TrEMBL;Acc:Q9M282]
	AT3G16530	20.4933	153.467	2.9047	2.49e-124	1.46e-121	T-up	AT3G16530	Lectin-like protein At3g16530 [Source:UniProtKB/Swiss-Prot;Acc:Q9LK72]
	MSTRG.12700	0.166667	29.32	7.45878	3.29e-117	1.84e-114	T-up	--	F1L3.4 [Arabidopsis thaliana]
	AT3G28940	294.293	765.977	1.38005	1.29e-111	6.86e-109	T-up	AIG2B	Protein AIG2 B [Source:UniProtKB/Swiss-Prot;Acc:Q9MBH2]
	AT4G28220	7.17	29.9267	2.06139	4.03e-106	1.93e-103	T-up	NDB1	External alternative NAD(P)H-ubiquinone oxidoreductase B1, mitochondrial [Source:UniProtKB/Swiss-Prot;Acc:Q1JPL4]
	AT1G78270	9.11	34.7967	1.93343	1.15e-103	5.32e-101	T-up	UGT85A4	UDP-glycosyltransferase 85A4 [Source:UniProtKB/Swiss-Prot;Acc:Q9M9E7]
	AT3G47580	0.116667	7.62333	6.02996	1.95e-103	8.8e-101	T-up	AT3G47580	Leucine-rich repeat protein kinase family protein [Source:UniProtKB/TrEMBL;Acc:Q9SN80]
	AT5G23850	7.38	30.8833	2.06514	7.34e-96	3.08e-93	T-up	AT5G23850	At5g23850 [Source:UniProtKB/TrEMBL;Acc:Q9FF95]
	AT1G07660	19.3767	79.7	2.04026	9.58e-96	3.95e-93	T-up	AT1G07660	Histone H4 [Source:UniProtKB/Swiss-Prot;Acc:P59259]
	AT5G44580	29.4667	101.607	1.78584	4.32e-92	1.61e-89	T-up	AT5G44580	AT5g44580/K15C23_2 [Source:UniProtKB/TrEMBL;Acc:Q9LU08]
	MSTRG.14781	6.80333	64.81	3.2519	1.65e-90	5.71e-88	T-up	--	-
	AT4G38280	1.32333	19.4833	3.87999	9.13e-88	2.98e-85	T-up	AT4G38280	At4g38290 [Source:UniProtKB/TrEMBL;Acc:Q8L6Z3]
	AT2G02810	12.02	43.32	1.8496	2.46e-87	7.93e-85	T-up	UTR1	UDP-galactose/UDP-glucose transporter 1 [Source:UniProtKB/Swiss-Prot;Acc:O64503]
	AT4G02715	6.82667	24.6567	1.85272	9.17e-84	2.73e-81	T-up	AT4G02715	At4g02715 [Source:UniProtKB/TrEMBL;Acc:Q8L757]
	AT5G13210	7.40333	60.1833	3.02312	2.13e-83	6.19e-81	T-up	AT5G13210	AT5g13210/T31B5_30 [Source:UniProtKB/TrEMBL;Acc:Q9LYV5]
	AT1G15125	34.41	328.86	3.25657	3.71e-82	1.06e-79	T-up	AT1G15125	F9L1.6 [Source:UniProtKB/TrEMBL;Acc:Q9XI57]
	AT2G36970	10.33	36.05	1.80316	2.36e-81	6.69e-79	T-up	UGT86A1	Glycosyltransferase (Fragment) [Source:UniProtKB/TrEMBL;Acc:W8Q6X6]
	AT4G18253	43.5933	143.587	1.71974	4.21e-81	1.18e-78	T-up	AT4G18253	Receptor Serine/Threonine kinase-like protein [Source:UniProtKB/TrEMBL;Acc:A0A1P8B6P8]
	AT1G58270	1.37	11.99	3.12958	1.39e-80	3.8e-78	T-up	ZW9	At1g58270/F19C14_8 [Source:UniProtKB/TrEMBL;Acc:Q9SLV3]
	AT4G34950	49.5767	138.66	1.48382	5.49e-78	1.43e-75	T-up	AT4G34950	Major facilitator superfamily protein [Source:UniProtKB/TrEMBL;Acc:Q9SW40]
	AT1G60730	5.25333	31.0733	2.56437	1.81e-77	4.66e-75	T-up	AT1G60730	NAD(P)-linked oxidoreductase superfamily protein [Source:TAIR;Acc:AT1G60730]
	AT4G05380	1.25667	18.06	3.84512	6.09e-76	1.49e-73	T-up	AT4G05380	P-loop containing nucleoside triphosphate hydrolases superfamily protein [Source:TAIR;Acc:AT4G05380]
	AT1G35560	4.14333	21.1633	2.3527	1.44e-74	3.42e-72	T-up	TCP23	Transcription factor TCP23 [Source:UniProtKB/Swiss-Prot;Acc:Q9LQF0]
	AT1G59950	0.126667	31.82	7.97275	1.32e-73	3.11e-71	T-up	AT1G59950	Aldo/keto reductase [Source:UniProtKB/TrEMBL;Acc:Q1PFI5]
	AT1G53110	6.38667	27.4533	2.10385	7.01e-73	1.61e-70	T-up	PPI4	Proton pump-interactor 4 [Source:UniProtKB/Swiss-Prot;Acc:Q8VZN4]
	AT5G52450	3.26333	19.6533	2.59036	1.75e-71	3.71e-69	T-up	DTX16	Protein DETOXIFICATION [Source:UniProtKB/TrEMBL;Acc:A0A178UMN3]
	AT1G21100	5.06333	28.51	2.49331	9.18e-71	1.93e-68	T-up	IGMT1	Indole glucosinolate O-methyltransferase 1 [Source:UniProtKB/Swiss-Prot;Acc:Q9LPU5]
	AT1G19540	3.36	16.73	2.3159	1.08e-68	2.25e-66	T-up	AT1G19540	At1g19540 [Source:UniProtKB/TrEMBL;Acc:Q29PX7]
	AT1G27020	8.78	39.7867	2.17999	4.21e-65	7.72e-63	T-up	AT1G27020	Plant/protein [Source:UniProtKB/TrEMBL;Acc:O04551]
	AT2G20720	3.56333	33.0033	3.21131	2.17e-64	3.86e-62	T-up	AT2G20720	At2g20720 [Source:UniProtKB/TrEMBL;Acc:Q8L705]
	AT1G66910	3.63	16.43	2.17829	3.18e-64	5.62e-62	T-up	LRK10L-2.5	LEAF RUST 10 DISEASE-RESISTANCE LOCUS RECEPTOR-LIKE PROTEIN KINASE-like 2.5 [Source:UniProtKB/Swiss-Prot;Acc:F4HQ20]
	AT5G53230	0.973333	12.0967	3.63553	1.16e-63	2e-61	T-up	AT5G53230	Putative uncharacterized protein [Source:UniProtKB/TrEMBL;Acc:Q9FK18]
	AT1G72930	204.263	658.627	1.68903	2.25e-62	3.78e-60	T-up	TIR	Toll/interleukin-1 receptor-like protein [Source:UniProtKB/Swiss-Prot;Acc:Q9SSN3]
	AT1G69750	7.73667	24.9233	1.68771	2.84e-62	4.72e-60	T-up	COX19-2	At1g66590 [Source:UniProtKB/TrEMBL;Acc:Q9C9L6]
	AT1G24530	4.87333	19.5867	2.00689	4.06e-61	6.62e-59	T-up	AT1G24530	F21J9.19 [Source:UniProtKB/TrEMBL;Acc:Q9FYL1]
	AT5G07580	34.4267	121.233	1.81619	7.61e-61	1.23e-58	T-up	ERF106	Ethylene-responsive transcription factor ERF106 [Source:UniProtKB/Swiss-Prot;Acc:Q9LY05]
	AT1G03940	1.08667	8.02333	2.88429	2.65e-60	4.24e-58	T-up	3AT1	Coumaroyl-CoA:anthocyanidin 3-O-glucoside-6''-O-coumaroyltransferase 1 [Source:UniProtKB/Swiss-Prot;Acc:Q9ZWB4]
	AT2G43920	2.75333	15.46	2.48929	5.97e-59	9.48e-57	T-up	HOL2	HOL2 [Source:UniProtKB/TrEMBL;Acc:A0A178VP97]
	AT1G63360	0.68	4.73667	2.80027	1.11e-58	1.74e-56	T-up	AT1G63360	Probable disease resistance protein At1g63360 [Source:UniProtKB/Swiss-Prot;Acc:Q9SH22]
	AT5G65660	18.9333	52.7333	1.47779	4.01e-58	6.24e-56	T-up	AT5G65660	Uncharacterized protein At5g65660 [Source:UniProtKB/Swiss-Prot;Acc:Q9LSK9]
	AT5G33300	1.69	9.97333	2.56105	7.97e-58	1.22e-55	T-up	AT5G33300	At5g33300 [Source:UniProtKB/TrEMBL;Acc:Q5XET8]
	AT1G63130	0.986667	6.53	2.72645	1.67e-57	2.51e-55	T-up	AT1G63130	Pentatricopeptide repeat-containing protein At1g63130, mitochondrial [Source:UniProtKB/Swiss-Prot;Acc:Q9CAN0]
	AT3G53040	2.32667	18.88	3.02052	1.49e-56	2.21e-54	T-up	AT3G53040	Late embryogenesis abundant protein At3g53040 [Source:UniProtKB/Swiss-Prot;Acc:Q9LF88]
	AT1G27180	0.206667	2.35	3.50728	2.85e-56	4.21e-54	T-up	AT1G27180	Disease resistance protein (TIR-NBS-LRR class) [Source:UniProtKB/TrEMBL;Acc:F4HR54]
	AT1G67810	12.0933	51.6367	2.09418	3.14e-56	4.61e-54	T-up	SUFE2	SufE-like protein 2, chloroplastic [Source:UniProtKB/Swiss-Prot;Acc:Q9FXE3]
	AT3G58875	2.22	26.08	3.55431	6.26e-56	9.08e-54	T-up	AT3G58875	-
	AT1G75040	610.22	1623.38	1.4116	6.62e-56	9.54e-54	T-up	PR5	Pathogenesis-related protein 5 [Source:UniProtKB/Swiss-Prot;Acc:P28493]
	AT2G16060	9.94	40.07	2.0112	6.24e-55	8.77e-53	T-up	AHB1	NSHB1 [Source:UniProtKB/TrEMBL;Acc:A0A384KL50]
	AT2G16660	72.4333	156.933	1.11543	6.37e-55	8.91e-53	T-up	AT2G16660	At2g16660/T24I21.7 [Source:UniProtKB/TrEMBL;Acc:Q9SLF1]
	AT2G04378	0.0366667	41.2033	10.1341	9.77e-54	1.33e-51	T-up	AT2G04378	Beta-galactosidase related protein [Source:UniProtKB/TrEMBL;Acc:B3H498]
	AT1G64170	6.81333	21.8067	1.67834	2.57e-53	3.39e-51	T-up	CHX16	Cation/H(+) antiporter 16 [Source:UniProtKB/Swiss-Prot;Acc:Q1HDT3]
	MSTRG.12582	1.8	12.6567	2.81383	9.18e-53	1.19e-50	T-up	--	At3g43510 [Arabidopsis thaliana]
	AT1G05675	2.30333	16.15	2.80974	1.16e-52	1.48e-50	T-up	UGT74E1	Glycosyltransferase (Fragment) [Source:UniProtKB/TrEMBL;Acc:A0A1W6AJW6]
	AT2G18193	34.3933	152.45	2.14814	2.32e-51	2.82e-49	T-up	AT2G18193	AAA-ATPase At2g18193 [Source:UniProtKB/Swiss-Prot;Acc:Q8GW96]
	AT3G26240	0.07	2.84333	5.34408	4.78e-51	5.76e-49	T-up	AT3G26240	Cysteine/Histidine-rich C1 domain family protein [Source:UniProtKB/TrEMBL;Acc:Q9LTL7]
	AT1G76520	13.2767	32.79	1.30436	1.39e-50	1.66e-48	T-up	PILS3	Protein PIN-LIKES 3 [Source:UniProtKB/Swiss-Prot;Acc:Q9C9K5]
	AT1G31290	0.19	5.06	4.73507	1.18e-49	1.34e-47	T-up	AGO3	Protein argonaute 3 [Source:UniProtKB/Swiss-Prot;Acc:Q9SHF2]
	AT3G01600	7.27667	38.51	2.40388	2.27e-48	2.42e-46	T-up	anac044	NAC domain containing protein 44 [Source:UniProtKB/TrEMBL;Acc:F4J4R5]
	AT5G66040	95.4767	280.997	1.55733	8.41e-48	8.9e-46	T-up	STR16	Thiosulfate sulfurtransferase 16, chloroplastic [Source:UniProtKB/Swiss-Prot;Acc:Q39129]
	AT4G04500	1.29	7.13667	2.46788	3.21e-47	3.34e-45	T-up	CRK37	Cysteine-rich receptor-like protein kinase 37 [Source:UniProtKB/Swiss-Prot;Acc:Q9XEC7]
	AT5G54860	9.36	27.4367	1.55152	4.16e-47	4.29e-45	T-up	AT5G54860	Probable folate-biopterin transporter 4 [Source:UniProtKB/Swiss-Prot;Acc:Q8RWQ5]
	AT2G03070	6.49333	17.74	1.44997	7.97e-47	8.02e-45	T-up	MED8	Mediator of RNA polymerase II transcription subunit 8 [Source:UniProtKB/Swiss-Prot;Acc:Q4V3C1]
	MSTRG.19129	2.55333	12.7767	2.32306	7.99e-47	8.02e-45	T-up	--	AT5g14840/T9L3_140 [Arabidopsis thaliana]
	AT4G04830	8.56667	34.0667	1.99155	1.11e-46	1.11e-44	T-up	MSRB5	Peptide methionine sulfoxide reductase B5 [Source:UniProtKB/Swiss-Prot;Acc:Q9ZS91]
	AT2G44290	25.9967	70.65	1.44236	2.11e-46	2.09e-44	T-up	YLS3	Protein YLS3 [Source:UniProtKB/Swiss-Prot;Acc:O64864]
	AT4G21840	19.78	73.1833	1.88747	3.96e-45	3.77e-43	T-up	MSRB8	MSRB8 [Source:UniProtKB/TrEMBL;Acc:A0A178V0W9]
	AT4G21850	24.3433	75.5767	1.63441	3.59e-44	3.32e-42	T-up	MSRB9	MSRB9 [Source:UniProtKB/TrEMBL;Acc:A0A178V287]
	AT1G22370	1.67	8.46667	2.34195	9.93e-44	9.11e-42	T-up	UGT85A5	UDP-glycosyltransferase 85A5 [Source:UniProtKB/Swiss-Prot;Acc:Q9LMF0]
	AT1G72830	3.76667	15.9533	2.0825	3.7e-43	3.35e-41	T-up	HAP2C	Nuclear factor Y, subunit A3 [Source:UniProtKB/TrEMBL;Acc:F4IEZ6]
	AT4G23150	14.7967	34.0767	1.20351	5.56e-43	5e-41	T-up	CRK7	Cysteine-rich receptor-like protein kinase 7 [Source:UniProtKB/Swiss-Prot;Acc:Q8L7G3]
	AT2G20800	0.626667	7.38333	3.5585	9.66e-43	8.66e-41	T-up	NDB4	External alternative NAD(P)H-ubiquinone oxidoreductase B4, mitochondrial [Source:UniProtKB/Swiss-Prot;Acc:Q9SKT7]
	AT2G18280	8.08	48.6833	2.591	1.86e-42	1.64e-40	T-up	TULP2	Tubby-like F-box protein [Source:UniProtKB/TrEMBL;Acc:B9DGB6]
	AT2G19310	21.51	61.32	1.51135	6.04e-42	5.24e-40	T-up	HSP18.5	18.5 kDa class IV heat shock protein [Source:UniProtKB/Swiss-Prot;Acc:O64564]
	AT4G36700	4.62667	13.4933	1.5442	7.31e-42	6.32e-40	T-up	AT4G36700	Vicilin-like seed storage protein At4g36700 [Source:UniProtKB/Swiss-Prot;Acc:F4JQG6]
	AT2G29910	0.396667	6.78667	4.0967	8.09e-42	6.93e-40	T-up	AT2G29910	F-box/RNI-like superfamily protein [Source:TAIR;Acc:AT2G29910]
	AT2G42530	3.36	18.2767	2.44347	1.73e-41	1.46e-39	T-up	COR15B	Protein COLD-REGULATED 15B, chloroplastic [Source:UniProtKB/Swiss-Prot;Acc:Q9SIN5]
	AT3G22235	399.83	1592.16	1.99353	1.97e-41	1.64e-39	T-up	AT3G22235	Cysteine-rich TM module stress tolerance protein [Source:UniProtKB/TrEMBL;Acc:Q8W472]
	MSTRG.8509	0.913333	11.33	3.63286	3.14e-41	2.58e-39	T-up	At1g62170	PREDICTED: serpin-ZX-like [Camelina sativa]
	AT5G37490	2.08	14.1633	2.76751	6.64e-41	5.36e-39	T-up	PUB21	U-box domain-containing protein 21 [Source:UniProtKB/Swiss-Prot;Acc:Q5PNY6]
	AT4G12735	4.2	36.6467	3.12522	9.75e-41	7.82e-39	T-up	AT4G12735	At4g12735 [Source:UniProtKB/TrEMBL;Acc:Q8LCC1]
	AT1G32940	15.5433	42.0133	1.43455	1.17e-40	9.28e-39	T-up	SBT3.5	Subtilisin-like protease SBT3.5 [Source:UniProtKB/Swiss-Prot;Acc:Q9MAP7]
	AT4G17070	27.0333	59.0333	1.12679	2.36e-40	1.86e-38	T-up	AT4G17070	AT4g17070/dl4565c [Source:UniProtKB/TrEMBL;Acc:Q93ZN3]
	AT4G27585	23.3433	57.5233	1.30114	2.93e-40	2.3e-38	T-up	AT4G27585	SPFH/Band 7/PHB domain-containing membrane-associated protein family [Source:UniProtKB/TrEMBL;Acc:Q93VP9]
	AT3G58220	0.326667	7.28667	4.47937	1.29e-39	9.92e-38	T-up	AT3G58220	TRAF-like family protein [Source:TAIR;Acc:AT3G58220]
	AT2G04050	23.0533	135.347	2.55361	1.76e-39	1.35e-37	T-up	DTX3	Protein DETOXIFICATION 3 [Source:UniProtKB/Swiss-Prot;Acc:Q9SIA4]
	AT2G39110	0.593333	5.69	3.26151	2.1e-39	1.59e-37	T-up	AT2G39110	Protein kinase superfamily protein [Source:UniProtKB/TrEMBL;Acc:Q0WSF6]
	AT4G39030	18.9667	47.83	1.33445	2.31e-39	1.74e-37	T-up	DTX47	Protein DETOXIFICATION 47, chloroplastic [Source:UniProtKB/Swiss-Prot;Acc:Q945F0]
	AT2G37760	30.51	77.2733	1.34069	4.54e-39	3.38e-37	T-up	AKR4C8	Aldo-keto reductase family 4 member C8 [Source:UniProtKB/Swiss-Prot;Acc:O80944]
	AT4G18975	11.4533	33.0567	1.52917	5.55e-39	4.1e-37	T-up	AT4G18975	Pentatricopeptide repeat-containing protein At4g18975, chloroplastic [Source:UniProtKB/Swiss-Prot;Acc:Q2V3H0]
	AT5G46550	9.79333	27.48	1.48851	1.12e-38	8.13e-37	T-up	GTE12	Transcription factor GTE12 [Source:UniProtKB/Swiss-Prot;Acc:Q9LS28]
	AT2G03965	0.001	162.17	17.3071	2.73e-38	1.96e-36	T-up	AT2G03965	-
	AT4G05070	53.63	173.08	1.69033	6.33e-38	4.41e-36	T-up	AT4G05070	AT4g05070 protein [Source:UniProtKB/TrEMBL;Acc:Q9S9T1]
	AT4G24350	15.9867	57.6933	1.85154	2.12e-37	1.45e-35	T-up	AT4G24350	Phosphorylase superfamily protein [Source:UniProtKB/TrEMBL;Acc:Q94K59]
	AT3G09480	0.403333	8.54667	4.40532	4.65e-37	3.13e-35	T-up	AT3G09480	Histone H2B [Source:UniProtKB/TrEMBL;Acc:A0A178V4X7]
	AT1G62290	2.48667	11.3767	2.19379	5.5e-37	3.69e-35	T-up	APA2	Aspartic proteinase A2 [Source:UniProtKB/Swiss-Prot;Acc:Q8VYL3]
	AT5G15420	0.556667	10.23	4.19985	6.5e-37	4.34e-35	T-up	AT5G15420	Uncharacterized protein T20K14_30 [Source:UniProtKB/TrEMBL;Acc:Q9LF40]
	AT3G05720	0.0666667	4.71667	6.14466	7.33e-37	4.86e-35	T-up	IMPA7	Importin subunit alpha-7 [Source:UniProtKB/Swiss-Prot;Acc:Q9M9X7]
	AT5G56910	7.45333	20.6833	1.47251	7.43e-37	4.91e-35	T-up	AT5G56910	Proteinase inhibitor I25, cystatin, conserved region [Source:UniProtKB/TrEMBL;Acc:Q9LTS9]
	AT5G16990	18.9067	38.22	1.01543	1.06e-36	6.96e-35	T-up	P2	NADP-dependent alkenal double bond reductase P2 [Source:UniProtKB/Swiss-Prot;Acc:Q39173]
	AT1G24095	3.76	17.8467	2.24685	1.19e-36	7.79e-35	T-up	AT1G24095	Putative thiol-disulfide oxidoreductase DCC [Source:UniProtKB/TrEMBL;Acc:Q9LR85]
	AT4G15955	4.52	16.3933	1.85871	1.22e-36	7.94e-35	T-up	AT4G15955	Alpha/beta-Hydrolases superfamily protein [Source:UniProtKB/TrEMBL;Acc:F4JKY3]
	AT3G49620	1.33	11.8133	3.15092	1.95e-36	1.26e-34	T-up	DIN11	Probable 2-oxoglutarate-dependent dioxygenase DIN11 [Source:UniProtKB/Swiss-Prot;Acc:Q8H113]
	AT4G04540	1.85	16.8333	3.18572	7.97e-36	5.08e-34	T-up	CRK39	Putative cysteine-rich receptor-like protein kinase 39 [Source:UniProtKB/Swiss-Prot;Acc:Q9SYS7]
	AT4G34540	3.79333	10.4433	1.46104	3.72e-35	2.3e-33	T-up	PLR3	Probable pinoresinol-lariciresinol reductase 3 [Source:UniProtKB/Swiss-Prot;Acc:O65679]
	AT1G34370	7.97667	19.91	1.31964	4.07e-35	2.51e-33	T-up	STOP1	Protein SENSITIVE TO PROTON RHIZOTOXICITY 1 [Source:UniProtKB/Swiss-Prot;Acc:Q9C8N5]
	AT5G03495	0.2	4.17667	4.38428	1.05e-34	6.4e-33	T-up	AT5G03495	RNA-binding (RRM/RBD/RNP motifs) family protein [Source:UniProtKB/TrEMBL;Acc:Q67YA0]
	AT1G67850	15.3167	31.1767	1.02536	1.16e-34	7.02e-33	T-up	AT1G67850	AT1G67850 protein [Source:UniProtKB/TrEMBL;Acc:Q94F37]
	AT1G67000	9.28667	22.5767	1.2816	1.18e-34	7.13e-33	T-up	LRK10L-2.8	LEAF RUST 10 DISEASE-RESISTANCE LOCUS RECEPTOR-LIKE PROTEIN KINASE-like 2.8 [Source:UniProtKB/Swiss-Prot;Acc:Q3ECH2]
	AT4G13920	0.0166667	5.09	8.25456	4.86e-34	2.9e-32	T-up	AtRLP50	Receptor-like protein 50 [Source:UniProtKB/Swiss-Prot;Acc:Q93YT3]
	AT4G15490	14.34	35.82	1.32072	1.16e-33	6.89e-32	T-up	UGT84A3	UDP-glycosyltransferase 84A3 [Source:UniProtKB/Swiss-Prot;Acc:O23401]
	AT3G16650	4.95	13.1	1.40407	1.19e-33	7.01e-32	T-up	PRL2	Protein pleiotropic regulator PRL2 [Source:UniProtKB/Swiss-Prot;Acc:Q39190]
	AT4G03050	0.001	62.07	15.9216	1.57e-33	9.25e-32	T-up	AOP3	2-oxoglutarate-dependent dioxygenase AOP3 [Source:UniProtKB/Swiss-Prot;Acc:Q9ZTA1]
	AT5G38280	1.27667	4.77	1.90161	2.54e-33	1.48e-31	T-up	PR5K	PR5-like receptor kinase [Source:TAIR;Acc:AT5G38280]
	AT2G41180	33.0133	71.5267	1.11543	3.13e-33	1.82e-31	T-up	SIB2	Sigma factor binding protein 2, chloroplastic [Source:UniProtKB/Swiss-Prot;Acc:O80669]
	MSTRG.12601	0.116667	7.49	6.0045	5.19e-33	2.97e-31	T-up	IAN9	PREDICTED: immune-associated nucleotide-binding protein 8-like [Camelina sativa]
	AT4G15640	7.86	21.5067	1.45218	6.12e-33	3.48e-31	T-up	AT4G15640	Adenylyl cyclase [Source:UniProtKB/TrEMBL;Acc:Q1JPP0]
	AT2G39030	38.3667	106.887	1.47816	7.3e-33	4.14e-31	T-up	NATA1	L-ornithine N5-acetyltransferase NATA1 [Source:UniProtKB/Swiss-Prot;Acc:Q9ZV05]
	AT4G16957	0.02	21.2233	10.0514	1.61e-32	8.91e-31	T-up	AT4G16957	SUPPRESSOR OF, CONSTITUTIVE protein [Source:UniProtKB/TrEMBL;Acc:A0A1P8B3D3]
	AT5G54100	12.9433	33.1033	1.35477	9.39e-32	5.05e-30	T-up	AT5G54100	At5g54100 [Source:UniProtKB/TrEMBL;Acc:Q9LVW0]
	AT1G11800	4.3	12.7	1.56242	1.55e-31	8.26e-30	T-up	AT1G11800	At1g11800/F25C20_3 [Source:UniProtKB/TrEMBL;Acc:Q9SA95]
	AT4G29110	5.67667	22.62	1.99448	1.57e-31	8.33e-30	T-up	AT4G29110	At4g29110 [Source:UniProtKB/TrEMBL;Acc:Q9SZE0]
	AT5G45730	0.0466667	3.14667	6.07529	1.65e-31	8.74e-30	T-up	AT5G45730	Cysteine/Histidine-rich C1 domain family protein [Source:UniProtKB/TrEMBL;Acc:F4KEM1]
	AT3G50550	19.1367	45.13	1.23775	4.55e-31	2.37e-29	T-up	AT3G50550	At3g50550 [Source:UniProtKB/TrEMBL;Acc:Q8L8Y4]
	AT1G72860	0.0366667	1.65	5.49185	4.84e-31	2.51e-29	T-up	AT1G72860	Disease resistance protein (TIR-NBS-LRR class) family [Source:TAIR;Acc:AT1G72860]
	AT1G52930	19.0833	41.8367	1.13245	6.63e-31	3.42e-29	T-up	BRIX1-2	Ribosome biogenesis protein BRX1 homolog 2 [Source:UniProtKB/Swiss-Prot;Acc:Q9C928]
	AT2G04040	3.50333	15.7767	2.17099	1.04e-30	5.32e-29	T-up	DTX1	Protein DETOXIFICATION [Source:UniProtKB/TrEMBL;Acc:A0A178VPK7]
	AT2G20142	13.1133	34.0933	1.37846	1.29e-30	6.59e-29	T-up	AT2G20142	Toll-Interleukin-Resistance (TIR) domain family protein [Source:UniProtKB/TrEMBL;Acc:F4IUF0]
	AT1G21520	96.9367	210.897	1.12142	3.34e-30	1.67e-28	T-up	AT1G21520	Uncharacterized protein At1g21520/F24J8_4 [Source:UniProtKB/TrEMBL;Acc:Q8GYE6]
	AT5G17890	0.001	12.0767	13.5599	4.39e-30	2.17e-28	T-up	DAR4	Protein DA1-related 4 [Source:UniProtKB/Swiss-Prot;Acc:Q9FKN7]
	AT2G42540	12.6367	57.3167	2.18134	4.43e-30	2.18e-28	T-up	COR15A	Protein COLD-REGULATED 15A, chloroplastic [Source:UniProtKB/Swiss-Prot;Acc:Q42512]
	AT1G14060	7.72	19.51	1.33754	6.48e-30	3.17e-28	T-up	AT1G14060	F7A19.14 protein [Source:UniProtKB/TrEMBL;Acc:Q9XI82]
	AT2G41730	11.1733	60.9567	2.44772	8.83e-30	4.29e-28	T-up	AT2G41730	Calcium-binding site protein [Source:UniProtKB/TrEMBL;Acc:O22947]
	AT1G78860	1.14333	5.68667	2.31434	1.27e-29	6.13e-28	T-up	AT1G78860	EP1-like glycoprotein 4 [Source:UniProtKB/Swiss-Prot;Acc:Q9ZVA5]
	AT4G16250	2.41667	6.97333	1.52883	1.54e-29	7.38e-28	T-up	PHYD	Phytochrome D [Source:UniProtKB/Swiss-Prot;Acc:P42497]
	AT1G72920	2.03	12.3767	2.60807	4.65e-29	2.2e-27	T-up	AT1G72920	Similar to part of disease resistance protein [Source:UniProtKB/TrEMBL;Acc:Q9SSN4]
	AT1G22360	9.04333	41.58	2.20096	7.34e-29	3.47e-27	T-up	UGT85A2	UDP-glycosyltransferase 85A2 [Source:UniProtKB/Swiss-Prot;Acc:Q9ZWJ3]
	AT1G76930	47.6467	155.787	1.70912	7.73e-29	3.65e-27	T-up	ATEXT4	extensin 4 [Source:TAIR;Acc:AT1G76930]
	AT1G07260	1.02667	5.04667	2.29736	8.98e-29	4.22e-27	T-up	UGT71C3	UDP-glycosyltransferase 71C3 [Source:UniProtKB/Swiss-Prot;Acc:Q9LML7]
	AT3G58270	2.68	13.8033	2.36471	1.26e-28	5.88e-27	T-up	AT3G58270	MATH domain and coiled-coil domain-containing protein At3g58270 [Source:UniProtKB/Swiss-Prot;Acc:Q9M2I9]
	AT1G65370	1.17667	7.52	2.67603	2.16e-28	9.97e-27	T-up	AT1G65370	At1g65370/T8F5_15 [Source:UniProtKB/TrEMBL;Acc:Q940M1]
	AT2G26650	4.75	11.4167	1.26514	3.15e-28	1.43e-26	T-up	AKT1	Potassium channel AKT1 [Source:UniProtKB/Swiss-Prot;Acc:Q38998]
	AT3G26200	9.27333	29.0367	1.64672	3.25e-28	1.48e-26	T-up	CYP71B22	Cytochrome P450 71B22 [Source:UniProtKB/Swiss-Prot;Acc:Q9LTM1]
	AT2G36380	4.59667	10.6967	1.2185	1.13e-27	5.04e-26	T-up	ABCG34	ABC transporter G family member 34 [Source:UniProtKB/Swiss-Prot;Acc:Q7PC87]
	AT5G07610	20.49	41.52	1.01889	1.42e-27	6.29e-26	T-up	AT5G07610	F-box protein At5g07610 [Source:UniProtKB/Swiss-Prot;Acc:Q9FLS0]
	AT5G43730	0.126667	1.37667	3.44207	2.23e-27	9.75e-26	T-up	AT5G43730	Probable disease resistance protein At5g43730 [Source:UniProtKB/Swiss-Prot;Acc:Q9FG91]
	AT4G37370	28.1367	100.33	1.83423	2.74e-27	1.19e-25	T-up	CYP81D8	Cytochrome P450, family 81, subfamily D, polypeptide 8 [Source:UniProtKB/TrEMBL;Acc:Q9SZT7]
	AT2G20390	10.66	24.9567	1.22722	3.17e-27	1.38e-25	T-up	AT2G20390	Cytochrome oxidase complex assembly protein [Source:UniProtKB/TrEMBL;Acc:Q9SK63]
	AT4G34070	6.77	17.7633	1.39167	4.68e-27	2.01e-25	T-up	AT4G34070	Calcium-binding EF-hand family protein [Source:UniProtKB/TrEMBL;Acc:F4JJY3]
	AT5G15360	0.001	50.7167	15.6302	5.4e-27	2.31e-25	T-up	AT5G15360	Transmembrane protein [Source:UniProtKB/TrEMBL;Acc:Q9LXE7]
	AT4G05050	43.59	191.753	2.13718	6.63e-27	2.83e-25	T-up	UBQ11	Polyubiquitin [Source:UniProtKB/TrEMBL;Acc:Q8H0Y0]
	AT3G60415	110.42	272.607	1.30382	1.11e-26	4.71e-25	T-up	AT3G60415	At3g60420 [Source:UniProtKB/TrEMBL;Acc:Q9M217]
	AT2G44240	0.276667	5.21667	4.23691	1.21e-26	5.1e-25	T-up	AT2G44240	At2g44240/F4I1.5 [Source:UniProtKB/TrEMBL;Acc:O64859]
	AT1G64900	100.977	226.38	1.16472	1.5e-26	6.31e-25	T-up	CYP89A2	Cytochrome P450 89A2 [Source:UniProtKB/Swiss-Prot;Acc:Q42602]
	AT4G34930	0.466667	3.61	2.95153	2.1e-26	8.73e-25	T-up	AT4G34930	At4g34930 [Source:UniProtKB/TrEMBL;Acc:Q9SW42]
	AT4G38100	35.49	76.2533	1.10339	2.63e-26	1.09e-24	T-up	CURT1D	Protein CURVATURE THYLAKOID 1D, chloroplastic [Source:UniProtKB/Swiss-Prot;Acc:Q8LDD3]
	AT3G22750	2.83	8.55	1.59512	3.75e-26	1.54e-24	T-up	AT3G22750	Kinase-like protein [Source:UniProtKB/TrEMBL;Acc:Q9LUI6]
	AT4G27560	8.85333	20.7867	1.23137	4.88e-26	1.99e-24	T-up	UGT79B2	UDP-glycosyltransferase 79B2 [Source:UniProtKB/Swiss-Prot;Acc:Q9T080]
	AT1G23100	9.17333	28.4033	1.63054	1.73e-25	6.78e-24	T-up	AT1G23100	GroES-like family protein [Source:UniProtKB/TrEMBL;Acc:Q8LDC9]
	AT4G02220	15.2133	30.8	1.01759	3.61e-25	1.38e-23	T-up	AT4G02220	Putative zinc finger protein [Source:UniProtKB/TrEMBL;Acc:Q93VB4]
	AT3G22240	2.91333	14.5333	2.31862	4.24e-25	1.61e-23	T-up	AT3G22240	Cysteine-rich/transmembrane domain PCC1-like protein [Source:UniProtKB/TrEMBL;Acc:Q9LHJ3]
	AT1G32920	8.31	26.3433	1.66452	6.31e-25	2.37e-23	T-up	AT1G32920	At1g32920/F9L11_25 [Source:UniProtKB/TrEMBL;Acc:Q93WI1]
	AT1G64890	2.26333	6.78	1.58284	9.96e-25	3.69e-23	T-up	AT1G64890	Probable folate-biopterin transporter 7 [Source:UniProtKB/Swiss-Prot;Acc:Q9XIQ7]
	MSTRG.11716	2.22333	6.40667	1.52685	1.2e-24	4.43e-23	T-up	--	BnaC05g31280D [Brassica napus]
	AT5G58610	0.81	3.95	2.28586	1.49e-24	5.49e-23	T-up	AT5G58610	Gb [Source:UniProtKB/TrEMBL;Acc:Q9LUZ5]
	AT5G57567	1.68667	12.0267	2.83399	1.64e-24	6e-23	T-up	AT5G57567	Putative uncharacterized protein [Source:UniProtKB/TrEMBL;Acc:Q1G3G4]
	AT3G27610	3.96	13.0867	1.72453	1.83e-24	6.7e-23	T-up	AT3G27610	At3g27610 [Source:UniProtKB/TrEMBL;Acc:Q84Q59]
	AT4G25710	4.87	11.9033	1.28937	3.16e-24	1.13e-22	T-up	AT4G25710	F-box/kelch-repeat protein At4g25710 [Source:UniProtKB/Swiss-Prot;Acc:Q9SZZ9]
	AT5G64060	2.1	7.75	1.88381	3.86e-24	1.37e-22	T-up	anac103	NAC domain containing protein 103 [Source:UniProtKB/TrEMBL;Acc:Q9FMJ1]
	AT5G64870	0.746667	4.41	2.56224	3.86e-24	1.37e-22	T-up	FLOT3	Flotillin-like protein 3 [Source:UniProtKB/Swiss-Prot;Acc:Q9LV90]
	MSTRG.2995	0.04	55.87	10.4479	3.89e-24	1.38e-22	T-up	--	-
	AT3G48390	0.72	3.3	2.1964	4.01e-24	1.42e-22	T-up	AT3G48390	AT3g48390/T29H11_90 [Source:UniProtKB/TrEMBL;Acc:Q9STL9]
	AT1G09660	19.81	52.07	1.39422	4.08e-24	1.44e-22	T-up	AT1G09660	KH domain-containing protein At1g09660/At1g09670 [Source:UniProtKB/Swiss-Prot;Acc:Q8GWR3]
	AT1G67910	0.453333	5.02333	3.47	6.29e-24	2.2e-22	T-up	AT1G67910	AT1G67910 protein [Source:UniProtKB/TrEMBL;Acc:Q9C9V7]
	AT3G13600	0.62	3.60667	2.54033	6.3e-24	2.2e-22	T-up	IQM2	Calmodulin-binding family protein [Source:UniProtKB/TrEMBL;Acc:A0A178VF87]
	AT3G14020	5.13	15.11	1.55847	7e-24	2.44e-22	T-up	NFYA6	Nuclear transcription factor Y subunit A-6 [Source:UniProtKB/Swiss-Prot;Acc:Q9LVJ7]
	AT4G21830	3.59	16.9967	2.2432	8.43e-24	2.9e-22	T-up	MSRB7	Peptide methionine sulfoxide reductase B7 [Source:UniProtKB/Swiss-Prot;Acc:Q8VY86]
	AT3G12070	0.213333	2.52333	3.56415	9.82e-24	3.36e-22	T-up	RGTB2	Geranylgeranyl transferase type-2 subunit beta 2 [Source:UniProtKB/Swiss-Prot;Acc:Q9LHL5]
	AT4G18250	9.29333	19.37	1.05956	1.1e-23	3.75e-22	T-up	AT4G18250	receptor serine/threonine kinase, putative [Source:TAIR;Acc:AT4G18250]
	AT5G66090	21.1767	44.68	1.07715	1.43e-23	4.83e-22	T-up	AT5G66090	Cell wall integrity/stress response component [Source:UniProtKB/TrEMBL;Acc:Q9FKX3]
	AT4G24930	9.28667	21.3667	1.20213	2.78e-23	9.26e-22	T-up	AT4G24930	Thylakoid lumenal 17.9 kDa protein, chloroplastic [Source:UniProtKB/Swiss-Prot;Acc:Q9SW33]
	AT1G63250	2.32333	6.35	1.45056	3.87e-23	1.29e-21	T-up	RH48	Probable DEAD-box ATP-dependent RNA helicase 48 [Source:UniProtKB/Swiss-Prot;Acc:Q9C8S9]
	AT1G73330	7.69	26.4333	1.7813	6.65e-23	2.19e-21	T-up	ATDR4	Dr4 protein [Source:UniProtKB/TrEMBL;Acc:Q39091]
	AT3G61630	24.6833	60.9933	1.30511	6.72e-23	2.21e-21	T-up	CRF6	CRF6 [Source:UniProtKB/TrEMBL;Acc:A0A178VFH2]
	AT2G23100	0.326667	1.92	2.55522	7.32e-23	2.4e-21	T-up	AT2G23100	Cysteine/Histidine-rich C1 domain family protein [Source:UniProtKB/TrEMBL;Acc:F4ILF9]
	AT2G32020	0.693333	5.36667	2.95241	1.15e-22	3.73e-21	T-up	AT2G32020	Acyl-CoA N-acyltransferases (NAT) superfamily protein [Source:UniProtKB/TrEMBL;Acc:Q9SKZ7]
	AT3G42723	0.001	7.15667	12.8051	1.53e-22	4.91e-21	T-up	AT3G42723	ATP binding / aminoacyl-tRNA ligase/ nucleotide binding protein [Source:UniProtKB/TrEMBL;Acc:F4IWM0]
	AT1G02750	14.6533	31.8167	1.11855	1.85e-22	5.9e-21	T-up	DI19-2	Protein DEHYDRATION-INDUCED 19 homolog 2 [Source:UniProtKB/Swiss-Prot;Acc:Q8GWK1]
	AT5G37980	0.116667	2.62	4.4891	2.5e-22	7.97e-21	T-up	AT5G37980	Allyl alcohol dehydrogenase; NADP-dependent oxidoreductase-like protein [Source:UniProtKB/TrEMBL;Acc:Q9FKC9]
	AT5G09420	5.95	13.1233	1.14117	2.72e-22	8.61e-21	T-up	OM64	Outer envelope protein 64, mitochondrial [Source:UniProtKB/Swiss-Prot;Acc:F4KCL7]
	AT5G18470	13.1933	31.86	1.27194	3.14e-22	9.89e-21	T-up	AT5G18470	Curculin-like (Mannose-binding) lectin family protein [Source:UniProtKB/TrEMBL;Acc:Q94K76]
	AT1G67620	7.36333	18.1	1.29756	3.18e-22	1e-20	T-up	AT1G67620	Protein Iojap-related, mitochondrial [Source:UniProtKB/Swiss-Prot;Acc:Q9CAF9]
	AT3G60966	0.106667	3.56	5.0607	3.2e-22	1.01e-20	T-up	AT3G60966	RING/U-box superfamily protein [Source:UniProtKB/TrEMBL;Acc:Q1G3N1]
	AT3G46130	1.95667	10.1033	2.36836	4.52e-22	1.41e-20	T-up	ATMYB48	myb domain protein 48 [Source:TAIR;Acc:AT3G46130]
	AT1G23040	6.35333	23.96	1.91504	4.74e-22	1.47e-20	T-up	AT1G23040	At1g23040 [Source:UniProtKB/TrEMBL;Acc:O23120]
	MSTRG.12578	0.27	9.89	5.19494	6.37e-22	1.96e-20	T-up	--	-
	MSTRG.13189	0.001	5.87333	12.52	6.79e-22	2.08e-20	T-up	RE1	polyprotein [Arabidopsis thaliana]
	AT4G27460	0.45	4.01	3.15561	6.85e-22	2.1e-20	T-up	CBSX5	CBSX5 [Source:UniProtKB/TrEMBL;Acc:A0A178V3C0]
	AT2G13800	13.8067	29.4367	1.09225	6.96e-22	2.13e-20	T-up	SERK5	Somatic embryogenesis receptor kinase 5 [Source:UniProtKB/Swiss-Prot;Acc:Q8LPS5]
	AT2G13660	1.48667	7.66	2.36526	7.27e-22	2.22e-20	T-up	AT2G13660	Uncharacterized protein At2g13660 [Source:UniProtKB/TrEMBL;Acc:Q9SKH4]
	AT3G13080	72.19	187.45	1.37663	8.23e-22	2.5e-20	T-up	ABCC3	MRP3 [Source:UniProtKB/TrEMBL;Acc:A0A178VHA7]
	AT4G05020	23.3933	51.64	1.14239	8.38e-22	2.55e-20	T-up	NDB2	NAD(P)H dehydrogenase B2 [Source:UniProtKB/TrEMBL;Acc:F4JGL5]
	AT5G55200	9.58333	19.5	1.02487	8.54e-22	2.59e-20	T-up	Mge1	GrpE protein homolog 1, mitochondrial [Source:UniProtKB/Swiss-Prot;Acc:Q9FLP3]
	AT4G05590	0.001	18.53	14.1776	1.53e-21	4.52e-20	T-up	AT4G05590	CONTAINS InterPro DOMAIN/s: Uncharacterised protein family UPF0041 (InterPro:IPR005336); BEST Arabidopsis thaliana protein match is: Uncharacterised protein family (UPF0041) (TAIR:AT4G22310.1); Has 30201 Blast hits to 17322 proteins in 780 species: /.../ - 12; Bacteria - 1396; Metazoa - 17338; Fungi - 3422; Plants - 5037; Viruses - 0; Other Eukaryotes - 2996 (source: NCBI BLink). [Source:TAIR;Acc…
	AT2G29170	5.22	21.6467	2.05202	1.68e-21	4.95e-20	T-up	AT2G29170	NAD(P)-binding Rossmann-fold superfamily protein [Source:TAIR;Acc:AT2G29170]
	AT1G31600	1.92	5.9	1.61961	2.04e-21	5.96e-20	T-up	AT1G31600	-
	AT5G24640	0.823333	8.75	3.40973	2.04e-21	5.97e-20	T-up	AT5G24640	Gb [Source:UniProtKB/TrEMBL;Acc:Q9FLU0]
	AT3G56690	3.46	7.67333	1.14908	3.54e-21	1.02e-19	T-up	CIP111	Calmodulin-interacting protein 111 [Source:UniProtKB/Swiss-Prot;Acc:Q9LET7]
	AT3G04443	0.136667	1.73	3.66204	3.86e-21	1.11e-19	T-up	AT3G04443	-
	MSTRG.16822	0.001	2.91667	11.5101	4.09e-21	1.17e-19	T-up	RE1	retrotransposon like protein [Arabidopsis thaliana]
	AT2G39920	2.44667	8.28	1.75881	4.76e-21	1.36e-19	T-up	AT2G39920	Uncharacterized protein At2g39920 [Source:UniProtKB/Swiss-Prot;Acc:O04195]
	AT1G29720	7.90333	22.2867	1.49565	6.06e-21	1.72e-19	T-up	RFK1	Probable LRR receptor-like serine/threonine-protein kinase At1g29720 [Source:UniProtKB/Swiss-Prot;Acc:Q9ASQ6]
	AT4G11521	0.001	9.74	13.2497	8.01e-21	2.26e-19	T-up	CRK34	Putative cysteine-rich receptor-like protein kinase 34 [Source:UniProtKB/Swiss-Prot;Acc:Q8LPI0]
	AT2G16380	6.77	13.89	1.03682	1.1e-20	3.07e-19	T-up	SFH7	Phosphatidylinositol/phosphatidylcholine transfer protein SFH7 [Source:UniProtKB/Swiss-Prot;Acc:Q9SIW3]
	AT1G34575	0.001	7.3	12.8337	1.19e-20	3.31e-19	T-up	AT1G34575	Berberine bridge enzyme-like 14 [Source:UniProtKB/Swiss-Prot;Acc:F4HV09]
	AT5G36900	0.001	33.1833	15.0182	1.51e-20	4.17e-19	T-up	AT5G36900	unknown protein; Has 35333 Blast hits to 34131 proteins in 2444 species: Archae - 798; Bacteria - 22429; Metazoa - 974; Fungi - 991; Plants - 531; Viruses - 0; Other Eukaryotes - 9610 (source: NCBI BLink). [Source:TAIR;Acc:AT5G36900]
	AT5G32460	0.263333	3.60333	3.77437	2.09e-20	5.72e-19	T-up	AT5G32460	B3 domain-containing protein REM-like 3 [Source:UniProtKB/Swiss-Prot;Acc:F4KFT6]
	AT4G09200	0.001	7.49667	12.872	2.66e-20	7.23e-19	T-up	AT4G09200	At4g09200 [Source:UniProtKB/TrEMBL;Acc:Q8RX25]
	AT5G06860	16.36	35.6733	1.12467	2.83e-20	7.68e-19	T-up	PGIP1	PGIP1 [Source:UniProtKB/TrEMBL;Acc:A0A178UBN4]
	AT5G56960	1.17	4.18667	1.83929	3.24e-20	8.72e-19	T-up	AT5G56960	basic helix-loop-helix (bHLH) DNA-binding family protein [Source:TAIR;Acc:AT5G56960]
	AT2G25810	0.66	3.93667	2.57644	4.28e-20	1.14e-18	T-up	TIP4-1	Aquaporin TIP4-1 [Source:UniProtKB/Swiss-Prot;Acc:O82316]
	AT4G09310	0.001	7.09	12.7916	5.42e-20	1.44e-18	T-up	AT4G09310	At4g09200 [Source:UniProtKB/TrEMBL;Acc:Q8RX25]
	AT3G09310	2.68333	10.7233	1.99866	6.55e-20	1.74e-18	T-up	AT3G09310	UPF0161 protein At3g09310 [Source:UniProtKB/Swiss-Prot;Acc:Q9SR32]
	AT1G66240	85.2833	187.833	1.13912	7.89e-20	2.08e-18	T-up	ATX1	homolog of anti-oxidant 1 [Source:TAIR;Acc:AT1G66240]
	MSTRG.13190	0.001	2.33667	11.1902	7.95e-20	2.1e-18	T-up	RE1	polyprotein [Arabidopsis thaliana]
	AT1G58848	0.533333	2.07667	1.96116	8.65e-20	2.28e-18	T-up	RF9	Probable disease resistance protein RDL6 [Source:UniProtKB/Swiss-Prot;Acc:P0DI18]
	AT1G78460	42.01	99.6567	1.24623	1.12e-19	2.92e-18	T-up	AT1G78460	AT1G78460 protein [Source:UniProtKB/TrEMBL;Acc:Q9SYN5]
	AT3G60980	0.001	6.95667	12.7642	1.12e-19	2.93e-18	T-up	AT3G60980	Pentatricopeptide repeat-containing protein At3g60980, mitochondrial [Source:UniProtKB/Swiss-Prot;Acc:Q9LEX5]
	AT1G36920	0.001	13.2567	13.6944	1.8e-19	4.62e-18	T-up	AT1G36920	FUNCTIONS IN: molecular_function unknown; INVOLVED IN: biological_process unknown; LOCATED IN: endomembrane system; EXPRESSED IN: stem, male gametophyte, flower; EXPRESSED DURING: M germinated pollen stage, 4 anthesis; BEST Arabidopsis thaliana prot /.../tch is: Nucleic acid-binding, OB-fold-like protein (TAIR:AT2G05642.1); Has 26 Blast hits to 23 proteins in 5 species: Archae - 0; Bacteria - 4; …
	AT5G24460	14.6733	30.7033	1.0652	1.86e-19	4.77e-18	T-up	AT5G24460	RING-H2 zinc finger protein [Source:UniProtKB/TrEMBL;Acc:Q9FGE4]
	AT2G32650	15.2867	32.5867	1.09201	2.18e-19	5.57e-18	T-up	AT2G32650	At2g32650 [Source:UniProtKB/TrEMBL;Acc:O48852]
	AT4G07825	0.001	6.05667	12.5643	2.22e-19	5.64e-18	T-up	AT4G07825	At4g07825 [Source:UniProtKB/TrEMBL;Acc:Q8GZ72]
	AT4G34590	10.5	22.2667	1.0845	2.58e-19	6.52e-18	T-up	BZIP11	bZIP transcription factor 11 [Source:UniProtKB/Swiss-Prot;Acc:O65683]
	MSTRG.3167	0.001	4.91667	12.2635	2.86e-19	7.2e-18	T-up	RE2	retrotransposon like protein [Arabidopsis thaliana]
	AT3G52180	25.9	51.99	1.00528	3.3e-19	8.27e-18	T-up	DSP4	SEX4 [Source:UniProtKB/TrEMBL;Acc:A0A178VES0]
	AT1G72840	0.001	2.35667	11.2025	3.71e-19	9.3e-18	T-up	AT1G72840	Disease resistance protein (TIR-NBS-LRR class) [Source:UniProtKB/TrEMBL;Acc:F4IEZ7]
	AT2G27402	0.001	7.99333	12.9646	4.02e-19	1e-17	T-up	AT2G27402	At2g27402 [Source:UniProtKB/TrEMBL;Acc:Q8GX30]
	AT3G04420	1.58667	7.37	2.21567	4.22e-19	1.05e-17	T-up	anac048	AT3g04420/T27C4_6 [Source:UniProtKB/TrEMBL;Acc:Q8W4R4]
	MSTRG.14880	0.001	14.6033	13.834	4.32e-19	1.07e-17	T-up	--	dihydroorotate dehydrogenase [Arabidopsis thaliana]
	AT2G28930	4.84333	11.7567	1.27941	5.04e-19	1.25e-17	T-up	APK1B	At2g28930 [Source:UniProtKB/TrEMBL;Acc:A1L4W8]
	AT3G26290	5.75	19.0433	1.72765	5.75e-19	1.42e-17	T-up	CYP71B26	Cytochrome P450, family 71, subfamily B, polypeptide 26 [Source:UniProtKB/TrEMBL;Acc:A0A1I9LRI3]
	AT4G15280	3.04667	8.38333	1.46029	5.98e-19	1.47e-17	T-up	UGT71B5	UDP-glucosyl transferase 71B5 [Source:TAIR;Acc:AT4G15280]
	AT2G31150	0.001	4.19333	12.0339	8.56e-19	2.09e-17	T-up	AT2G31150	ATP binding / ATPase [Source:UniProtKB/TrEMBL;Acc:F4IPY0]
	AT4G01920	0.001	3.35333	11.7114	1.31e-18	3.16e-17	T-up	AT4G01920	AT4g01920/T7B11_18 [Source:UniProtKB/TrEMBL;Acc:Q9SYI9]
	AT3G29375	2.48	7.02667	1.5025	1.54e-18	3.69e-17	T-up	AT3G29375	XH domain-containing protein [Source:UniProtKB/TrEMBL;Acc:Q9LIA7]
	AT4G05060	8.69	17.61	1.01897	1.78e-18	4.21e-17	T-up	PVA43	Vesicle-associated protein 4-3 [Source:UniProtKB/Swiss-Prot;Acc:Q8LPQ7]
	AT5G46710	11.74	34.0267	1.53523	1.84e-18	4.35e-17	T-up	AT5G46710	At5g46710 [Source:UniProtKB/TrEMBL;Acc:Q9FIQ4]
	AT5G50200	35.68	75.57	1.0827	2.11e-18	4.97e-17	T-up	NRT3.1	High-affinity nitrate transporter 3.1 [Source:UniProtKB/Swiss-Prot;Acc:Q9FGS5]
	AT4G15096	0.163333	1.50667	3.20547	2.21e-18	5.18e-17	T-up	AT4G15096	unknown protein; BEST Arabidopsis thaliana protein match is: unknown protein (TAIR:AT2G40955.1); Has 30201 Blast hits to 17322 proteins in 780 species: Archae - 12; Bacteria - 1396; Metazoa - 17338; Fungi - 3422; Plants - 5037; Viruses - 0; Other Eu /.../es - 2996 (source: NCBI BLink). [Source:TAIR;Acc:AT4G15096]
	AT1G12340	0.001	11.8767	13.5358	2.25e-18	5.28e-17	T-up	AT1G12340	Probable protein cornichon homolog 2 [Source:UniProtKB/Swiss-Prot;Acc:Q3EDD7]
	AT4G16960	4.41	10.8533	1.29929	2.26e-18	5.29e-17	T-up	AT4G16960	Disease resistance protein (TIR-NBS-LRR class) family [Source:TAIR;Acc:AT4G16960]
	AT4G01900	22.1	44.2533	1.00174	2.63e-18	6.13e-17	T-up	GLB1	Nitrogen regulatory protein P-II homolog [Source:UniProtKB/Swiss-Prot;Acc:Q9ZST4]
	AT3G20300	4.89667	10.72	1.13043	3.35e-18	7.74e-17	T-up	AT3G20300	AT3g20300/MQC12_5 [Source:UniProtKB/TrEMBL;Acc:Q8VXV8]
	MSTRG.20390	0.001	4.72	12.2046	3.79e-18	8.67e-17	T-up	At1g65250	Protein kinase superfamily protein [Arabidopsis thaliana]
	AT1G09930	0.29	1.69	2.5429	4.47e-18	1.02e-16	T-up	OPT2	Oligopeptide transporter 2 [Source:UniProtKB/Swiss-Prot;Acc:O04514]
	AT4G30460	4.85333	14.0567	1.53421	4.47e-18	1.02e-16	T-up	AT4G30460	Glycine-rich protein [Source:UniProtKB/TrEMBL;Acc:Q9M0B4]
	AT1G06160	5.32333	16.48	1.63031	5.44e-18	1.22e-16	T-up	ERF094	Ethylene-responsive transcription factor ERF094 [Source:UniProtKB/Swiss-Prot;Acc:Q9LND1]
	AT3G48770	0.846667	2.42667	1.51911	7.08e-18	1.58e-16	T-up	AT3G48770	ATP/DNA binding protein [Source:UniProtKB/TrEMBL;Acc:Q9M305]
	AT1G62420	19.99	41.09	1.03951	7.28e-18	1.62e-16	T-up	AT1G62420	DUF506 family protein (DUF506) [Source:UniProtKB/TrEMBL;Acc:O48807]
	AT4G04180	3.9	9.23667	1.2439	7.93e-18	1.76e-16	T-up	AT4G04180	P-loop containing nucleoside triphosphate hydrolases superfamily protein [Source:TAIR;Acc:AT4G04180]
	AT5G43910	2.76333	6.96	1.33268	8.04e-18	1.79e-16	T-up	AT5G43910	PfkB-like carbohydrate kinase family protein [Source:UniProtKB/TrEMBL;Acc:F4K7C7]
	AT3G15990	4.18	9.22	1.14126	8.08e-18	1.79e-16	T-up	AT3G15990	Probable sulfate transporter 3.4 [Source:UniProtKB/Swiss-Prot;Acc:Q9LW86]
	AT1G75490	0.363333	2.50667	2.7864	1.05e-17	2.31e-16	T-up	DREB2D	Dehydration-responsive element-binding protein 2D [Source:UniProtKB/Swiss-Prot;Acc:Q9LQZ2]
	AT4G03320	4.20333	10.91	1.37605	1.17e-17	2.56e-16	T-up	TIC20-IV	Protein TIC 20-IV, chloroplastic [Source:UniProtKB/Swiss-Prot;Acc:Q9ZQZ9]
	AT1G53080	3.06	10.7867	1.81765	1.2e-17	2.62e-16	T-up	AT1G53080	Lectin-like protein At1g53080 [Source:UniProtKB/Swiss-Prot;Acc:Q9LNN3]
	AT1G56240	1.04667	5.99	2.51675	1.21e-17	2.65e-16	T-up	PP2B13	F-box protein PP2-B13 [Source:UniProtKB/Swiss-Prot;Acc:Q9C7J9]
	AT1G40087	0.001	5.15	12.3304	1.43e-17	3.11e-16	T-up	AT1G40087	Plant transposase (Ptta/En/Spm family) [Source:UniProtKB/TrEMBL;Acc:F4I6H5]
	AT1G67460	0.07	1.42333	4.34577	1.48e-17	3.2e-16	T-up	AT1G67460	-
	AT1G50400	0.996667	4.04667	2.02155	1.84e-17	3.99e-16	T-up	TOM40-2	Probable mitochondrial import receptor subunit TOM40-2 [Source:UniProtKB/Swiss-Prot;Acc:Q9SX55]
	AT1G76705	0.683333	4.42	2.69338	2.04e-17	4.4e-16	T-up	AT1G76705	Calmodulin binding protein [Source:UniProtKB/TrEMBL;Acc:F4I407]
	AT5G43500	5.84333	12.6067	1.10932	2.4e-17	5.14e-16	T-up	ARP9	Actin-related protein 9 [Source:UniProtKB/Swiss-Prot;Acc:Q9LSW2]
	AT4G11000	0.001	4.06	11.9873	3.23e-17	6.86e-16	T-up	AT4G11000	Ankyrin repeat family protein [Source:TAIR;Acc:AT4G11000]
	MSTRG.3015	0.001	5.1	12.3163	3.29e-17	6.97e-16	T-up	--	BnaC04g03490D [Brassica napus]
	AT4G01740	0.01	4.49	8.81057	3.42e-17	7.24e-16	T-up	AT4G01740	Cysteine/Histidine-rich C1 domain family protein [Source:UniProtKB/TrEMBL;Acc:Q9ZSI9]
	AT4G19470	0.0166667	7.07	8.7286	4.06e-17	8.55e-16	T-up	AT4G19470	Leucine-rich repeat (LRR) family protein [Source:UniProtKB/TrEMBL;Acc:O49465]
	AT4G16563	1.32333	5.35667	2.01716	5.35e-17	1.12e-15	T-up	AT4G16563	Probable aspartyl protease At4g16563 [Source:UniProtKB/Swiss-Prot;Acc:Q940R4]
	AT5G47090	5.7	14.16	1.31279	5.95e-17	1.24e-15	T-up	AT5G47090	AT5g47090/K14A3_4 [Source:UniProtKB/TrEMBL;Acc:Q9LTB9]
	AT2G17920	0.001	3.62667	11.8244	9.72e-17	1.99e-15	T-up	AT2G17920	Nucleic acid binding / zinc ion binding protein [Source:UniProtKB/TrEMBL;Acc:Q6DR65]
	AT3G17890	2.72	8.00333	1.55699	1.11e-16	2.24e-15	T-up	AT3G17890	Uncharacterized protein At3g17890 [Source:UniProtKB/TrEMBL;Acc:Q9LVI1]
	AT1G73570	3.19333	7.26667	1.18623	1.13e-16	2.29e-15	T-up	AT1G73570	HCP-like superfamily protein [Source:TAIR;Acc:AT1G73570]
	AT3G28600	0.04	2.03	5.66534	1.22e-16	2.46e-15	T-up	AT3G28600	AAA-ATPase At3g28600 [Source:UniProtKB/Swiss-Prot;Acc:F4J0C0]
	AT1G23140	0.923333	5.33	2.52921	1.24e-16	2.5e-15	T-up	CAR8	Protein C2-DOMAIN ABA-RELATED 8 [Source:UniProtKB/Swiss-Prot;Acc:O49303]
	AT2G44390	0.001	8.85333	13.112	1.39e-16	2.79e-15	T-up	AT2G44390	Cysteine/Histidine-rich C1 domain family protein [Source:UniProtKB/TrEMBL;Acc:O64873]
	AT1G21460	8.27333	17.6767	1.09531	1.53e-16	3.05e-15	T-up	SWEET1	Bidirectional sugar transporter SWEET1 [Source:UniProtKB/Swiss-Prot;Acc:Q8L9J7]
	AT4G39230	5.63667	15.2733	1.4381	2.05e-16	4.03e-15	T-up	PCBER1	Isoflavone reductase homolog PCBER1 [Source:UniProtKB/Swiss-Prot;Acc:Q9T030]
	AT5G47260	0.00666667	2.83667	8.73302	2.22e-16	4.36e-15	T-up	AT5G47260	Probable disease resistance protein At5g47260 [Source:UniProtKB/Swiss-Prot;Acc:Q9LVT3]
	AT3G45590	0.586667	3.59667	2.61605	2.35e-16	4.62e-15	T-up	SEN1	tRNA-splicing endonuclease subunit Sen2-1 [Source:UniProtKB/Swiss-Prot;Acc:Q9M1E8]
	AT1G36922	0.001	8.59333	13.069	2.45e-16	4.8e-15	T-up	AT1G36922	unknown protein. [Source:TAIR;Acc:AT1G36922]
	AT3G52680	0.001	2.99333	11.5475	2.68e-16	5.23e-15	T-up	AT3G52680	F-box/FBD/LRR-repeat protein At3g52680 [Source:UniProtKB/Swiss-Prot;Acc:Q9LXJ6]
	AT4G04330	7.65333	19.7033	1.36428	2.87e-16	5.6e-15	T-up	RBCX1	Chaperonin-like RBCX protein 1, chloroplastic [Source:UniProtKB/Swiss-Prot;Acc:Q94AU9]
	AT1G16445	3.38333	10.8067	1.6754	3.58e-16	6.93e-15	T-up	AT1G16445	S-adenosyl-L-methionine-dependent methyltransferases superfamily protein [Source:UniProtKB/TrEMBL;Acc:Q8GUP2]
	AT2G22970	6.54	21.6867	1.72945	5.25e-16	1.01e-14	T-up	SCPL11	Serine carboxypeptidase-like 11 [Source:UniProtKB/TrEMBL;Acc:A8MQP0]
	AT5G43740	0.0966667	1.16333	3.5891	7.58e-16	1.44e-14	T-up	AT5G43740	Probable disease resistance protein At5g43740 [Source:UniProtKB/Swiss-Prot;Acc:Q9FG90]
	AT5G36240	0.0666667	3.64	5.77083	7.85e-16	1.48e-14	T-up	AT5G36240	Zinc knuckle (CCHC-type) family protein [Source:UniProtKB/TrEMBL;Acc:Q9FG62]
	MSTRG.14805	6.99	16.0433	1.19861	9.12e-16	1.71e-14	T-up	--	hypothetical protein ARALYDRAFT_338115 [Arabidopsis lyrata subsp. lyrata] [Arabidopsis lyrata]
	AT4G01915	0.001	4.02333	11.9742	1.16e-15	2.15e-14	T-up	AT4G01915	unknown protein; Has 35333 Blast hits to 34131 proteins in 2444 species: Archae - 798; Bacteria - 22429; Metazoa - 974; Fungi - 991; Plants - 531; Viruses - 0; Other Eukaryotes - 9610 (source: NCBI BLink). [Source:TAIR;Acc:AT4G01915]
	AT2G17320	8.89667	21.23	1.25477	1.22e-15	2.27e-14	T-up	AT2G17320	AT2G17320 protein [Source:UniProtKB/TrEMBL;Acc:B9DH75]
	AT1G24130	0.333333	2.44667	2.87578	1.24e-15	2.3e-14	T-up	AT1G24130	F3I6.5 protein [Source:UniProtKB/TrEMBL;Acc:O48679]
	AT5G63160	8.67667	20.6	1.24743	1.34e-15	2.48e-14	T-up	BT1	BTB/POZ and TAZ domain-containing protein 1 [Source:UniProtKB/Swiss-Prot;Acc:Q9FMK7]
	AT3G24517	0.02	16.6767	9.70362	1.44e-15	2.67e-14	T-up	AT3G24517	unknown protein; BEST Arabidopsis thaliana protein match is: unknown protein (TAIR:AT2G05752.1); Has 3 Blast hits to 3 proteins in 2 species: Archae - 0; Bacteria - 0; Metazoa - 0; Fungi - 0; Plants - 3; Viruses - 0; Other Eukaryotes - 0 (source: NC /.../nk). [Source:TAIR;Acc:AT3G24517]
	AT5G36907	0.156667	4.64667	4.89043	1.48e-15	2.74e-14	T-up	AT5G36907	-
	AT1G30730	0.67	3.5	2.38512	1.49e-15	2.75e-14	T-up	AT1G30730	Berberine bridge enzyme-like 11 [Source:UniProtKB/Swiss-Prot;Acc:Q9SA88]
	AT5G44582	1.1	6.66	2.59802	1.78e-15	3.26e-14	T-up	AT5G44582	unknown protein; FUNCTIONS IN: molecular_function unknown; INVOLVED IN: biological_process unknown; LOCATED IN: endomembrane system; BEST Arabidopsis thaliana protein match is: unknown protein (TAIR:AT5G44580.1); Has 24 Blast hits to 24 proteins in /.../ies: Archae - 0; Bacteria - 0; Metazoa - 0; Fungi - 0; Plants - 24; Viruses - 0; Other Eukaryotes - 0 (source: NCBI BLink). [Source:TAIR;Acc:AT5G…
	AT3G26280	5.46	13.0867	1.26112	2.08e-15	3.78e-14	T-up	CYP71B4	Cytochrome P450, family 71, subfamily B, polypeptide 4 [Source:UniProtKB/TrEMBL;Acc:A0A1I9LMQ2]
	AT5G38100	0.08	2.29	4.8392	2.1e-15	3.82e-14	T-up	AT5G38100	Probable S-adenosylmethionine-dependent methyltransferase At5g38100 [Source:UniProtKB/Swiss-Prot;Acc:Q9LS10]
	AT5G20450	0.001	2.43667	11.2507	2.41e-15	4.36e-14	T-up	AT5G20450	CONTAINS InterPro DOMAIN/s: Dilute (InterPro:IPR002710); BEST Arabidopsis thaliana protein match is: Myosin family protein with Dil domain (TAIR:AT5G20490.2); Has 1723 Blast hits to 1458 proteins in 355 species: Archae - 28; Bacteria - 353; Metazoa /.../ Fungi - 121; Plants - 353; Viruses - 3; Other Eukaryotes - 412 (source: NCBI BLink). [Source:TAIR;Acc:AT5G20450]
	AT5G50665	0.001	3.33	11.7013	5.06e-15	8.93e-14	T-up	AT5G50665	unknown protein; BEST Arabidopsis thaliana protein match is: unknown protein (TAIR:AT5G50565.2); Has 6 Blast hits to 6 proteins in 1 species: Archae - 0; Bacteria - 0; Metazoa - 0; Fungi - 0; Plants - 6; Viruses - 0; Other Eukaryotes - 0 (source: NC /.../nk). [Source:TAIR;Acc:AT5G50665]
	AT5G50565	0.001	3.34	11.7056	5.39e-15	9.48e-14	T-up	AT5G50565	unknown protein; BEST Arabidopsis thaliana protein match is: unknown protein (TAIR:AT5G50665.2); Has 6 Blast hits to 6 proteins in 1 species: Archae - 0; Bacteria - 0; Metazoa - 0; Fungi - 0; Plants - 6; Viruses - 0; Other Eukaryotes - 0 (source: NC /.../nk). [Source:TAIR;Acc:AT5G50565]
	AT5G55270	0.633333	3.29667	2.37997	5.48e-15	9.62e-14	T-up	AT5G55270	Putative uncharacterized protein [Source:UniProtKB/TrEMBL;Acc:Q9FLN7]
	AT4G13680	0.493333	3.12667	2.66399	5.54e-15	9.73e-14	T-up	AT4G13680	Uncharacterized protein AT4g13680 [Source:UniProtKB/TrEMBL;Acc:Q9SVP4]
	AT2G43820	5.15	12.22	1.2466	8.33e-15	1.44e-13	T-up	UGT74F2	UDP-glycosyltransferase 74F2 [Source:UniProtKB/Swiss-Prot;Acc:O22822]
	AT1G65890	1.59	5.66333	1.83262	9.59e-15	1.65e-13	T-up	AAE12	Probable acyl-activating enzyme 12, peroxisomal [Source:UniProtKB/Swiss-Prot;Acc:Q9SS00]
	AT3G28140	1.7	6.65333	1.96854	9.68e-15	1.66e-13	T-up	AT3G28140	RNA ligase/cyclic nucleotide phosphodiesterase family protein [Source:UniProtKB/TrEMBL;Acc:Q9LRS3]
	AT1G65985	0.001	2.17	11.0835	9.84e-15	1.68e-13	T-up	AT1G65985	At1g65985 [Source:UniProtKB/TrEMBL;Acc:Q9SRZ3]
	AT5G44572	0.96	3.98667	2.05408	1.13e-14	1.92e-13	T-up	AT5G44572	Transmembrane protein [Source:UniProtKB/TrEMBL;Acc:Q0WML3]
	AT1G53160	3.35	9.69	1.53234	1.22e-14	2.07e-13	T-up	SPL4	Squamosa promoter-binding-like protein 4 [Source:UniProtKB/Swiss-Prot;Acc:Q9S7A9]
	AT1G30320	3.44	7.27667	1.08087	1.34e-14	2.25e-13	T-up	AT1G30320	Remorin family protein [Source:UniProtKB/TrEMBL;Acc:Q9C8G3]
	AT1G57650	0.001	1.87333	10.8714	1.4e-14	2.36e-13	T-up	AT1G57650	ATP binding protein [Source:UniProtKB/TrEMBL;Acc:F4I847]
	AT1G30660	0.293333	2.36333	3.01021	1.48e-14	2.49e-13	T-up	AT1G30660	Primase homolog protein [Source:UniProtKB/Swiss-Prot;Acc:F4I6E6]
	AT3G62500	1.01667	5.02667	2.30576	1.52e-14	2.55e-13	T-up	AT3G62500	F-box protein RMF [Source:UniProtKB/TrEMBL;Acc:A0A1I9LQ20]
	AT3G49400	1.31333	3.24	1.30276	1.69e-14	2.82e-13	T-up	AT3G49400	Transducin/WD40 repeat-like superfamily protein [Source:UniProtKB/TrEMBL;Acc:F4IXX3]
	MSTRG.1954	0.001	10.06	13.2963	1.99e-14	3.28e-13	T-up	--	-
	AT3G24516	0.001	18.6333	14.1856	2.1e-14	3.48e-13	T-up	AT3G24516	unknown protein; Has 30201 Blast hits to 17322 proteins in 780 species: Archae - 12; Bacteria - 1396; Metazoa - 17338; Fungi - 3422; Plants - 5037; Viruses - 0; Other Eukaryotes - 2996 (source: NCBI BLink). [Source:TAIR;Acc:AT3G24516]
	AT1G29418	8.19333	21.96	1.42236	2.5e-14	4.12e-13	T-up	AT1G29418	unknown protein; FUNCTIONS IN: molecular_function unknown; INVOLVED IN: biological_process unknown; LOCATED IN: endomembrane system; Has 0 Blast hits to 0 proteins in 0 species (source: NCBI BLink). [Source:TAIR;Acc:AT1G29418]
	AT5G41761	9.91	22.35	1.17332	2.57e-14	4.22e-13	T-up	AT5G41761	Putative uncharacterized protein [Source:UniProtKB/TrEMBL;Acc:Q1G3G9]
	AT3G28580	6.67667	15.0067	1.1684	3.03e-14	4.95e-13	T-up	AT3G28580	AAA-ATPase At3g28580 [Source:UniProtKB/Swiss-Prot;Acc:Q9LJJ7]
	AT1G10560	0.01	1.28667	7.00749	3.44e-14	5.59e-13	T-up	PUB18	U-box domain-containing protein 18 [Source:UniProtKB/Swiss-Prot;Acc:Q9XIJ5]
	AT4G01910	0.00333333	2.59333	9.60363	3.66e-14	5.92e-13	T-up	AT4G01910	Cysteine/Histidine-rich C1 domain family protein [Source:UniProtKB/TrEMBL;Acc:Q9SYI8]
	AT4G16745	1.94	4.78333	1.30196	4.51e-14	7.23e-13	T-up	AT4G16745	Exostosin family protein [Source:UniProtKB/TrEMBL;Acc:F4JMK5]
	AT4G00870	0.12	1.89667	3.98236	4.55e-14	7.29e-13	T-up	BHLH14	Transcription factor bHLH14 [Source:UniProtKB/Swiss-Prot;Acc:O23090]
	AT4G04925	12.3	25.57	1.05579	4.81e-14	7.69e-13	T-up	AT4G04925	At4g04925 [Source:UniProtKB/TrEMBL;Acc:Q8LFB8]
	AT1G64600	3.23667	7.63667	1.23843	5.19e-14	8.25e-13	T-up	AT1G64600	At1g64600 [Source:UniProtKB/TrEMBL;Acc:Q8GW63]
	AT2G41750	0.43	5.18667	3.5924	5.4e-14	8.57e-13	T-up	AT2G41750	DTW domain-containing protein [Source:TAIR;Acc:AT2G41750]
	AT4G17350	2.17667	5.54667	1.3495	5.74e-14	9.1e-13	T-up	AT4G17350	At4g17350 [Source:UniProtKB/TrEMBL;Acc:Q5U1F1]
	MSTRG.12509	2.77333	6.80667	1.29533	7.33e-14	1.15e-12	T-up	--	retroelement pol polyprotein-like [Arabidopsis thaliana]
	AT5G27360	0.0933333	1.26667	3.7625	9.25e-14	1.44e-12	T-up	SFP2	Major facilitator superfamily protein [Source:TAIR;Acc:AT5G27360]
	MSTRG.12594	0.376667	4.13667	3.45711	1.24e-13	1.9e-12	T-up	--	BnaC07g05390D [Brassica napus]
	MSTRG.6589	0.001	6.50333	12.667	1.45e-13	2.21e-12	T-up	AATP1	PREDICTED: ADP,ATP carrier protein 1, chloroplastic-like [Nelumbo nucifera]
	AT3G29035	2.63667	7.46	1.50046	1.5e-13	2.28e-12	T-up	NAC59	NAC domain-containing protein 59 [Source:UniProtKB/Swiss-Prot;Acc:Q9LJW3]
	AT1G67856	3.2	7.79333	1.28417	2.06e-13	3.09e-12	T-up	AT1G67856	RING/U-box superfamily protein [Source:UniProtKB/TrEMBL;Acc:B3H543]
	AT5G23230	2.96	8.50667	1.523	2.26e-13	3.39e-12	T-up	NIC2	Nicotinamidase 2 [Source:UniProtKB/Swiss-Prot;Acc:Q9FMX7]
	AT1G56250	0.001	2.16333	11.079	2.7e-13	4.01e-12	T-up	VBF	F-box protein VBF [Source:UniProtKB/Swiss-Prot;Acc:Q9C7K0]
	AT1G51520	0.001	1.37333	10.4235	3.05e-13	4.52e-12	T-up	AT1G51520	RNA-binding (RRM/RBD/RNP motifs) family protein [Source:UniProtKB/TrEMBL;Acc:F4I9J8]
	AT4G06746	1.12	5.39667	2.26857	3.48e-13	5.12e-12	T-up	RAP2-9	Ethylene-responsive transcription factor RAP2-9 [Source:UniProtKB/Swiss-Prot;Acc:Q8W3M3]
	MSTRG.21648	0.001	4.19333	12.0339	3.6e-13	5.29e-12	T-up	KDTA	contains similarity to transposases [Arabidopsis thaliana]
	AT3G10940	11.6433	23.8033	1.03166	3.89e-13	5.69e-12	T-up	LSF2	Phosphoglucan phosphatase LSF2, chloroplastic [Source:UniProtKB/Swiss-Prot;Acc:Q9SRK5]
	AT2G15480	7.99333	16.8067	1.07216	4.34e-13	6.34e-12	T-up	UGT73B5	Glycosyltransferase [Source:UniProtKB/TrEMBL;Acc:F4IIG3]
	AT5G56840	2.32	8.39667	1.85569	5.14e-13	7.43e-12	T-up	AT5G56840	At5g56840 [Source:UniProtKB/TrEMBL;Acc:Q9FJS9]
	AT1G13480	0.263333	2.22333	3.07776	6.8e-13	9.74e-12	T-up	AT1G13480	At1g13480 [Source:UniProtKB/TrEMBL;Acc:Q56Y29]
	AT3G52526	0.296667	5.92	4.31868	7.87e-13	1.12e-11	T-up	AT3G52526	Phosphoglucan phosphatase [Source:UniProtKB/TrEMBL;Acc:A0A1I9LS57]
	AT1G64180	2.9	6.02	1.05371	8.26e-13	1.18e-11	T-up	AT1G64180	Intracellular protein transport protein USO1-like protein [Source:UniProtKB/TrEMBL;Acc:F4I5B1]
	AT5G52547	0.196667	2.73	3.79508	8.43e-13	1.2e-11	T-up	AT5G52547	At5g52547 [Source:UniProtKB/TrEMBL;Acc:Q6IDA3]
	AT3G20420	3.34667	7.36333	1.13763	1.02e-12	1.43e-11	T-up	RTL2	Ribonuclease 3-like protein 2 [Source:UniProtKB/Swiss-Prot;Acc:Q9LTQ0]
	AT2G14070	0.0766667	3.12333	5.34834	1.09e-12	1.52e-11	T-up	AT2G14070	Wound-responsive protein-like protein [Source:UniProtKB/TrEMBL;Acc:Q9ZPT2]
	AT1G05550	0.64	2.87	2.16491	1.12e-12	1.56e-11	T-up	AT1G05550	Protein of unknown function (DUF295) [Source:TAIR;Acc:AT1G05550]
	AT1G52910	3.28333	9.55333	1.54084	1.15e-12	1.6e-11	T-up	AT1G52910	At1g52910 [Source:UniProtKB/TrEMBL;Acc:Q9C930]
	AT2G21045	0.0466667	2.39667	5.68249	1.39e-12	1.92e-11	T-up	HAC1	Protein HIGH ARSENIC CONTENT 1, mitochondrial [Source:UniProtKB/Swiss-Prot;Acc:Q8RUD6]
	AT2G38250	1.97333	4.81	1.2854	1.58e-12	2.16e-11	T-up	GT-3B	Trihelix transcription factor GT-3b [Source:UniProtKB/Swiss-Prot;Acc:O80450]
	AT3G58020	4.00667	9.87	1.30065	1.63e-12	2.22e-11	T-up	AT3G58020	Chaperone DnaJ-domain superfamily protein [Source:UniProtKB/TrEMBL;Acc:Q8RXJ5]
	AT1G22250	2.98667	8.11667	1.44235	2.16e-12	2.91e-11	T-up	AT1G22250	F16L1.2 protein [Source:UniProtKB/TrEMBL;Acc:Q9LM21]
	AT5G59130	1.05	2.84667	1.43888	2.35e-12	3.15e-11	T-up	SBT4.11	Subtilisin-like protease SBT4.11 [Source:UniProtKB/Swiss-Prot;Acc:Q9FIG1]
	AT3G27620	0.0466667	1.42667	4.93411	2.48e-12	3.31e-11	T-up	AOX1C	Ubiquinol oxidase 1c, mitochondrial [Source:UniProtKB/Swiss-Prot;Acc:O22048]
	AT1G17250	2.16667	5.05333	1.22176	2.58e-12	3.44e-11	T-up	AtRLP3	RLP3 [Source:UniProtKB/TrEMBL;Acc:A0A178WD64]
	AT3G29330	0.001	3.01	11.5555	3.03e-12	4.01e-11	T-up	AT3G29330	Zinc finger RNA-binding-like protein [Source:UniProtKB/TrEMBL;Acc:Q6E238]
	AT1G10990	6.08667	13.9033	1.19171	4.15e-12	5.44e-11	T-up	AT1G10990	unknown protein; Has 4 Blast hits to 4 proteins in 1 species: Archae - 0; Bacteria - 0; Metazoa - 0; Fungi - 0; Plants - 4; Viruses - 0; Other Eukaryotes - 0 (source: NCBI BLink). [Source:TAIR;Acc:AT1G10990]
	MSTRG.12483	0.001	3.65333	11.835	4.26e-12	5.57e-11	T-up	--	transmembrane protein [Arabidopsis thaliana]
	AT1G72870	0.001	1.07333	10.0679	5.06e-12	6.57e-11	T-up	AT1G72870	Disease resistance protein (TIR-NBS class) [Source:UniProtKB/TrEMBL;Acc:Q9SSN9]
	AT5G54700	0.58	2.66333	2.19911	5.12e-12	6.64e-11	T-up	AT5G54700	Ankyrin repeat family protein [Source:UniProtKB/TrEMBL;Acc:F4K1T9]
	AT4G14970	0.756667	2.21	1.54632	5.41e-12	6.99e-11	T-up	AT4G14970	unknown protein; FUNCTIONS IN: molecular_function unknown; INVOLVED IN: biological_process unknown; LOCATED IN: chloroplast; EXPRESSED IN: 14 plant structures; EXPRESSED DURING: 6 growth stages; Has 257 Blast hits to 164 proteins in 70 species: Arch /.../; Bacteria - 4; Metazoa - 189; Fungi - 0; Plants - 38; Viruses - 0; Other Eukaryotes - 26 (source: NCBI BLink). [Source:TAIR;Acc:AT4G14970]
	AT5G14490	2.78667	6.71667	1.2692	5.98e-12	7.71e-11	T-up	anac085	NAC domain containing protein 85 [Source:TAIR;Acc:AT5G14490]
	AT3G22275	0.516667	4.18333	3.01735	6.61e-12	8.46e-11	T-up	JAZ13	Protein JAZ13 [Source:UniProtKB/Swiss-Prot;Acc:F4J078]
	AT2G18050	8.32	17.62	1.08256	6.84e-12	8.75e-11	T-up	HIS1-3	HIS1-3 [Source:UniProtKB/TrEMBL;Acc:A0A178VX64]
	AT3G26690	4.53	16.4833	1.86343	8.13e-12	1.03e-10	T-up	NUDT13	NUDX13 [Source:UniProtKB/TrEMBL;Acc:A0A178VBM7]
	AT5G03270	0.11	1.57333	3.83825	8.28e-12	1.05e-10	T-up	LOG6	Cytokinin riboside 5'-monophosphate phosphoribohydrolase [Source:UniProtKB/TrEMBL;Acc:A0A178UQW2]
	AT4G28020	2.16	5.76333	1.41587	8.44e-12	1.07e-10	T-up	AT4G28020	At4g28020 [Source:UniProtKB/TrEMBL;Acc:Q6NMB4]
	AT5G03435	1.36667	3.74667	1.45495	8.51e-12	1.08e-10	T-up	AT5G03435	Anthranilate phosphoribosyltransferase-like protein [Source:UniProtKB/TrEMBL;Acc:Q9LZE5]
	AT2G32930	6.77	13.8167	1.02918	8.66e-12	1.09e-10	T-up	ZFN2	zinc finger nuclease 2 [Source:TAIR;Acc:AT2G32930]
	AT2G28040	0.46	2.64667	2.52447	1.04e-11	1.31e-10	T-up	AT2G28040	At2g28040 [Source:UniProtKB/TrEMBL;Acc:Q84WH0]
	AT5G24155	1.48667	5.60667	1.91506	1.07e-11	1.34e-10	T-up	AT5G24155	At5g24155 [Source:UniProtKB/TrEMBL;Acc:Q6ID26]
	AT2G22905	0.126667	2.76333	4.4473	1.09e-11	1.36e-10	T-up	AT2G22905	At2g22905 [Source:UniProtKB/TrEMBL;Acc:Q3EBW2]
	AT3G11950	1.72667	3.82333	1.14684	1.41e-11	1.74e-10	T-up	AT3G11950	F26K24.24 protein [Source:UniProtKB/TrEMBL;Acc:Q9SF04]
	AT4G15236	0.543333	1.47667	1.44243	1.67e-11	2.04e-10	T-up	ABCG43	ABC-2 and Plant PDR ABC-type transporter family protein [Source:TAIR;Acc:AT4G15236]
	AT3G59700	4.21333	8.69	1.04439	1.68e-11	2.04e-10	T-up	LECRK55	L-type lectin-domain containing receptor kinase V.5 [Source:UniProtKB/Swiss-Prot;Acc:Q96285]
	AT3G15510	3.50333	7.41667	1.08204	1.72e-11	2.09e-10	T-up	NAC056	NAC transcription factor 56 [Source:UniProtKB/Swiss-Prot;Acc:Q9LD44]
	AT4G13860	0.03	3.83	6.99624	1.75e-11	2.13e-10	T-up	AT4G13860	At4g13860 [Source:UniProtKB/TrEMBL;Acc:Q6ID29]
	AT1G29730	0.24	1.30667	2.44478	2.11e-11	2.54e-10	T-up	AT1G29730	Leucine-rich repeat transmembrane protein kinase [Source:TAIR;Acc:AT1G29730]
	AT4G01790	2.82333	8.56333	1.60077	2.17e-11	2.6e-10	T-up	AT4G01790	At4g01790 [Source:UniProtKB/TrEMBL;Acc:Q9SYH9]
	AT4G16215	0.001	5.01	12.2906	2.85e-11	3.38e-10	T-up	AT4G16215	unknown protein; Has 30201 Blast hits to 17322 proteins in 780 species: Archae - 12; Bacteria - 1396; Metazoa - 17338; Fungi - 3422; Plants - 5037; Viruses - 0; Other Eukaryotes - 2996 (source: NCBI BLink). [Source:TAIR;Acc:AT4G16215]
	AT1G66590	6.97	14.31	1.03779	3.36e-11	3.94e-10	T-up	ATCOX19-1	Cytochrome c oxidase 19-1 [Source:UniProtKB/TrEMBL;Acc:F4IEX1]
	AT3G23510	0.436667	1.37667	1.65657	3.57e-11	4.17e-10	T-up	AT3G23510	Cyclopropane-fatty-acyl-phospholipid synthase [Source:UniProtKB/TrEMBL;Acc:Q8GZ28]
	AT5G24352	0.68	4.11333	2.5967	3.64e-11	4.26e-10	T-up	AT5G24352	Serine/threonine-protein kinase WNK (With No Lysine)-like protein [Source:UniProtKB/TrEMBL;Acc:A8MSG2]
	AT3G56920	0.126667	1.10667	3.12711	3.94e-11	4.59e-10	T-up	PAT01	Probable protein S-acyltransferase 1 [Source:UniProtKB/Swiss-Prot;Acc:B3DN87]
	AT3G46950	0.963333	3.06667	1.67056	4.17e-11	4.86e-10	T-up	AT3G46950	Mitochondrial transcription termination factor family protein [Source:UniProtKB/TrEMBL;Acc:Q9STG7]
	AT5G57887	12.59	28.6633	1.18693	4.56e-11	5.28e-10	T-up	AT5G57887	Putative uncharacterized protein At5g57887 [Source:UniProtKB/TrEMBL;Acc:Q8GWP9]
	AT2G15490	0.213333	1.69667	2.99152	5.04e-11	5.81e-10	T-up	UGT73B4	UDP-glycosyltransferase 73B4 [Source:UniProtKB/Swiss-Prot;Acc:Q7Y232]
	AT5G44578	0.001	2.83	11.4666	5.13e-11	5.9e-10	T-up	AT5G44578	unknown protein; FUNCTIONS IN: molecular_function unknown; INVOLVED IN: biological_process unknown; LOCATED IN: endomembrane system; Has 15 Blast hits to 15 proteins in 2 species: Archae - 0; Bacteria - 0; Metazoa - 0; Fungi - 0; Plants - 15; Viruse /.../ Other Eukaryotes - 0 (source: NCBI BLink). [Source:TAIR;Acc:AT5G44578]
	AT1G30170	2.44667	6.28333	1.36071	5.45e-11	6.26e-10	T-up	AT1G30170	Uncharacterized protein T2H7.3 [Source:UniProtKB/TrEMBL;Acc:Q9C6Z8]
	AT2G19120	1.19667	2.60667	1.12318	5.56e-11	6.37e-10	T-up	AT2G19120	P-loop containing nucleoside triphosphate hydrolases superfamily protein [Source:UniProtKB/TrEMBL;Acc:O64476]
	AT5G19100	1.49667	4.32333	1.53039	5.76e-11	6.59e-10	T-up	AT5G19100	Eukaryotic aspartyl protease family protein [Source:UniProtKB/TrEMBL;Acc:Q3E9C8]
	AT5G19110	0.47	2.45667	2.38597	5.96e-11	6.81e-10	T-up	AT5G19110	Eukaryotic aspartyl protease family protein [Source:TAIR;Acc:AT5G19110]
	AT5G33330	0.001	2.61333	11.3517	8.08e-11	9.14e-10	T-up	AT5G33330	Polynucleotidyl transferase, ribonuclease H-like superfamily protein [Source:UniProtKB/TrEMBL;Acc:F4KH94]
	AT2G03760	21.0133	49.67	1.24107	8.1e-11	9.15e-10	T-up	SOT12	Cytosolic sulfotransferase 12 [Source:UniProtKB/Swiss-Prot;Acc:P52839]
	AT1G29860	0.73	2.98667	2.03257	8.98e-11	1.01e-09	T-up	WRKY71	WRKY transcription factor 71 [Source:UniProtKB/Swiss-Prot;Acc:Q93WV4]
	AT3G30200	0.001	1.03333	10.0131	9.13e-11	1.02e-09	T-up	AT3G30200	Plant transposase (Ptta/En/Spm family) [Source:UniProtKB/TrEMBL;Acc:F4J5F4]
	AT1G54217	1.28333	4.63	1.85112	1.05e-10	1.17e-09	T-up	AT1G54217	Ribosomal protein L18ae family [Source:UniProtKB/TrEMBL;Acc:F4HV88]
	AT3G53650	0.02	2.62333	7.03526	1.07e-10	1.19e-09	T-up	AT3G53650	Histone H2B.8 [Source:UniProtKB/Swiss-Prot;Acc:Q9LFF6]
	AT1G28570	4.21667	9.17	1.12082	1.45e-10	1.59e-09	T-up	AT1G28570	GDSL esterase/lipase At1g28570 [Source:UniProtKB/Swiss-Prot;Acc:Q9FXJ1]
	AT4G19430	11.3833	22.9633	1.01241	1.72e-10	1.87e-09	T-up	AT4G19430	At4g19430 [Source:UniProtKB/TrEMBL;Acc:Q67Y03]
	AT1G11950	1.96333	4.08667	1.05762	2e-10	2.15e-09	T-up	AT1G11950	Transcription factor jumonji (JmjC) domain-containing protein (Fragment) [Source:UniProtKB/TrEMBL;Acc:C0SUU8]
	AT2G02955	2.35333	5.34	1.18213	2.05e-10	2.21e-09	T-up	MEE12	TATA box-binding protein-associated factor RNA polymerase I subunit B [Source:UniProtKB/Swiss-Prot;Acc:Q5XVF0]
	AT2G38823	0.693333	2.91	2.0694	2.19e-10	2.35e-09	T-up	AT2G38823	Putative uncharacterized protein [Source:UniProtKB/TrEMBL;Acc:Q5S4V8]
	AT5G06570	0.773333	2.96333	1.93806	2.32e-10	2.48e-09	T-up	AT5G06570	alpha/beta-Hydrolases superfamily protein [Source:TAIR;Acc:AT5G06570]
	AT5G52930	0.503333	2.09	2.05392	2.36e-10	2.52e-09	T-up	AT5G52930	Expressed protein [Source:UniProtKB/TrEMBL;Acc:Q9FLW8]
	AT1G17240	0.343333	1.37	1.99649	2.52e-10	2.68e-09	T-up	AtRLP2	receptor like protein 2 [Source:TAIR;Acc:AT1G17240]
	AT3G27880	3.84667	8	1.05639	2.57e-10	2.73e-09	T-up	AT3G27880	At3g27880 [Source:UniProtKB/TrEMBL;Acc:Q9LK89]
	AT5G44566	0.001	7.86	12.9403	2.66e-10	2.83e-09	T-up	AT5G44566	-
	AT2G44840	3.57333	9.43667	1.40101	2.7e-10	2.87e-09	T-up	ERF13	Ethylene-responsive transcription factor 13 [Source:UniProtKB/Swiss-Prot;Acc:Q8L9K1]
	AT1G72850	0.0133333	1.50333	6.81698	3e-10	3.17e-09	T-up	AT1G72850	Disease resistance protein (TIR-NBS class) [Source:UniProtKB/TrEMBL;Acc:Q9SSP1]
	AT5G57010	0.433333	1.98667	2.1968	3.2e-10	3.37e-09	T-up	IQM5	IQ domain-containing protein IQM5 [Source:UniProtKB/Swiss-Prot;Acc:Q058N0]
	AT5G63010	4.94	10.2467	1.05257	3.51e-10	3.69e-09	T-up	AT5G63010	Transducin/WD40 repeat-like superfamily protein [Source:UniProtKB/TrEMBL;Acc:Q9FM51]
	AT1G65484	12.1567	24.4367	1.0073	5.21e-10	5.38e-09	T-up	AT1G65484	unknown protein; FUNCTIONS IN: molecular_function unknown; INVOLVED IN: biological_process unknown; LOCATED IN: endomembrane system; Has 30201 Blast hits to 17322 proteins in 780 species: Archae - 12; Bacteria - 1396; Metazoa - 17338; Fungi - 3422; /.../ - 5037; Viruses - 0; Other Eukaryotes - 2996 (source: NCBI BLink). [Source:TAIR;Acc:AT1G65484]
	AT1G73040	7.16333	15.1667	1.0822	5.53e-10	5.69e-09	T-up	JAL19	Jacalin-related lectin 19 [Source:UniProtKB/Swiss-Prot;Acc:Q9SSM3]
	AT3G44805	0.001	1.80667	10.8191	5.54e-10	5.71e-09	T-up	AT3G44805	TRAF-like superfamily protein [Source:UniProtKB/TrEMBL;Acc:F4J4A2]
	AT5G11230	3.34667	7.12333	1.08983	6.4e-10	6.55e-09	T-up	AT5G11230	Probable sugar phosphate/phosphate translocator At5g11230 [Source:UniProtKB/Swiss-Prot;Acc:Q9LFN3]
	AT3G55700	2.55	5.45	1.09576	6.75e-10	6.89e-09	T-up	UGT76F1	Glycosyltransferase (Fragment) [Source:UniProtKB/TrEMBL;Acc:W8Q6P0]
	AT1G15625	1.38	4.86	1.81629	7.12e-10	7.25e-09	T-up	AT1G15625	E3 ubiquitin-protein ligase [Source:UniProtKB/TrEMBL;Acc:Q9M9D3]
	AT1G21130	47.7833	97.5933	1.03028	7.35e-10	7.48e-09	T-up	IGMT4	Indole glucosinolate O-methyltransferase 4 [Source:UniProtKB/Swiss-Prot;Acc:Q9LPU8]
	MSTRG.20334	0.001	1.12667	10.1378	7.43e-10	7.56e-09	T-up	RE2	Retrovirus-related Pol polyprotein from transposon TNT 1-94, partial [Noccaea caerulescens]
	AT5G44585	0.16	1.41667	3.14636	7.88e-10	8.01e-09	T-up	AT5G44585	unknown protein; FUNCTIONS IN: molecular_function unknown; INVOLVED IN: biological_process unknown; LOCATED IN: endomembrane system; Has 30201 Blast hits to 17322 proteins in 780 species: Archae - 12; Bacteria - 1396; Metazoa - 17338; Fungi - 3422; /.../ - 5037; Viruses - 0; Other Eukaryotes - 2996 (source: NCBI BLink). [Source:TAIR;Acc:AT5G44585]
	AT3G28080	9.44333	19.1167	1.01746	9.29e-10	9.35e-09	T-up	AT3G28080	WAT1-related protein At3g28080 [Source:UniProtKB/Swiss-Prot;Acc:F4IYZ0]
	AT2G03110	0.03	1.1	5.1964	1.07e-09	1.07e-08	T-up	AT2G03110	At2g03110 [Source:UniProtKB/TrEMBL;Acc:Q6NLG5]
	AT5G26970	0.103333	2.37333	4.52154	1.11e-09	1.11e-08	T-up	AT5G26970	unknown protein; Has 1807 Blast hits to 1807 proteins in 277 species: Archae - 0; Bacteria - 0; Metazoa - 736; Fungi - 347; Plants - 385; Viruses - 0; Other Eukaryotes - 339 (source: NCBI BLink). [Source:TAIR;Acc:AT5G26970]
	AT5G53750	2.11333	4.71333	1.15723	1.2e-09	1.18e-08	T-up	AT5G53750	CBS domain-containing protein [Source:UniProtKB/TrEMBL;Acc:F4JXB6]
	AT1G15170	2.54333	5.17667	1.0253	1.46e-09	1.43e-08	T-up	DTX12	Protein DETOXIFICATION [Source:UniProtKB/TrEMBL;Acc:A0A178WNL0]
	AT5G39350	1.39667	3.13	1.16417	1.47e-09	1.44e-08	T-up	PCMP-E16	Pentatricopeptide repeat-containing protein At5g39350 [Source:UniProtKB/Swiss-Prot;Acc:Q9FLZ9]
	AT2G21910	0.193333	1.21333	2.64981	1.5e-09	1.47e-08	T-up	CYP96A5	Cytochrome P450, family 96, subfamily A, polypeptide 5 [Source:UniProtKB/TrEMBL;Acc:Q9SJ08]
	AT4G38070	1.04	3.39	1.7047	1.59e-09	1.55e-08	T-up	BHLH131	Transcription factor bHLH131 [Source:UniProtKB/Swiss-Prot;Acc:P0CB25]
	AT5G37290	3.69	7.54	1.03094	1.7e-09	1.65e-08	T-up	AT5G37290	ARM repeat superfamily protein [Source:UniProtKB/TrEMBL;Acc:Q9FHT6]
	AT5G62280	2.69667	7.71333	1.51618	1.77e-09	1.72e-08	T-up	AT5G62280	At5g62280 [Source:UniProtKB/TrEMBL;Acc:Q9LVA8]
	MSTRG.10148	6.69	16.2967	1.2845	2.13e-09	2.05e-08	T-up	WIN1	PR4-type protein [Arabidopsis lyrata subsp. lyrata] [Arabidopsis lyrata]
	AT2G35070	3.07	6.59667	1.1035	2.21e-09	2.12e-08	T-up	AT2G35070	At2g35070/T4C15.26 [Source:UniProtKB/TrEMBL;Acc:O82184]
	AT5G48290	1.13	3.56667	1.65825	2.31e-09	2.2e-08	T-up	AT5G48290	Heavy metal transport/detoxification superfamily protein [Source:TAIR;Acc:AT5G48290]
	AT5G08100	17.3433	36.07	1.05642	3.19e-09	3e-08	T-up	AT5G08100	Isoaspartyl peptidase/L-asparaginase 1 [Source:UniProtKB/Swiss-Prot;Acc:P50287]
	AT4G25330	4.54	11.7533	1.37231	3.2e-09	3.01e-08	T-up	AT4G25330	SAWADEE protein [Source:UniProtKB/TrEMBL;Acc:Q8L7G1]
	AT5G09470	0.603333	2.74667	2.18665	3.59e-09	3.37e-08	T-up	PUMP6	DIC3 [Source:UniProtKB/TrEMBL;Acc:A0A178UKG1]
	AT1G76470	1.02333	4.24333	2.05192	3.98e-09	3.72e-08	T-up	AT1G76470	NAD(P)-binding Rossmann-fold superfamily protein [Source:UniProtKB/TrEMBL;Acc:F4I2E5]
	AT5G25910	0.41	1.98667	2.27665	4.55e-09	4.21e-08	T-up	AtRLP52	Receptor-like protein 52 [Source:UniProtKB/Swiss-Prot;Acc:Q7FZR1]
	AT1G14930	0.15	2.00333	3.73937	5.09e-09	4.68e-08	T-up	AT1G14930	Major latex homologue type2 [Source:UniProtKB/TrEMBL;Acc:Q96274]
	AT4G10265	0.03	2.69	6.4865	5.14e-09	4.73e-08	T-up	AT4G10265	At4g10262 [Source:UniProtKB/TrEMBL;Acc:Q8GY66]
	MSTRG.12484	0.02	1.12	5.80735	5.36e-09	4.92e-08	T-up	--	hypothetical protein AT3G43870 [Arabidopsis thaliana]
	AT1G75700	1.24667	4.13667	1.73039	5.79e-09	5.29e-08	T-up	HVA22G	HVA22-like protein G [Source:TAIR;Acc:AT1G75700]
	AT1G30190	0.47	2.51667	2.42078	6.04e-09	5.51e-08	T-up	AT1G30190	Cotton fiber protein [Source:UniProtKB/TrEMBL;Acc:Q9C6Z9]
	AT3G24514	0.001	8.66333	13.0807	6.31e-09	5.73e-08	T-up	AT3G24514	-
	MSTRG.6640	0.001	1.14	10.1548	7.57e-09	6.82e-08	T-up	At3g17530	F-box and associated interaction domains-containing protein [Arabidopsis thaliana]
	AT5G44410	1.71	3.62333	1.08332	7.68e-09	6.92e-08	T-up	AT5G44410	Berberine bridge enzyme-like 27 [Source:UniProtKB/Swiss-Prot;Acc:Q9FI25]
	AT5G17870	11.6933	90.22	2.94776	9.65e-09	8.6e-08	T-up	PSRP6	plastid-specific 50S ribosomal protein 6 [Source:TAIR;Acc:AT5G17870]
	AT1G19565	0.126667	2.34667	4.2115	9.73e-09	8.67e-08	T-up	AT1G19565	UPF0725 protein At1g19565 [Source:UniProtKB/Swiss-Prot;Acc:P0C8P5]
	AT5G26160	0.936667	2.17667	1.21651	1.08e-08	9.53e-08	T-up	PMIR2	Protein PLASTID MOVEMENT IMPAIRED 1-RELATED 2 [Source:UniProtKB/Swiss-Prot;Acc:Q7Y219]
	AT5G27940	0.0766667	1.62667	4.40718	1.18e-08	1.04e-07	T-up	WPP3	WPP domain-containing protein 3 [Source:UniProtKB/Swiss-Prot;Acc:Q0WQ91]
	AT5G09840	1.21	3.02333	1.32113	1.29e-08	1.13e-07	T-up	AT5G09840	Emb [Source:UniProtKB/TrEMBL;Acc:Q9FIC2]
	AT2G41470	1.10333	3	1.44309	1.31e-08	1.14e-07	T-up	AT2G41470	unknown protein; FUNCTIONS IN: molecular_function unknown; INVOLVED IN: biological_process unknown; LOCATED IN: vacuole; BEST Arabidopsis thaliana protein match is: unknown protein (TAIR:AT2G41440.1); Has 1066 Blast hits to 825 proteins in 144 speci /.../chae - 7; Bacteria - 46; Metazoa - 465; Fungi - 36; Plants - 67; Viruses - 4; Other Eukaryotes - 441 (source: NCBI BLink). [Source:TAIR;Acc:AT2G…
	AT5G53420	16.9867	35.95	1.08159	1.4e-08	1.22e-07	T-up	AT5G53420	CCT motif family protein [Source:UniProtKB/TrEMBL;Acc:Q8L602]
	AT2G41670	2.92333	5.92667	1.01961	1.44e-08	1.25e-07	T-up	SIN2	Short integuments 2, mitochondrial [Source:UniProtKB/Swiss-Prot;Acc:Q8L607]
	AT4G27660	0.746667	2.88	1.94753	1.55e-08	1.34e-07	T-up	AT4G27660	Putative uncharacterized protein [Source:UniProtKB/TrEMBL;Acc:Q1PE44]
	AT5G55150	0.383333	1.89667	2.30679	1.78e-08	1.53e-07	T-up	AT5G55150	Putative F-box protein At5g55150 [Source:UniProtKB/Swiss-Prot;Acc:Q9FLP7]
	AT3G25719	12.2067	29.9967	1.29713	1.85e-08	1.59e-07	T-up	AT3G25719	unknown protein; Has 30201 Blast hits to 17322 proteins in 780 species: Archae - 12; Bacteria - 1396; Metazoa - 17338; Fungi - 3422; Plants - 5037; Viruses - 0; Other Eukaryotes - 2996 (source: NCBI BLink). [Source:TAIR;Acc:AT3G25719]
	AT5G07600	0.0866667	1.46	4.07435	1.96e-08	1.67e-07	T-up	AT5G07600	Oleosin family protein [Source:UniProtKB/TrEMBL;Acc:Q9FLS1]
	AT5G24780	32.21	64.9333	1.01145	1.97e-08	1.69e-07	T-up	VSP1	Vegetative storage protein 1 [Source:UniProtKB/Swiss-Prot;Acc:O49195]
	AT1G27580	0.0233333	1.06667	5.51457	2.17e-08	1.84e-07	T-up	AT1G27580	Protein of unknown function (DUF295) [Source:TAIR;Acc:AT1G27580]
	AT5G50130	1.01	2.43333	1.26858	2.55e-08	2.14e-07	T-up	AT5G50130	NAD(P)-binding Rossmann-fold superfamily protein [Source:UniProtKB/TrEMBL;Acc:Q8RWK2]
	AT5G35930	2.02667	4.31333	1.08969	2.7e-08	2.27e-07	T-up	AT5G35930	AMP-dependent synthetase and ligase family protein [Source:TAIR;Acc:AT5G35930]
	MSTRG.14088	0.0433333	3.22667	6.21842	2.93e-08	2.45e-07	T-up	--	-
	AT3G21310	0.43	1.23667	1.52405	3.17e-08	2.63e-07	T-up	AT3G21310	Core-2/I-branching beta-1,6-N-acetylglucosaminyltransferase family protein [Source:TAIR;Acc:AT3G21310]
	AT3G29280	0.806667	3.25	2.0104	3.21e-08	2.66e-07	T-up	AT3G29280	unknown protein; Has 24 Blast hits to 24 proteins in 9 species: Archae - 0; Bacteria - 0; Metazoa - 0; Fungi - 0; Plants - 24; Viruses - 0; Other Eukaryotes - 0 (source: NCBI BLink). [Source:TAIR;Acc:AT3G29280]
	AT3G12410	2.72667	6.3	1.20821	3.56e-08	2.93e-07	T-up	AT3G12410	Polynucleotidyl transferase, ribonuclease H-like superfamily protein [Source:UniProtKB/TrEMBL;Acc:Q9LHG7]
	MSTRG.4118	1.37	4.33333	1.6613	3.95e-08	3.23e-07	T-up	--	-
	AT5G09950	0.353333	1.06	1.58496	4.53e-08	3.67e-07	T-up	PCMP-H35	Putative pentatricopeptide repeat-containing protein At5g09950 [Source:UniProtKB/Swiss-Prot;Acc:Q9FIB2]
	AT4G16850	1.58333	3.71333	1.22975	5.04e-08	4.05e-07	T-up	AT4G16850	Transmembrane protein [Source:UniProtKB/TrEMBL;Acc:Q0WQ99]
	AT4G20350	0.276667	1.66667	2.59074	5.11e-08	4.1e-07	T-up	AT4G20350	Oxidoreductase [Source:UniProtKB/TrEMBL;Acc:Q9SUP1]
	AT5G24670	8.29333	40.5133	2.28837	5.46e-08	4.36e-07	T-up	AT5G24670	Cytidine/deoxycytidylate deaminase family protein [Source:UniProtKB/TrEMBL;Acc:F4KH85]
	AT2G40450	0.0633333	1.36667	4.43155	5.92e-08	4.7e-07	T-up	AT2G40450	Putative BTB/POZ domain-containing protein At2g40450 [Source:UniProtKB/Swiss-Prot;Acc:O22890]
	AT1G72240	4.00667	8.32	1.05418	6.09e-08	4.83e-07	T-up	AT1G72240	Uncharacterized protein T9N14.5 [Source:UniProtKB/TrEMBL;Acc:Q9C7T1]
	AT1G52800	0.206667	1.94333	3.23316	6.16e-08	4.87e-07	T-up	AT1G52800	2-oxoglutarate (2OG) and Fe(II)-dependent oxygenase superfamily protein [Source:UniProtKB/TrEMBL;Acc:Q9C938]
	AT5G43450	14.7833	34.81	1.23553	6.39e-08	5.05e-07	T-up	AT5G43450	1-aminocyclopropane-1-carboxylate oxidase homolog 10 [Source:UniProtKB/Swiss-Prot;Acc:Q9LSW6]
	AT3G60520	11.4967	23.1367	1.00897	6.54e-08	5.16e-07	T-up	AT3G60520	At3g60520 [Source:UniProtKB/TrEMBL;Acc:Q9M207]
	AT5G22520	4.45333	11.5333	1.37285	6.61e-08	5.21e-07	T-up	AT5G22520	At5g22520 [Source:UniProtKB/TrEMBL;Acc:Q9FK87]
	AT4G17250	2.24333	15.9533	2.83014	7.09e-08	5.56e-07	T-up	AT4G17250	AT4g17250/dl4660w [Source:UniProtKB/TrEMBL;Acc:Q93ZA8]
	AT5G06811	1.51	3.56667	1.24003	7.22e-08	5.66e-07	T-up	AT5G06811	Transcription termination factor family protein [Source:UniProtKB/TrEMBL;Acc:A0A1P8BG52]
	AT1G30590	8.17667	17.4667	1.09502	7.4e-08	5.8e-07	T-up	AT1G30590	RNA polymerase I specific transcription initiation factor RRN3 protein [Source:TAIR;Acc:AT1G30590]
	AT2G37890	2.69333	5.67333	1.0748	7.73e-08	6.03e-07	T-up	AT2G37890	Mitochondrial carrier like protein [Source:UniProtKB/TrEMBL;Acc:Q8L7R0]
	AT1G60190	0.47	1.36	1.53287	8.41e-08	6.54e-07	T-up	PUB19	U-box domain-containing protein 19 [Source:UniProtKB/Swiss-Prot;Acc:O80742]
	MSTRG.12565	0.001	1.07	10.0634	8.58e-08	6.66e-07	T-up	--	BnaCnng76790D [Brassica napus]
	AT4G38380	2.03	4.37667	1.10835	9.33e-08	7.2e-07	T-up	DTX45	Protein DETOXIFICATION 45, chloroplastic [Source:UniProtKB/Swiss-Prot;Acc:Q9SVE7]
	AT1G68110	1.62333	3.87667	1.25586	9.87e-08	7.58e-07	T-up	AT1G68110	Putative clathrin assembly protein At1g68110 [Source:UniProtKB/Swiss-Prot;Acc:Q9C9X5]
	AT5G41610	1.42667	3.18333	1.15789	1.11e-07	8.46e-07	T-up	CHX18	Cation/H(+) antiporter 18 [Source:UniProtKB/Swiss-Prot;Acc:Q9FFR9]
	MSTRG.6657	0.001	1.73667	10.7621	1.18e-07	8.98e-07	T-up	--	F5A9.15 [Arabidopsis thaliana]
	AT2G35480	3.94667	8.62	1.12705	1.21e-07	9.18e-07	T-up	AT2G35480	Envelope glycoprotein [Source:UniProtKB/TrEMBL;Acc:Q8VZ11]
	AT1G11540	0.166667	1.05	2.65535	1.33e-07	1e-06	T-up	AT1G11540	Sulfite exporter TauE/SafE family protein [Source:TAIR;Acc:AT1G11540]
	AT2G38500	1.09333	2.96	1.43686	1.34e-07	1.01e-06	T-up	AT2G38500	2-oxoglutarate (2OG) and Fe(II)-dependent oxygenase superfamily protein [Source:UniProtKB/TrEMBL;Acc:Q8GY13]
	AT5G05430	0.001	1.42	10.4717	1.43e-07	1.08e-06	T-up	AT5G05430	RNA-binding protein [Source:TAIR;Acc:AT5G05430]
	AT1G24145	0.633333	2.90667	2.19833	1.49e-07	1.12e-06	T-up	AT1G24145	At1g24145 [Source:UniProtKB/TrEMBL;Acc:Q8GYP2]
	AT5G62960	2.05333	4.60333	1.16471	1.51e-07	1.13e-06	T-up	AT5G62960	At5g62960 [Source:UniProtKB/TrEMBL;Acc:Q6NPD1]
	AT1G12750	4.19333	10.0233	1.25719	1.71e-07	1.28e-06	T-up	RBL6	RHOMBOID-like protein 6, mitochondrial [Source:UniProtKB/Swiss-Prot;Acc:Q8VZ48]
	AT4G14840	2.24333	4.52333	1.01174	1.78e-07	1.33e-06	T-up	AT4G14840	At4g14840 [Source:UniProtKB/TrEMBL;Acc:O23339]
	MSTRG.1908	0.78	1.71667	1.13806	1.78e-07	1.33e-06	T-up	--	F22O13.23 [Arabidopsis thaliana]
	MSTRG.13387	0.65	1.82667	1.4907	1.87e-07	1.39e-06	T-up	At3g52670	RecName: Full=FBD-associated F-box protein At3g52670
	AT1G67820	1.90667	4.11667	1.11042	1.95e-07	1.44e-06	T-up	AT1G67820	PP2C-type phosphatase AP2C4 [Source:UniProtKB/TrEMBL;Acc:F6LPR4]
	AT3G28130	3.85667	7.75333	1.00746	2.12e-07	1.56e-06	T-up	AT3G28130	WAT1-related protein At3g28130 [Source:UniProtKB/Swiss-Prot;Acc:Q56X95]
	AT4G37290	0.936667	3.79	2.01659	2.19e-07	1.61e-06	T-up	PIP2	unknown protein; FUNCTIONS IN: molecular_function unknown; INVOLVED IN: response to karrikin; LOCATED IN: endomembrane system; EXPRESSED IN: cotyledon, hypocotyl, leaf; EXPRESSED DURING: LP.04 four leaves visible; BEST Arabidopsis thaliana protein m /.../s: unknown protein (TAIR:AT2G23270.1); Has 30201 Blast hits to 17322 proteins in 780 species: Archae - 12; Bacteria - 1396; Metazoa - 17338; Fun…
	AT3G10930	6.26333	14.6333	1.22426	2.31e-07	1.69e-06	T-up	AT3G10930	Uncharacterized protein At3g10930 [Source:UniProtKB/TrEMBL;Acc:Q84TK4]
	AT3G23230	0.983333	3.58333	1.86555	2.41e-07	1.76e-06	T-up	ERF098	Ethylene-responsive transcription factor ERF098 [Source:UniProtKB/Swiss-Prot;Acc:Q9LTC5]
	AT3G13432	0.1	1.91	4.2555	2.67e-07	1.93e-06	T-up	AT3G13432	Transmembrane protein [Source:UniProtKB/TrEMBL;Acc:Q56YQ1]
	AT2G04515	0.453333	2.15	2.24569	2.68e-07	1.94e-06	T-up	AT2G04515	Transmembrane protein [Source:UniProtKB/TrEMBL;Acc:Q5S4Y8]
	AT1G22990	3.13333	8.63333	1.46222	2.86e-07	2.05e-06	T-up	HIPP22	HIPP22 [Source:UniProtKB/TrEMBL;Acc:A0A178WF89]
	MSTRG.11346	1.56667	4.34333	1.4711	2.89e-07	2.08e-06	T-up	At3g17050	glycine rich protein [Arabidopsis thaliana]
	AT1G50350	0.0433333	2.21333	5.6746	3e-07	2.15e-06	T-up	AT1G50350	BEST Arabidopsis thaliana protein match is: RING/U-box superfamily protein (TAIR:AT3G19950.1); Has 37 Blast hits to 37 proteins in 10 species: Archae - 0; Bacteria - 0; Metazoa - 0; Fungi - 0; Plants - 37; Viruses - 0; Other Eukaryotes - 0 (source: /.../Link). [Source:TAIR;Acc:AT1G50350]
	AT2G43720	2.07333	5.35	1.36759	3.22e-07	2.29e-06	T-up	AT2G43720	At2g43720/F18O19.17 [Source:UniProtKB/TrEMBL;Acc:O22831]
	AT4G13190	0.913333	3	1.71575	3.33e-07	2.37e-06	T-up	PBL24	Probable serine/threonine-protein kinase PBL24 [Source:UniProtKB/Swiss-Prot;Acc:Q1PE89]
	AT2G40340	0.383333	1.41667	1.88583	3.51e-07	2.49e-06	T-up	DREB2C	Integrase-type DNA-binding superfamily protein [Source:TAIR;Acc:AT2G40340]
	AT5G08360	1.05333	3.20333	1.60461	3.75e-07	2.65e-06	T-up	AT5G08360	At5g08360 [Source:UniProtKB/TrEMBL;Acc:Q84MC6]
	AT4G18195	0.856667	2.51333	1.5528	4.16e-07	2.91e-06	T-up	PUP8	Probable purine permease 8 [Source:UniProtKB/Swiss-Prot;Acc:Q0WRB9]
	AT2G25820	0.71	2.32333	1.71031	4.56e-07	3.18e-06	T-up	ERF042	Ethylene-responsive transcription factor ERF042 [Source:UniProtKB/Swiss-Prot;Acc:Q52QU1]
	AT1G03650	5.1	10.69	1.06769	4.71e-07	3.28e-06	T-up	AT1G03650	Acyl-CoA N-acyltransferases (NAT) superfamily protein [Source:UniProtKB/TrEMBL;Acc:Q8GWN1]
	AT5G43420	1.26667	2.74333	1.11489	4.97e-07	3.45e-06	T-up	ATL16	RING-H2 finger protein ATL16 [Source:UniProtKB/Swiss-Prot;Acc:Q9LSW9]
	AT5G56810	0.833333	2.33	1.48336	5.08e-07	3.52e-06	T-up	AT5G56810	Putative F-box/FBD/LRR-repeat protein At5g56810 [Source:UniProtKB/Swiss-Prot;Acc:Q9FJT2]
	AT4G01895	3.40667	9.24	1.43953	6.31e-07	4.31e-06	T-up	AT4G01895	At4g01895 [Source:UniProtKB/TrEMBL;Acc:Q9FNY8]
	AT4G30450	1.41667	4.16667	1.55639	6.69e-07	4.55e-06	T-up	AT4G30450	At4g30450 [Source:UniProtKB/TrEMBL;Acc:Q9M0B5]
	AT4G20480	2.44	4.89333	1.00394	6.87e-07	4.66e-06	T-up	AT4G20480	Putative endonuclease or glycosyl hydrolase [Source:UniProtKB/TrEMBL;Acc:Q8H1G2]
	AT1G72220	0.82	2.10333	1.35898	7.34e-07	4.95e-06	T-up	ATL54	RING-H2 finger protein ATL54 [Source:UniProtKB/Swiss-Prot;Acc:Q8LFY8]
	AT5G23460	2.99	6.06333	1.01997	7.44e-07	5.01e-06	T-up	AT5G23460	Uncharacterized protein At5g23460 [Source:UniProtKB/TrEMBL;Acc:Q9FHL2]
	AT1G31760	1.26333	3.43667	1.44377	8.1e-07	5.42e-06	T-up	AT1G31760	At1g31760 [Source:UniProtKB/TrEMBL;Acc:Q9C504]
	AT1G71280	0.303333	1.53333	2.3377	8.98e-07	5.95e-06	T-up	RH55	DEAD-box ATP-dependent RNA helicase 55 [Source:UniProtKB/Swiss-Prot;Acc:Q9FVV4]
	AT4G01390	3.27	9.60333	1.55424	1.16e-06	7.52e-06	T-up	AT4G01390	TRAF-like family protein [Source:UniProtKB/TrEMBL;Acc:F4JI18]
	MSTRG.2311	3.02333	7.76333	1.36054	1.19e-06	7.72e-06	T-up	--	-
	AT1G18940	1.08333	2.65667	1.29414	1.25e-06	8.09e-06	T-up	AT1G18940	F14D16.8 [Source:UniProtKB/TrEMBL;Acc:Q9LMD4]
	AT5G14730	2.20667	4.9	1.15091	1.42e-06	9.1e-06	T-up	AT5G14730	At5g14730 [Source:UniProtKB/TrEMBL;Acc:Q9LER3]
	AT1G23000	2.72667	5.59667	1.03743	1.74e-06	1.1e-05	T-up	AT1G23000	Heavy metal transport/detoxification superfamily protein [Source:TAIR;Acc:AT1G23000]
	AT4G07820	0.0533333	1.07667	4.33539	2.03e-06	1.27e-05	T-up	AT4G07820	At4g07820 [Source:UniProtKB/TrEMBL;Acc:Q9ZPG2]
	AT5G40405	1.13333	2.42667	1.0984	2.33e-06	1.44e-05	T-up	PCMP-H14	Putative pentatricopeptide repeat-containing protein At5g40405 [Source:UniProtKB/Swiss-Prot;Acc:Q9FND7]
	AT5G26731	2.3	4.68333	1.0259	2.36e-06	1.46e-05	T-up	AT5G26731	AT5g26741 [Source:UniProtKB/TrEMBL;Acc:Q94EW8]
	AT2G07715	0.626667	1.55333	1.3096	2.43e-06	1.5e-05	T-up	AT2G07715	Nucleic acid-binding, OB-fold-like protein [Source:UniProtKB/TrEMBL;Acc:F4IMC7]
	AT1G65200	0.82	1.87667	1.19448	2.55e-06	1.57e-05	T-up	AT1G65200	Ubiquitin carboxyl-terminal hydrolase-related protein [Source:UniProtKB/TrEMBL;Acc:F4I9V7]
	AT1G51670	0.68	1.81333	1.41504	2.61e-06	1.6e-05	T-up	HTT5	Protein HEAT-INDUCED TAS1 TARGET 5 [Source:UniProtKB/Swiss-Prot;Acc:Q8RY97]
	AT1G01355	0.343333	1.87	2.44536	2.69e-06	1.65e-05	T-up	AT1G01355	Putative endonuclease or glycosyl hydrolase [Source:UniProtKB/TrEMBL;Acc:F4HSA3]
	AT2G34960	0.86	2	1.21759	2.71e-06	1.66e-05	T-up	CAT5	CAT5 [Source:UniProtKB/TrEMBL;Acc:A0A178VPZ9]
	AT5G35920	0.001	1.11333	10.1207	2.85e-06	1.74e-05	T-up	CYP79A4P	Cytochrome P450-like [Source:UniProtKB/TrEMBL;Acc:Q9LTK9]
	AT1G56130	0.82	1.71333	1.06311	3.05e-06	1.86e-05	T-up	AT1G56130	Probable LRR receptor-like serine/threonine-protein kinase At1g56130 [Source:UniProtKB/Swiss-Prot;Acc:C0LGH2]
	AT3G01760	0.203333	1.25	2.62001	3.26e-06	1.97e-05	T-up	AT3G01760	Lysine histidine transporter-like 4 [Source:UniProtKB/Swiss-Prot;Acc:Q9SS86]
	AT2G11270	0.001	1.45333	10.5051	3.42e-06	2.06e-05	T-up	AT2G11270	Citrate synthase-like protein [Source:UniProtKB/TrEMBL;Acc:Q8RV72]
	AT5G45990	0.953333	2.26333	1.2474	3.62e-06	2.17e-05	T-up	AT5G45990	crooked neck protein, putative / cell cycle protein, putative [Source:TAIR;Acc:AT5G45990]
	AT5G43430	6.34667	15.3067	1.27009	3.67e-06	2.2e-05	T-up	ETFBETA	electron transfer flavoprotein beta [Source:TAIR;Acc:AT5G43430]
	AT3G03700	0.69	1.91667	1.47393	3.75e-06	2.24e-05	T-up	AT3G03700	F20H23.27 protein [Source:UniProtKB/TrEMBL;Acc:Q9S7M7]
	MSTRG.19970	5.68333	11.5833	1.02724	3.92e-06	2.33e-05	T-up	--	tn7 reverse transcriptase [Arabidopsis lyrata subsp. lyrata] [Arabidopsis lyrata]
	AT3G60040	1.10333	2.28	1.04717	4.09e-06	2.43e-05	T-up	AT3G60040	F-box family protein [Source:UniProtKB/TrEMBL;Acc:A0A1I9LM01]
	AT5G44565	4.79	9.74333	1.02439	4.21e-06	2.49e-05	T-up	AT5G44565	unknown protein; FUNCTIONS IN: molecular_function unknown; INVOLVED IN: biological_process unknown; LOCATED IN: endomembrane system; Has 35333 Blast hits to 34131 proteins in 2444 species: Archae - 798; Bacteria - 22429; Metazoa - 974; Fungi - 991; /.../ - 531; Viruses - 0; Other Eukaryotes - 9610 (source: NCBI BLink). [Source:TAIR;Acc:AT5G44565]
	AT4G16900	0.113333	4.33333	5.25683	4.23e-06	2.51e-05	T-up	AT4G16900	Disease resistance protein (TIR-NBS-LRR class) family [Source:UniProtKB/TrEMBL;Acc:F4JNB2]
	AT3G44635	0.15	1.96333	3.71027	4.31e-06	2.55e-05	T-up	AT3G44635	-
	AT3G50190	0.473333	1.37	1.53325	4.72e-06	2.77e-05	T-up	AT3G50190	Transmembrane protein, putative (DUF247) [Source:UniProtKB/TrEMBL;Acc:F4IZC0]
	AT1G19394	0.07	3.02	5.43105	4.77e-06	2.8e-05	T-up	AT1G19394	unknown protein; Has 35333 Blast hits to 34131 proteins in 2444 species: Archae - 798; Bacteria - 22429; Metazoa - 974; Fungi - 991; Plants - 531; Viruses - 0; Other Eukaryotes - 9610 (source: NCBI BLink). [Source:TAIR;Acc:AT1G19394]
	AT1G59850	0.28	1.05333	1.91146	4.84e-06	2.83e-05	T-up	TOR1L5	TORTIFOLIA1-like protein 5 [Source:UniProtKB/Swiss-Prot;Acc:Q9XIE4]
	AT3G25990	1.10667	2.65	1.25977	4.91e-06	2.88e-05	T-up	GT-4	Trihelix transcription factor GT-4 [Source:UniProtKB/Swiss-Prot;Acc:Q9LU92]
	MSTRG.7908	0.53	1.11	1.0665	5.33e-06	3.1e-05	T-up	--	F22O13.23 [Arabidopsis thaliana]
	AT3G12460	0.716667	2.38333	1.73361	5.61e-06	3.26e-05	T-up	AT3G12460	Polynucleotidyl transferase, ribonuclease H-like superfamily protein [Source:UniProtKB/TrEMBL;Acc:Q9LHG2]
	AT5G25755	0.383333	1.83667	2.26042	5.78e-06	3.35e-05	T-up	AT5G25755	-
	AT5G43790	1.48667	3.16667	1.09088	5.95e-06	3.44e-05	T-up	PCMP-E30	Pentatricopeptide repeat-containing protein At5g43790 [Source:UniProtKB/Swiss-Prot;Acc:Q9FG85]
	AT5G05640	0.22	1.41	2.68012	6.39e-06	3.68e-05	T-up	AT5G05640	At5g05640 [Source:UniProtKB/TrEMBL;Acc:Q9FFL0]
	AT2G44400	0.173333	1.22667	2.82312	7.72e-06	4.38e-05	T-up	AT2G44400	Cysteine/Histidine-rich C1 domain family protein [Source:UniProtKB/TrEMBL;Acc:O64874]
	AT4G31351	0.0633333	1.12	4.14439	8.3e-06	4.68e-05	T-up	AT4G31351	unknown protein; BEST Arabidopsis thaliana protein match is: unknown protein (TAIR:AT4G31354.1); Has 30201 Blast hits to 17322 proteins in 780 species: Archae - 12; Bacteria - 1396; Metazoa - 17338; Fungi - 3422; Plants - 5037; Viruses - 0; Other Eu /.../es - 2996 (source: NCBI BLink). [Source:TAIR;Acc:AT4G31351]
	AT5G45310	0.983333	2.27333	1.20906	8.66e-06	4.87e-05	T-up	AT5G45310	AT5g45310/K9E15_9 [Source:UniProtKB/TrEMBL;Acc:Q94JR2]
	AT1G69280	0.283333	1.13	1.99575	9.04e-06	5.07e-05	T-up	AT1G69280	Uncharacterized protein At1g69280 [Source:UniProtKB/TrEMBL;Acc:Q0WP94]
	AT4G14450	1.70667	4.31333	1.33762	9.24e-06	5.17e-05	T-up	AT4G14450	Uncharacterized protein At4g14450, chloroplastic [Source:UniProtKB/Swiss-Prot;Acc:Q6NN02]
	AT3G51350	0.48	1.39667	1.54088	9.85e-06	5.49e-05	T-up	AT3G51350	Eukaryotic aspartyl protease family protein [Source:UniProtKB/TrEMBL;Acc:F4J3C0]
	AT5G53240	0.273333	1.19667	2.13029	1.06e-05	5.86e-05	T-up	AT5G53240	Putative uncharacterized protein [Source:UniProtKB/TrEMBL;Acc:Q9FK17]
	MSTRG.6493	0.193333	1.34667	2.80023	1.09e-05	6.02e-05	T-up	At5g22730	F-box family protein [Arabidopsis thaliana]
	AT4G13630	0.886667	1.90667	1.10459	1.21e-05	6.62e-05	T-up	AT4G13630	Protein of unknown function, DUF593 [Source:TAIR;Acc:AT4G13630]
	AT4G39952	0.6	1.37667	1.19814	1.23e-05	6.73e-05	T-up	PCMP-E98	Pentatricopeptide repeat-containing protein At4g39952, mitochondrial [Source:UniProtKB/Swiss-Prot;Acc:Q3E9N1]
	AT1G27540	0.45	1.29	1.51937	1.32e-05	7.2e-05	T-up	AT1G27540	F-box protein (DUF295) [Source:UniProtKB/TrEMBL;Acc:Q9SXC7]
	AT2G34580	0.266667	1.54667	2.53605	1.35e-05	7.33e-05	T-up	AT2G34580	CONTAINS InterPro DOMAIN/s: Herpesvirus UL139, cytomegalovirus (InterPro:IPR021042); Has 30201 Blast hits to 17322 proteins in 780 species: Archae - 12; Bacteria - 1396; Metazoa - 17338; Fungi - 3422; Plants - 5037; Viruses - 0; Other Eukaryotes - 2 /.../ource: NCBI BLink). [Source:TAIR;Acc:AT2G34580]
	MSTRG.253	0.26	1.27	2.28824	1.5e-05	8.06e-05	T-up	At2g42465	F21B7.19 [Arabidopsis thaliana]
	AT1G07902	1.53667	4.59	1.57869	1.67e-05	8.9e-05	T-up	AT1G07902	-
	AT5G19470	0.443333	1.56333	1.81816	1.73e-05	9.19e-05	T-up	NUDT24	nudix hydrolase homolog 24 [Source:TAIR;Acc:AT5G19470]
	MSTRG.12591	0.001	1.08	10.0768	1.85e-05	9.81e-05	T-up	--	-
	AT3G15650	4.12667	9.61333	1.22006	1.85e-05	9.82e-05	T-up	AT3G15650	Alpha/beta-Hydrolases superfamily protein [Source:UniProtKB/TrEMBL;Acc:F4J010]
	AT3G43340	0.001	1.80333	10.8165	1.9e-05	0.000100316	T-up	AT3G43340	Pseudouridine synthase family protein [Source:UniProtKB/TrEMBL;Acc:Q9M185]
	AT3G44660	1.18	3.91333	1.72961	1.97e-05	0.000103644	T-up	HDA10	Putative histone deacetylase 10 [Source:UniProtKB/Swiss-Prot;Acc:Q9M1N8]
	AT1G17665	0.936667	2.42667	1.37337	1.97e-05	0.000103644	T-up	AT1G17665	unknown protein; FUNCTIONS IN: molecular_function unknown; INVOLVED IN: biological_process unknown; LOCATED IN: endomembrane system; EXPRESSED IN: 15 plant structures; EXPRESSED DURING: 11 growth stages; Has 149 Blast hits to 146 proteins in 39 spec /.../rchae - 0; Bacteria - 4; Metazoa - 21; Fungi - 5; Plants - 30; Viruses - 0; Other Eukaryotes - 89 (source: NCBI BLink). [Source:TAIR;Acc:AT1G176…
	AT5G52800	1.04333	2.23	1.09584	2.05e-05	0.00010771	T-up	AT5G52800	DNA primase [Source:UniProtKB/TrEMBL;Acc:F4KHM4]
	AT1G64220	3.93667	10.0233	1.34832	2.09e-05	0.000109497	T-up	TOM7-2	Mitochondrial import receptor subunit TOM7-2 [Source:UniProtKB/Swiss-Prot;Acc:Q3ECI7]
	AT2G47520	0.493333	1.9	1.94536	2.15e-05	0.000112173	T-up	ERF071	Ethylene-responsive transcription factor ERF071 [Source:UniProtKB/Swiss-Prot;Acc:O22259]
	AT3G08810	0.186667	1.07333	2.52356	2.25e-05	0.000116795	T-up	AT3G08810	F-box/kelch-repeat protein At3g08810 [Source:UniProtKB/Swiss-Prot;Acc:Q9C9X9]
	AT5G35732	2.63667	5.62333	1.09271	2.88e-05	0.000147315	T-up	AT5G35732	unknown protein; BEST Arabidopsis thaliana protein match is: unknown protein (TAIR:AT2G04795.1); Has 35333 Blast hits to 34131 proteins in 2444 species: Archae - 798; Bacteria - 22429; Metazoa - 974; Fungi - 991; Plants - 531; Viruses - 0; Other Euk /.../s - 9610 (source: NCBI BLink). [Source:TAIR;Acc:AT5G35732]
	AT5G03640	0.413333	1.10333	1.41649	2.93e-05	0.000149478	T-up	AT5G03640	Protein kinase superfamily protein [Source:UniProtKB/TrEMBL;Acc:Q9LZS4]
	AT5G60730	1.11	2.33	1.06977	3.42e-05	0.000172488	T-up	AT5G60730	Anion-transporting ATPase [Source:UniProtKB/TrEMBL;Acc:Q5XF80]
	AT3G50040	1.09333	2.23667	1.03262	3.93e-05	0.000196056	T-up	AT3G50040	At3g50040 [Source:UniProtKB/TrEMBL;Acc:Q147P4]
	AT2G28815	0.953333	3.03333	1.66985	4.13e-05	0.000205263	T-up	AT2G28815	60S ribosomal protein L16-like, mitochondrial [Source:UniProtKB/Swiss-Prot;Acc:Q84WZ8]
	AT4G17710	0.623333	1.45333	1.22129	4.45e-05	0.000220233	T-up	HDG4	Homeobox-leucine zipper protein HDG4 [Source:UniProtKB/Swiss-Prot;Acc:Q8L7H4]
	AT1G05020	0.603333	1.27667	1.08135	5.81e-05	0.000280994	T-up	AP180	Clathrin coat assembly protein AP180 [Source:UniProtKB/Swiss-Prot;Acc:Q9ZVN6]
	AT1G61180	0.856667	2.55	1.57369	5.91e-05	0.000285303	T-up	AT1G61180	LRR and NB-ARC domains-containing disease resistance protein [Source:UniProtKB/TrEMBL;Acc:Q2V4G0]
	AT2G34340	0.54	1.77333	1.71543	5.99e-05	0.000288894	T-up	AT2G34340	At2g34340 [Source:UniProtKB/TrEMBL;Acc:O80783]
	AT2G01390	0.626667	1.41	1.16993	7.11e-05	0.000337899	T-up	AT2G01390	Pentatricopeptide repeat-containing protein At2g01390 [Source:UniProtKB/Swiss-Prot;Acc:Q9ZU29]
	MSTRG.7753	3.51667	7.89667	1.16704	7.11e-05	0.000337899	T-up	--	-
	AT5G02690	2.04333	5.85333	1.51833	7.2e-05	0.000342264	T-up	AT5G02690	At5g02690 [Source:UniProtKB/TrEMBL;Acc:Q6NNM9]
	AT5G26865	0.05	1.41667	4.82443	7.38e-05	0.000349455	T-up	AT5G26865	AGAMOUS-like MADS-box protein [Source:UniProtKB/TrEMBL;Acc:O04632]
	AT4G21390	2.29667	4.62	1.00835	7.45e-05	0.000352376	T-up	B120	B120 [Source:UniProtKB/TrEMBL;Acc:A0A178USE7]
	AT5G41690	0.55	1.45667	1.40517	7.7e-05	0.000362794	T-up	AT5G41690	RNA-binding (RRM/RBD/RNP motifs) family protein [Source:UniProtKB/TrEMBL;Acc:Q56XC6]
	AT3G04800	0.686667	2.35333	1.77702	7.9e-05	0.000371234	T-up	TIM23-3	Mitochondrial import inner membrane translocase subunit TIM23-3 [Source:UniProtKB/Swiss-Prot;Acc:Q9S837]
	AT2G13960	0.47	1.67667	1.83486	8.28e-05	0.00038751	T-up	AT2G13960	At2g13960 [Source:UniProtKB/TrEMBL;Acc:Q29PZ8]
	AT1G32575	0.001	1.22	10.2527	8.59e-05	0.000400565	T-up	AT1G32575	-
	AT4G18330	0.323333	1.12333	1.79669	8.99e-05	0.000417394	T-up	AT4G18330	Translation elongation factor EF1A/initiation factor IF2gamma family protein [Source:UniProtKB/TrEMBL;Acc:F4JQU1]
	AT2G29995	2.04667	4.32	1.07776	9.03e-05	0.000418805	T-up	PSY3	Protein PSY3 [Source:UniProtKB/Swiss-Prot;Acc:Q8S8P7]
	AT4G17970	0.93	1.86667	1.00516	9.28e-05	0.000429508	T-up	ALMT12	Aluminum-activated malate transporter 12 [Source:UniProtKB/Swiss-Prot;Acc:O49696]
	AT1G07390	1.54	3.52333	1.19401	9.47e-05	0.000437525	T-up	AtRLP1	Receptor like protein 1 [Source:UniProtKB/TrEMBL;Acc:F4HQM4]
	AT4G36515	0.403333	1.71	2.08395	9.75e-05	0.000448352	T-up	AT4G36515	At4g36515 [Source:UniProtKB/TrEMBL;Acc:Q8GYT3]
	AT1G21320	0.383333	1.15333	1.58914	9.78e-05	0.000449855	T-up	NSRB	Nuclear speckle RNA-binding protein B [Source:UniProtKB/Swiss-Prot;Acc:F4HWF9]
	AT1G13930	25.2433	268.717	3.41211	0.000111125	0.000506236	T-up	AT1G13930	At1g13930/F16A14.27 [Source:UniProtKB/TrEMBL;Acc:Q9XI93]
	AT3G52520	2.07667	4.22667	1.02525	0.000113783	0.00051664	T-up	AT3G52520	At3g52520 [Source:UniProtKB/TrEMBL;Acc:Q9SVD3]
	AT2G43690	0.386667	1.14667	1.56828	0.000127055	0.000572041	T-up	LECRK53	Probable L-type lectin-domain containing receptor kinase V.3 [Source:UniProtKB/Swiss-Prot;Acc:O22834]
	AT2G05380	15.1167	79.3433	2.39197	0.000148379	0.000658829	T-up	GRP3S	glycine-rich protein 3 short isoform [Source:TAIR;Acc:AT2G05380]
	AT5G45090	1.70333	4.29333	1.33374	0.000149644	0.00066407	T-up	PP2A7	Uncharacterized protein PHLOEM PROTEIN 2-LIKE A7 [Source:UniProtKB/Swiss-Prot;Acc:Q9FHE5]
	AT2G03130	0.22	1.85667	3.07714	0.000166746	0.000733176	T-up	AT2G03130	50S ribosomal protein L7/L12 [Source:UniProtKB/TrEMBL;Acc:O81061]
	AT5G65040	0.723333	2.3	1.6689	0.000173142	0.000758885	T-up	IRM1	Protein INCREASED RESISTANCE TO MYZUS PERSICAE 1 [Source:UniProtKB/Swiss-Prot;Acc:Q9LV75]
	AT5G25995	0.626667	2.91667	2.21855	0.000180988	0.000790327	T-up	AT5G25995	-
	AT5G57500	0.42	1.18667	1.49845	0.000181337	0.000791259	T-up	AT5G57500	Hexosyltransferase [Source:UniProtKB/TrEMBL;Acc:Q9FKM1]
	AT4G26950	0.433333	1.65667	1.93473	0.000183743	0.000800423	T-up	AT4G26950	At4g26950 [Source:UniProtKB/TrEMBL;Acc:Q9SZ34]
	AT4G37608	2.75667	5.61	1.02508	0.000196266	0.000849618	T-up	AT4G37608	Uncharacterized protein AT4g37600 [Source:UniProtKB/TrEMBL;Acc:Q9SZF3]
	AT1G59865	0.386667	1.56	2.01238	0.000201032	0.000869027	T-up	AT1G59865	unknown protein; Has 35333 Blast hits to 34131 proteins in 2444 species: Archae - 798; Bacteria - 22429; Metazoa - 974; Fungi - 991; Plants - 531; Viruses - 0; Other Eukaryotes - 9610 (source: NCBI BLink). [Source:TAIR;Acc:AT1G59865]
	AT1G29280	0.426667	1.34	1.65105	0.000226535	0.000967459	T-up	WRKY65	At1g29280 [Source:UniProtKB/TrEMBL;Acc:Q0V866]
	AT4G19080	0.886667	2.19333	1.30666	0.000229079	0.000976903	T-up	AT4G19080	Putative uncharacterized protein [Source:UniProtKB/TrEMBL;Acc:Q1PE67]
	AT5G05630	0.416667	1.07333	1.36513	0.000232825	0.000991437	T-up	RMV1	Polyamine transporter RMV1 [Source:UniProtKB/Swiss-Prot;Acc:Q9FFL1]
	AT1G79780	1.94	4.16667	1.10284	0.00024858	0.00104996	T-up	AT1G79780	CASP-like protein 3A2 [Source:UniProtKB/Swiss-Prot;Acc:Q1PFB8]
	AT2G14080	1.59	3.20333	1.01055	0.000251087	0.00105941	T-up	AT2G14080	Disease resistance protein (TIR-NBS-LRR class) family [Source:UniProtKB/TrEMBL;Acc:F4IFF6]
	AT1G73700	0.406667	1.02333	1.33136	0.000267323	0.00112147	T-up	DTX17	Protein DETOXIFICATION 17 [Source:UniProtKB/Swiss-Prot;Acc:Q9C9U1]
	AT4G08555	3.19333	8.00333	1.32554	0.000274797	0.00114974	T-up	AT4G08555	At4g08555 [Source:UniProtKB/TrEMBL;Acc:Q8GWL6]
	AT5G01040	0.94	1.94	1.04532	0.000282496	0.00117943	T-up	LAC8	Laccase-8 [Source:UniProtKB/Swiss-Prot;Acc:Q9LFD2]
	AT1G27110	0.773333	1.57	1.0216	0.000282846	0.00118069	T-up	AT1G27110	Tetratricopeptide repeat (TPR)-like superfamily protein [Source:UniProtKB/TrEMBL;Acc:Q5BPZ1]
	AT3G15357	3.06333	6.37667	1.0577	0.000286401	0.00119319	T-up	AT3G15357	At3g15357 [Source:UniProtKB/TrEMBL;Acc:Q8LDR8]
	AT3G60961	0.223333	1.41667	2.66523	0.00030891	0.00127723	T-up	AT3G60961	P-loop containing nucleoside triphosphate hydrolases superfamily protein [Source:UniProtKB/TrEMBL;Acc:B3H4S0]
	AT5G54585	1.73	3.96333	1.19594	0.00031115	0.00128536	T-up	AT5G54585	Uncharacterized protein At5g54585 [Source:UniProtKB/TrEMBL;Acc:Q8VZU6]
	AT1G53885	1.21333	2.90667	1.26039	0.000315328	0.00130033	T-up	FLZ17	FCS-Like Zinc finger 18 [Source:UniProtKB/Swiss-Prot;Acc:P0DO12]
	AT1G74870	0.62	1.60667	1.37373	0.00032604	0.00133863	T-up	AT1G74870	At1g74870 [Source:UniProtKB/TrEMBL;Acc:Q9S7I7]
	AT1G68945	1.20333	3.59667	1.57962	0.000343529	0.0014034	T-up	AT1G68945	At1g68945 [Source:UniProtKB/TrEMBL;Acc:Q3ECF8]
	AT5G26200	0.653333	1.66333	1.34819	0.00036701	0.00149069	T-up	AT5G26200	AT5g26200/T19G15_50 [Source:UniProtKB/TrEMBL;Acc:Q93YZ9]
	AT5G18220	0.826667	1.98667	1.26497	0.000371202	0.00150616	T-up	AT5G18220	Beta-1,3-glucanase-like protein [Source:UniProtKB/TrEMBL;Acc:Q9FK49]
	AT5G60335	0.423333	1.35333	1.67665	0.00039829	0.00160718	T-up	AT5G60335	Hydroxyacyl-thioester dehydratase type-like protein [Source:UniProtKB/TrEMBL;Acc:Q9FJI2]
	MSTRG.3057	0.233333	1.42667	2.61218	0.000402991	0.00162364	T-up	--	F15O4.12 [Arabidopsis thaliana]
	AT5G41763	0.05	1.09333	4.45066	0.000451116	0.00179903	T-up	AT5G41763	Uncharacterized protein (Fragment) [Source:UniProtKB/TrEMBL;Acc:A0A1P8BEK1]
	AT3G13437	1.77667	3.98	1.1636	0.000456875	0.00181983	T-up	AT3G13437	Transmembrane protein [Source:UniProtKB/TrEMBL;Acc:A0A1I9LNG9]
	AT5G04780	0.62	1.42333	1.19893	0.000479744	0.00190318	T-up	PCMP-H16	Pentatricopeptide repeat-containing protein At5g04780, mitochondrial [Source:UniProtKB/Swiss-Prot;Acc:Q9LZ19]
	MSTRG.12514	0.143333	1.31	3.19212	0.000489415	0.00193762	T-up	--	hypothetical protein AXX17_AT1G49510 [Arabidopsis thaliana]
	AT4G28150	0.663333	1.45333	1.13156	0.000523331	0.00205768	T-up	AT4G28150	Uncharacterized protein At4g28150 [Source:UniProtKB/TrEMBL;Acc:Q8GUN3]
	AT1G54120	2.33333	4.75333	1.02655	0.000527766	0.00206996	T-up	AT1G54120	F15I1.22 [Source:UniProtKB/TrEMBL;Acc:Q9SYH0]
	AT2G33350	0.613333	1.69	1.46228	0.000546595	0.00213735	T-up	AT2G33350	CCT motif family protein [Source:TAIR;Acc:AT2G33350]
	AT3G46530	9.07667	21.63	1.2528	0.000575594	0.00223961	T-up	RPP13	Disease resistance protein RPP13 [Source:UniProtKB/Swiss-Prot;Acc:Q9M667]
	AT3G58150	1.09333	2.70667	1.30778	0.000658832	0.0025299	T-up	AT3G58150	Optic atrophy 3 protein (OPA3) [Source:UniProtKB/TrEMBL;Acc:F4J4P1]
	AT3G22415	0.916667	2.38667	1.38053	0.00066499	0.00255021	T-up	AT3G22415	At3g22415 [Source:UniProtKB/TrEMBL;Acc:Q3EB24]
	AT2G41660	0.9	1.80333	1.00267	0.000681101	0.00260817	T-up	MIZ1	MIZ1 [Source:UniProtKB/TrEMBL;Acc:A0A178VY97]
	AT5G01445	0.833333	2.57333	1.62667	0.000726451	0.00276291	T-up	AT5G01445	unknown protein; FUNCTIONS IN: molecular_function unknown; INVOLVED IN: biological_process unknown; LOCATED IN: mitochondrion; Has 5 Blast hits to 5 proteins in 2 species: Archae - 0; Bacteria - 0; Metazoa - 0; Fungi - 0; Plants - 5; Viruses - 0; Ot /.../karyotes - 0 (source: NCBI BLink). [Source:TAIR;Acc:AT5G01445]
	AT4G01520	1.20667	2.53333	1.07001	0.000750508	0.00283878	T-up	anac067	F11O4.3 [Source:UniProtKB/TrEMBL;Acc:O82593]
	AT4G21400	1.46667	3.05333	1.05784	0.000788656	0.00296921	T-up	CRK28	Cysteine-rich receptor-like protein kinase 28 [Source:UniProtKB/Swiss-Prot;Acc:O65405]
	AT3G19550	1.92333	4.26667	1.1495	0.000793635	0.00298557	T-up	AT3G19550	Glutamate racemase [Source:UniProtKB/TrEMBL;Acc:Q8LEN7]
	AT5G67245	1.75	3.65333	1.06186	0.000898417	0.00333384	T-up	AT5G67245	At5g67245 [Source:UniProtKB/TrEMBL;Acc:Q8GX73]
	AT1G14120	1.11333	2.44	1.132	0.000973156	0.00358625	T-up	AT1G14120	2-oxoglutarate (2OG) and Fe(II)-dependent oxygenase superfamily protein [Source:UniProtKB/TrEMBL;Acc:Q9XI76]
	AT1G28765	3.09	7.08	1.19614	0.000976826	0.00359696	T-up	AT1G28765	-
	AT4G23680	3.55	7.37667	1.05515	0.00103464	0.00378786	T-up	AT4G23680	AT4g23680/F9D16_150 [Source:UniProtKB/TrEMBL;Acc:Q9SUQ9]
	AT2G27540	0.001	1.49667	10.5475	0.00109966	0.00400222	T-up	AT2G27540	Putative uncharacterized protein At2g27540 [Source:UniProtKB/TrEMBL;Acc:Q9ZUW2]
	AT2G43445	0.6	1.34	1.1592	0.00116591	0.00420554	T-up	AT2G43445	F-box/kelch-repeat protein At2g43445 [Source:UniProtKB/Swiss-Prot;Acc:Q0WRU9]
	AT1G48390	0.536667	1.19667	1.15692	0.00126173	0.0045179	T-up	AT1G48390	RNI-like superfamily protein [Source:UniProtKB/TrEMBL;Acc:F4HYE7]
	AT2G38995	0.616667	1.23667	1.00389	0.00136286	0.00484091	T-up	AT2G38995	O-acyltransferase (WSD1-like) family protein [Source:UniProtKB/TrEMBL;Acc:F4IU14]
	AT3G03370	0.453333	1.29667	1.51616	0.00149931	0.00527928	T-up	AT3G03370	BEST Arabidopsis thaliana protein match is: DegP protease 7 (TAIR:AT3G03380.1); Has 55 Blast hits to 55 proteins in 11 species: Archae - 0; Bacteria - 0; Metazoa - 0; Fungi - 0; Plants - 55; Viruses - 0; Other Eukaryotes - 0 (source: NCBI BLink). [Source:TAIR;Acc:AT3G03370]
	AT2G21510	0.9	2.01	1.1592	0.00156196	0.00547769	T-up	AT2G21510	DNAJ heat shock N-terminal domain-containing protein [Source:TAIR;Acc:AT2G21510]
	AT1G44414	0.546667	1.63	1.57614	0.00162331	0.00566662	T-up	AT1G44414	At1g44414 [Source:UniProtKB/TrEMBL;Acc:Q94LA6]
	AT5G38310	1.47667	2.96	1.00325	0.00187167	0.00643698	T-up	AT5G38310	Putative uncharacterized protein [Source:UniProtKB/TrEMBL;Acc:Q9FKN2]
	AT3G11640	1.43333	2.98667	1.05916	0.00249176	0.00832229	T-up	AT3G11640	At3g11640 [Source:UniProtKB/TrEMBL;Acc:Q9SRN2]
	AT1G02405	0.62	1.88667	1.6055	0.00258805	0.0086145	T-up	AT1G02405	At1g02405 [Source:UniProtKB/TrEMBL;Acc:Q6NMD9]
	AT1G20065	0.25	1.12	2.1635	0.00260046	0.00864845	T-up	AT1G20065	DNA-directed RNA polymerase I subunit RPA12-like protein [Source:UniProtKB/TrEMBL;Acc:Q1G3U4]
	MSTRG.335	1.83333	3.88667	1.08406	0.00287217	0.00945042	T-up	--	-
	AT3G61660	0.16	1.01	2.65821	0.00297365	0.00973524	T-up	AT3G61660	unknown protein; BEST Arabidopsis thaliana protein match is: unknown protein (TAIR:AT2G46375.1); Has 28 Blast hits to 28 proteins in 7 species: Archae - 0; Bacteria - 0; Metazoa - 0; Fungi - 0; Plants - 28; Viruses - 0; Other Eukaryotes - 0 (source: /.../BLink). [Source:TAIR;Acc:AT3G61660]
	AT5G25010	0.743333	1.49333	1.00646	0.00311357	0.0101523	T-up	AT5G25010	Protein of unknown function (DUF1336) [Source:TAIR;Acc:AT5G25010]
	AT1G49700	0.49	1.31667	1.42604	0.00313632	0.0102208	T-up	AT1G49700	Plant protein 1589 of unknown function [Source:TAIR;Acc:AT1G49700]
	AT5G40050	0.543333	1.19333	1.13509	0.00371663	0.0119055	T-up	AT5G40050	Putative F-box protein At5g40050 [Source:UniProtKB/Swiss-Prot;Acc:Q9LUK1]
	AT1G79310	0.986667	2.25	1.18929	0.003861	0.0123075	T-up	AMC7	Metacaspase-7 [Source:UniProtKB/Swiss-Prot;Acc:Q6XPT5]
	AT2G28440	0.67	1.48333	1.14661	0.00424813	0.0133925	T-up	AT2G28440	En/Spm-like transposon protein [Source:UniProtKB/TrEMBL;Acc:Q9SKM6]
	AT3G23635	0.563333	1.46	1.37391	0.00428782	0.0134959	T-up	RTFL13	ROTUNDIFOLIA like 13 [Source:UniProtKB/TrEMBL;Acc:A8MRE9]
	MSTRG.1668	0.886667	1.95333	1.13947	0.00442151	0.013861	T-up	TIM22-1	Mitochondrial import inner membrane translocase subunit Tim17/Tim22/Tim23 family protein [Arabidopsis thaliana]
	AT5G44220	0.693333	1.60667	1.21245	0.00485459	0.0150579	T-up	AT5G44220	Putative F-box protein At5g44220 [Source:UniProtKB/Swiss-Prot;Acc:Q9FFG9]
	AT3G44405	0.383333	1.72	2.16574	0.00612077	0.0184046	T-up	AT3G44405	-
	AT3G22100	0.433333	1.14667	1.4039	0.00620752	0.0186344	T-up	BHLH117	Transcription factor bHLH117 [Source:UniProtKB/Swiss-Prot;Acc:Q9LRJ4]
	AT5G52730	0.806667	1.99667	1.30755	0.00635271	0.0190241	T-up	HIPP11	Heavy metal-associated isoprenylated plant protein 11 [Source:UniProtKB/Swiss-Prot;Acc:Q9LTE4]
	MSTRG.20236	0.59	2.35	1.99387	0.00733883	0.0215855	T-up	--	-
	AT3G62510	0.713333	2.20667	1.62922	0.00792055	0.0230157	T-up	AT3G62510	Disulfide isomerase-like protein [Source:UniProtKB/TrEMBL;Acc:A0A1I9LTP0]
	AT4G25270	0.55	1.41	1.35819	0.0084181	0.0242391	T-up	PCMP-E53	Pentatricopeptide repeat-containing protein At4g25270, chloroplastic [Source:UniProtKB/Swiss-Prot;Acc:Q9SB36]
	AT5G57670	0.566667	1.14	1.00846	0.00947316	0.0267299	T-up	AT5G57670	Probable receptor-like serine/threonine-protein kinase At5g57670 [Source:UniProtKB/Swiss-Prot;Acc:Q5XF57]
	AT3G56730	0.92	1.95	1.08377	0.00983352	0.0275909	T-up	AT3G56730	Putative endonuclease or glycosyl hydrolase [Source:UniProtKB/TrEMBL;Acc:F4J0R7]
	AT4G37022	2.54	5.09333	1.00378	0.0102316	0.0285545	T-up	AT4G37022	unknown protein; FUNCTIONS IN: molecular_function unknown; INVOLVED IN: biological_process unknown; LOCATED IN: cellular_component unknown; Has 0 Blast hits to 0 proteins in 0 species (source: NCBI BLink). [Source:TAIR;Acc:AT4G37022]
	AT5G65320	0.676667	1.37333	1.02116	0.0102545	0.0286116	T-up	BHLH99	Transcription factor bHLH99 [Source:UniProtKB/Swiss-Prot;Acc:Q9FKQ6]
	AT4G26055	1.11	2.43	1.1304	0.0106303	0.0294996	T-up	AT4G26055	unknown protein; FUNCTIONS IN: molecular_function unknown; INVOLVED IN: biological_process unknown; LOCATED IN: endomembrane system; BEST Arabidopsis thaliana protein match is: unknown protein (TAIR:AT5G57080.1); Has 30201 Blast hits to 17322 protei /.../780 species: Archae - 12; Bacteria - 1396; Metazoa - 17338; Fungi - 3422; Plants - 5037; Viruses - 0; Other Eukaryotes - 2996 (source: NCBI BLin…
	AT1G14642	1.69667	5.06667	1.57833	0.0109256	0.0302183	T-up	AT1G14642	unknown protein; FUNCTIONS IN: molecular_function unknown; INVOLVED IN: biological_process unknown; LOCATED IN: cellular_component unknown; Has 0 Blast hits to 0 proteins in 0 species (source: NCBI BLink). [Source:TAIR;Acc:AT1G14642]
	AT2G03200	0.52	1.07	1.04103	0.0114556	0.0315135	T-up	AT2G03200	At2g03200 [Source:UniProtKB/TrEMBL;Acc:Q84M99]
	AT3G62460	0.42	1.03	1.29418	0.0114662	0.0315327	T-up	AT3G62460	AT3g62460/T12C14_160 [Source:UniProtKB/TrEMBL;Acc:Q9LZP4]
	AT4G16730	0.586667	1.62333	1.46835	0.0115742	0.0317953	T-up	TPS02	terpene synthase 02 [Source:TAIR;Acc:AT4G16730]
	AT2G31420	0.576667	1.37667	1.25537	0.0116995	0.0320795	T-up	AT2G31420	B3 domain-containing protein At2g31420 [Source:UniProtKB/Swiss-Prot;Acc:Q9SIC7]
	MSTRG.14852	0.766667	1.77667	1.2125	0.0132322	0.0356619	T-up	HAT	contains similarity to transposases [Arabidopsis thaliana]
	AT2G05440	8.64333	23.5467	1.44586	0.0143262	0.0382027	T-up	ATGRP9	Glycine-rich protein 9 [Source:UniProtKB/TrEMBL;Acc:Q9SL23]
	AT4G15975	1.37667	2.87	1.05987	0.0144038	0.0383878	T-up	AT4G15975	RING/U-box superfamily protein [Source:TAIR;Acc:AT4G15975]
	AT1G75250	0.813333	1.72333	1.08328	0.0150861	0.040002	T-up	ATRL6	RAD-like 6 [Source:TAIR;Acc:AT1G75250]
	AT1G20520	0.706667	1.91667	1.4395	0.015124	0.0400754	T-up	AT1G20520	DUF241 domain protein, putative (DUF241) [Source:UniProtKB/TrEMBL;Acc:Q9LMV9]
	AT5G64667	0.696667	1.47667	1.0838	0.0154775	0.0408691	T-up	IDL2	IDL2 [Source:UniProtKB/TrEMBL;Acc:A0A178U8Z6]
	AT3G22920	0.48	1.13333	1.23947	0.0156285	0.0411752	T-up	CYP26-1	Peptidyl-prolyl cis-trans isomerase CYP26-1 [Source:UniProtKB/Swiss-Prot;Acc:Q9LIK6]
	AT1G72820	5.24667	13.8667	1.40215	0.0186071	0.0478114	T-up	AT1G72820	At1g72820/F3N23_2 [Source:UniProtKB/TrEMBL;Acc:Q9SSP4]
	AT3G49330	0.79	1.58333	1.00304	0.0190327	0.0487925	T-up	AT3G49330	Plant invertase/pectin methylesterase inhibitor superfamily protein [Source:UniProtKB/TrEMBL;Acc:Q9CA10]
	AT2G26740	201.98	1.22667	-7.36333	0	0	P-up	ATSEH	At2g26740/F18A8.11 [Source:UniProtKB/TrEMBL;Acc:Q42566]
	AT4G21650	35.9167	0.356667	-6.65393	0	0	P-up	SBT3.13	Subtilisin-like protease SBT3.13 [Source:UniProtKB/Swiss-Prot;Acc:Q8GUK4]
	AT5G44570	81.5	3.79667	-4.42399	6.69e-251	2.62e-247	P-up	AT5G44570	unknown protein; FUNCTIONS IN: molecular_function unknown; INVOLVED IN: biological_process unknown; LOCATED IN: endomembrane system; EXPRESSED IN: leaf whorl, hypocotyl, sepal, flower, leaf; EXPRESSED DURING: petal differentiation and expansion stag /.../08 eight leaves visible; Has 7 Blast hits to 7 proteins in 2 species: Archae - 0; Bacteria - 0; Metazoa - 0; Fungi - 0; Plants - 7; Viruses - 0;…
	AT5G45510	97.0833	17.08	-2.50692	4.22e-245	1.41e-241	P-up	AT5G45510	Probable disease resistance protein At5g45510 [Source:UniProtKB/Swiss-Prot;Acc:Q8VZC7]
	AT1G53480	46.4433	2.34667	-4.30679	5.06e-218	1.08e-214	P-up	MRD1	Mto 1 responding down 1 [Source:UniProtKB/TrEMBL;Acc:Q9LPG4]
	AT5G45490	24.1333	0.413333	-5.86758	1.51e-214	2.72e-211	P-up	AT5G45490	Probable disease resistance protein At5g45490 [Source:UniProtKB/Swiss-Prot;Acc:Q9FHI7]
	AT4G37390	36.7867	1.20333	-4.93407	9.59e-209	1.61e-205	P-up	YDK1	Auxin-responsive GH3 family protein [Source:TAIR;Acc:AT4G37390]
	AT2G25900	22.1733	0.466667	-5.57029	9.08e-203	1.33e-199	P-up	ATCTH	Zinc finger CCCH domain-containing protein 23 [Source:UniProtKB/Swiss-Prot;Acc:O82307]
	AT3G25020	17.53	0.88	-4.31618	5.09e-171	5.7e-168	P-up	AtRLP42	Receptor-like protein 42 [Source:UniProtKB/Swiss-Prot;Acc:Q9LJS0]
	AT5G53700	31.6733	0.283333	-6.80462	5.41e-169	5.77e-166	P-up	AT5G53700	RNA-binding (RRM/RBD/RNP motifs) family protein [Source:UniProtKB/TrEMBL;Acc:Q5BPG8]
	AT2G04100	17.2233	0.926667	-4.21617	2.61e-160	2.55e-157	P-up	DTX6	Protein DETOXIFICATION 6 [Source:UniProtKB/Swiss-Prot;Acc:Q8RWF5]
	AT3G09960	23.9467	0.613333	-5.28701	9.2e-156	8.65e-153	P-up	AT3G09960	Calcineurin-like metallo-phosphoesterase superfamily protein [Source:UniProtKB/TrEMBL;Acc:Q8LEC0]
	AT1G28670	19.4567	2.18333	-3.15566	4.66e-140	3.77e-137	P-up	ARAB-1	GDSL esterase/lipase At1g28670 [Source:UniProtKB/Swiss-Prot;Acc:Q38894]
	AT5G09440	277.48	40.4367	-2.77865	1.5e-138	1.13e-135	P-up	EXL4	EXL4 [Source:UniProtKB/TrEMBL;Acc:A0A178UJ96]
	MSTRG.14672	491.07	0.226667	-11.0811	7.32e-137	5.37e-134	P-up	AOP2	At4g03060 [Arabidopsis thaliana]
	AT1G69550	5.89667	0.473333	-3.63897	3.15e-123	1.81e-120	P-up	AT1G69550	Disease resistance protein (TIR-NBS-LRR class) [Source:UniProtKB/TrEMBL;Acc:F4I270]
	MSTRG.14752	111.223	0.213333	-9.02613	1.85e-111	9.63e-109	P-up	--	alpha/beta-Hydrolases superfamily protein [Arabidopsis thaliana]
	AT5G42830	39.94	6.35667	-2.65149	2.52e-109	1.29e-106	P-up	AT5G42830	HXXXD-type acyl-transferase family protein [Source:UniProtKB/TrEMBL;Acc:Q9FMN6]
	MSTRG.4102	22.14	0.606667	-5.18961	8.42e-107	4.21e-104	P-up	RE1	copia-type polyprotein [Arabidopsis thaliana]
	AT5G43440	50.4167	12.18	-2.04939	3.81e-105	1.79e-102	P-up	AT5G43440	1-aminocyclopropane-1-carboxylate oxidase homolog 9 [Source:UniProtKB/Swiss-Prot;Acc:Q9LSW7]
	AT3G46280	23.36	1.13667	-4.36116	5.04e-103	2.23e-100	P-up	AT3G46280	Kinase-like protein [Source:UniProtKB/TrEMBL;Acc:Q8GYH9]
	AT4G11650	238.567	25.9367	-3.20133	4.68e-99	2.04e-96	P-up	OSM34	OSM34 [Source:UniProtKB/TrEMBL;Acc:A0A178V0T2]
	AT5G01590	57.2933	20.2467	-1.50068	5.18e-99	2.21e-96	P-up	TIC56	Protein TIC 56, chloroplastic [Source:UniProtKB/Swiss-Prot;Acc:Q7Y1W1]
	ATMG00690	22.5967	0.46	-5.61833	1.12e-95	4.53e-93	P-up	ORF240A	hypothetical protein [Source:TAIR;Acc:ATMG00690]
	AT3G18535	55.9333	0.0266667	-11.0345	1.32e-95	5.25e-93	P-up	AT3G18535	Tubulin-tyrosine ligase [Source:UniProtKB/TrEMBL;Acc:F4J8S5]
	AT1G13520	34.2033	2.77	-3.62618	8.1e-94	3.17e-91	P-up	AT1G13520	At1g13520 [Source:UniProtKB/TrEMBL;Acc:Q6NNH1]
	AT3G26230	28.5733	6.86333	-2.05769	1.39e-93	5.37e-91	P-up	CYP71B24	Cytochrome P450 71B24 [Source:UniProtKB/Swiss-Prot;Acc:Q9LTL8]
	AT3G61390	8.17667	0.483333	-4.08042	1.95e-93	7.38e-91	P-up	PUB36	U-box domain-containing protein 36 [Source:UniProtKB/Swiss-Prot;Acc:Q8GZ84]
	AT5G10400	36.2067	3.74667	-3.27258	4.58e-92	1.66e-89	P-up	HTR2	Histone H3 [Source:UniProtKB/TrEMBL;Acc:Q0WRA9]
	AT3G26470	14.58	1.41667	-3.36342	1.86e-91	6.61e-89	P-up	AT3G26470	Powdery mildew resistance protein, RPW8 domain-containing protein [Source:UniProtKB/TrEMBL;Acc:Q9LIM8]
	AT5G16720	10.19	1.82	-2.48514	1.49e-90	5.22e-88	P-up	MYOB3	Myosin-binding protein 3 [Source:UniProtKB/Swiss-Prot;Acc:Q0WNW4]
	AT1G05340	52.1433	9.89333	-2.39795	2.65e-89	9.04e-87	P-up	AT1G05340	Cysteine-rich TM module stress tolerance protein [Source:UniProtKB/TrEMBL;Acc:O23035]
	AT3G54400	97.9867	26.46	-1.88877	7.11e-89	2.38e-86	P-up	AT3G54400	AT3g54400/T12E18_90 [Source:UniProtKB/TrEMBL;Acc:Q9M2U7]
	AT5G52810	62.09	12.2367	-2.34315	1e-83	2.95e-81	P-up	SARD4	Protein SAR DEFICIENT 4 [Source:UniProtKB/Swiss-Prot;Acc:Q9FLY0]
	AT4G16857	12.7067	0.553333	-4.52129	7.5e-81	2.07e-78	P-up	AT4G16857	Disease resistance protein (TIR-NBS-LRR class) family protein [Source:UniProtKB/TrEMBL;Acc:A0A1P8B877]
	AT1G68620	151.29	19.4233	-2.96145	1.21e-79	3.27e-77	P-up	CXE6	Probable carboxylesterase 6 [Source:UniProtKB/Swiss-Prot;Acc:Q9SX25]
	AT1G80160	32.96	3.13333	-3.39495	1.51e-79	4.04e-77	P-up	AT1G80160	F18B13.24 protein [Source:UniProtKB/TrEMBL;Acc:Q9SSC3]
	AT4G37150	29.1167	2.10333	-3.7911	1.96e-77	5.01e-75	P-up	MES9	MES9 [Source:UniProtKB/TrEMBL;Acc:A0A178V387]
	AT1G09200	52.0933	14.49	-1.84604	7.26e-77	1.83e-74	P-up	HTR2	Histone H3 [Source:UniProtKB/TrEMBL;Acc:Q0WRA9]
	AT1G58340	26.0167	1.50333	-4.1132	4.29e-76	1.06e-73	P-up	DTX48	Protein DETOXIFICATION 48 [Source:UniProtKB/Swiss-Prot;Acc:Q9SLV0]
	AT1G24800	35.7567	8.39667	-2.09032	4.06e-73	9.44e-71	P-up	AT1G24800	F-box/kelch-repeat protein At1g25211 [Source:UniProtKB/Swiss-Prot;Acc:P0DI06]
	AT5G46520	5.46	0.0266667	-7.67772	1.26e-72	2.87e-70	P-up	AT5G46520	Disease resistance protein (TIR-NBS-LRR class) family [Source:TAIR;Acc:AT5G46520]
	AT4G23200	4.91667	0.27	-4.18665	2.69e-72	5.97e-70	P-up	CRK12	cysteine-rich RLK (RECEPTOR-like protein kinase) 12 [Source:TAIR;Acc:AT4G23200]
	AT4G10860	38.9333	1.88	-4.3722	2.9e-72	6.36e-70	P-up	AT4G10860	F8M12.2 protein [Source:UniProtKB/TrEMBL;Acc:O81627]
	AT1G09500	69.5267	9.46333	-2.87715	5.04e-72	1.1e-69	P-up	AT1G09500	At1g09500/F14J9_16 [Source:UniProtKB/TrEMBL;Acc:O80533]
	AT1G64950	42.0467	10.89	-1.94899	1.6e-71	3.42e-69	P-up	CYP89A5	Cytochrome P450, family 89, subfamily A, polypeptide 5 [Source:UniProtKB/TrEMBL;Acc:Q9XIQ1]
	AT1G66570	9.31333	0.163333	-5.83341	4.16e-68	8.51e-66	P-up	SUC7	Sucrose transport protein SUC7 [Source:UniProtKB/Swiss-Prot;Acc:Q67YF8]
	AT4G15610	46.55	5.29333	-3.13653	1.19e-67	2.42e-65	P-up	AT4G15610	CASP-like protein 1D1 [Source:UniProtKB/Swiss-Prot;Acc:Q9FE29]
	AT5G13820	11.5133	2.19667	-2.38992	3.77e-67	7.56e-65	P-up	TRP4	Telomere repeat-binding protein 4 [Source:UniProtKB/Swiss-Prot;Acc:Q9FFY9]
	AT5G24200	28.6633	3.07667	-3.21977	1.74e-66	3.44e-64	P-up	AT5G24200	alpha/beta-Hydrolases superfamily protein [Source:TAIR;Acc:AT5G24200]
	AT5G45000	6.41	0.113333	-5.82168	7.44e-66	1.43e-63	P-up	AT5G45000	Disease resistance protein (TIR-NBS-LRR class) family [Source:UniProtKB/TrEMBL;Acc:Q56XU3]
	MSTRG.6700	33.0067	0.23	-7.16498	9.11e-66	1.74e-63	P-up	--	-
	AT3G16240	531.96	130.983	-2.02193	2.84e-65	5.33e-63	P-up	TIP2-1	Aquaporin TIP2-1 [Source:UniProtKB/Swiss-Prot;Acc:Q41951]
	AT5G63020	11.2333	1.65333	-2.76434	1.99e-64	3.59e-62	P-up	AT5G63020	Probable disease resistance protein At5g63020 [Source:UniProtKB/Swiss-Prot;Acc:Q8RXS5]
	AT5G15780	35.36	4.30667	-3.03747	5.09e-64	8.92e-62	P-up	AT5G15780	At5g15780 [Source:UniProtKB/TrEMBL;Acc:Q9LFU8]
	AT1G65490	123.693	37.9933	-1.70295	2.6e-63	4.46e-61	P-up	AT1G65490	unknown protein; FUNCTIONS IN: molecular_function unknown; INVOLVED IN: biological_process unknown; LOCATED IN: endomembrane system; EXPRESSED IN: 22 plant structures; EXPRESSED DURING: 13 growth stages; BEST Arabidopsis thaliana protein match is: u /.../ protein (TAIR:AT1G65486.1); Has 23 Blast hits to 23 proteins in 2 species: Archae - 0; Bacteria - 0; Metazoa - 0; Fungi - 0; Plants - 23; Virus…
	AT1G15380	23.93	2.38	-3.32979	7.54e-63	1.28e-60	P-up	AT1G15380	GLYI4 [Source:UniProtKB/TrEMBL;Acc:A0A178W6B2]
	AT1G61430	4.56	0.203333	-4.48712	6.41e-62	1.06e-59	P-up	AT1G61430	G-type lectin S-receptor-like serine/threonine-protein kinase At1g61430 [Source:UniProtKB/Swiss-Prot;Acc:O64777]
	AT2G04080	23.46	7.92667	-1.56542	1.66e-60	2.67e-58	P-up	DTX2	Protein DETOXIFICATION 2 [Source:UniProtKB/Swiss-Prot;Acc:Q8GXM8]
	AT1G25055	24.2767	5.62667	-2.10922	5.17e-58	7.99e-56	P-up	AT1G25055	F-box/kelch-repeat protein At1g25211 [Source:UniProtKB/Swiss-Prot;Acc:P0DI06]
	AT2G10940	340.46	52.8433	-2.68769	8.05e-58	1.23e-55	P-up	AT2G10940	At2g10940/F15K19.1 [Source:UniProtKB/TrEMBL;Acc:Q9SKI0]
	AT2G03360	5.11333	0.166667	-4.93923	8.39e-56	1.2e-53	P-up	AT2G03360	Glycosyltransferase family 61 protein [Source:UniProtKB/TrEMBL;Acc:F4ISB4]
	AT2G05790	55.6067	23.2367	-1.25885	6.85e-55	9.52e-53	P-up	AT2G05790	O-Glycosyl hydrolases family 17 protein [Source:UniProtKB/TrEMBL;Acc:F4IHD3]
	AT3G05400	4.77667	0.293333	-4.02539	2.57e-54	3.51e-52	P-up	SUGTL5	Sugar transporter ERD6-like 12 [Source:UniProtKB/Swiss-Prot;Acc:Q8VZT3]
	AT5G25640	7.02333	0.47	-3.90142	1.02e-53	1.38e-51	P-up	AT5G25640	Rhomboid-related intramembrane serine protease family protein [Source:TAIR;Acc:AT5G25640]
	AT5G19875	32.94	10.7767	-1.61193	1.12e-52	1.44e-50	P-up	AT5G19875	At5g19875 [Source:UniProtKB/TrEMBL;Acc:Q8L9M7]
	AT5G25260	70.33	11.2433	-2.64507	1.3e-52	1.65e-50	P-up	FLOT2	Flotillin-like protein 2 [Source:UniProtKB/Swiss-Prot;Acc:Q4V3D6]
	AT4G14630	14.79	0.736667	-4.32747	2.66e-52	3.32e-50	P-up	GLP9	At4g14630 [Source:UniProtKB/TrEMBL;Acc:Q56XY5]
	AT4G00960	19.53	5.55333	-1.81427	9.99e-52	1.24e-49	P-up	AT4G00960	Putative receptor-like protein kinase At4g00960 [Source:UniProtKB/Swiss-Prot;Acc:O23082]
	AT3G13310	52.4767	14.9067	-1.81572	1.9e-51	2.32e-49	P-up	AT3G13310	At3g13310 [Source:UniProtKB/TrEMBL;Acc:Q9LTT7]
	AT5G48180	250.047	60.0667	-2.05756	8.21e-51	9.84e-49	P-up	NSP5	Nitrile-specifier protein 5 [Source:UniProtKB/Swiss-Prot;Acc:Q93XW5]
	AT3G61280	90.5833	45.2667	-1.0008	2.84e-50	3.37e-48	P-up	AT3G61280	Glycosyltransferase [Source:UniProtKB/TrEMBL;Acc:Q5Q0C1]
	AT5G65380	59.2267	24.4133	-1.27858	2.97e-50	3.51e-48	P-up	DTX27	Protein DETOXIFICATION 27 [Source:UniProtKB/Swiss-Prot;Acc:Q9FKQ1]
	AT2G32210	15.8267	0.2	-6.30621	3.23e-50	3.8e-48	P-up	AT2G32210	Cysteine-rich/transmembrane domain A-like protein [Source:UniProtKB/TrEMBL;Acc:Q9SKX9]
	AT1G66540	4.4	0.25	-4.1375	6.67e-50	7.8e-48	P-up	AT1G66540	At1g66540 [Source:UniProtKB/TrEMBL;Acc:A2RVN3]
	AT1G52040	63.9667	15.95	-2.00376	8e-50	9.25e-48	P-up	MBP1	Myrosinase-binding protein 1 [Source:UniProtKB/Swiss-Prot;Acc:Q9SAV0]
	AT3G04070	17.8267	1.98	-3.17046	9.5e-50	1.09e-47	P-up	NAC047	NAC transcription factor 47 [Source:UniProtKB/Swiss-Prot;Acc:Q84TD6]
	AT2G26690	91.49	37.9767	-1.2685	1.12e-49	1.28e-47	P-up	NPF6.2	Protein NRT1/ PTR FAMILY 6.2 [Source:UniProtKB/Swiss-Prot;Acc:Q9SZY4]
	AT4G22010	29.7533	10.59	-1.49035	2.02e-49	2.29e-47	P-up	sks4	At4g22010 [Source:UniProtKB/TrEMBL;Acc:O65449]
	AT3G50480	413.367	0.24	-10.7502	3.7e-49	4.16e-47	P-up	HR4	RPW8-like protein 4 [Source:UniProtKB/Swiss-Prot;Acc:Q9SCS6]
	AT4G11655	7.54	0.383333	-4.29789	4.42e-49	4.95e-47	P-up	AT4G11655	CASP-like protein [Source:UniProtKB/TrEMBL;Acc:A0A178USV5]
	AT4G34530	18.4067	2.89333	-2.66942	6.57e-49	7.25e-47	P-up	BHLH63	CIB1 [Source:UniProtKB/TrEMBL;Acc:A0A178V495]
	AT4G16740	15.6467	2.82333	-2.47038	7.46e-49	8.18e-47	P-up	TPS03	Tricyclene synthase, chloroplastic [Source:UniProtKB/Swiss-Prot;Acc:A4FVP2]
	AT2G45570	26.36	6.17667	-2.09345	2.16e-48	2.32e-46	P-up	CYP76C2	Cytochrome P450 76C2 [Source:UniProtKB/Swiss-Prot;Acc:O64637]
	AT4G37430	69.1567	19.11	-1.85554	1.1e-47	1.16e-45	P-up	CYP81F1	CYP91A2 [Source:UniProtKB/TrEMBL;Acc:A0A178UXA9]
	AT2G02360	59.7067	24.2333	-1.3009	1.39e-47	1.45e-45	P-up	PP2B10	F-box protein PP2-B10 [Source:UniProtKB/Swiss-Prot;Acc:Q9ZVQ6]
	AT1G08920	33.4667	8.07667	-2.05089	4.46e-47	4.57e-45	P-up	ESL1	ERD (early response to dehydration) six-like 1 [Source:TAIR;Acc:AT1G08920]
	AT1G23780	22.7333	8.00667	-1.50554	5e-47	5.1e-45	P-up	SKIP22	F-box family protein [Source:UniProtKB/TrEMBL;Acc:C1PI94]
	AT1G55370	6.27333	1.08667	-2.52932	5.1e-47	5.19e-45	P-up	NDF5	NDF5 [Source:UniProtKB/TrEMBL;Acc:A0A178W3N4]
	AT5G16970	49.05	14.04	-1.80471	6.69e-47	6.78e-45	P-up	AER	NADPH-dependent oxidoreductase 2-alkenal reductase [Source:UniProtKB/Swiss-Prot;Acc:Q39172]
	AT5G26040	9.63	2.17	-2.14984	1.83e-46	1.82e-44	P-up	HDA2	Histone deacetylase 2 [Source:UniProtKB/Swiss-Prot;Acc:Q944K3]
	AT1G62500	36.5433	14.6233	-1.32134	2.97e-46	2.92e-44	P-up	AT1G62500	Bifunctional inhibitor/lipid-transfer protein/seed storage 2S albumin superfamily protein [Source:UniProtKB/TrEMBL;Acc:Q9SXE7]
	AT1G27210	19.2533	7.40333	-1.37886	5.55e-46	5.43e-44	P-up	TOR1L4	TORTIFOLIA1-like protein 4 [Source:UniProtKB/Swiss-Prot;Acc:Q93ZH1]
	AT5G42310	19.6167	8.57333	-1.19415	5.91e-46	5.76e-44	P-up	CRP1	Pentatricopeptide repeat-containing protein At5g42310, chloroplastic [Source:UniProtKB/Swiss-Prot;Acc:Q8L844]
	AT1G24881	13.0633	3.05333	-2.09707	5.48e-45	5.19e-43	P-up	AT1G24881	F-box/kelch-repeat protein At1g25211 [Source:UniProtKB/Swiss-Prot;Acc:P0DI06]
	AT4G18970	27.66	8.55333	-1.69324	5.71e-45	5.39e-43	P-up	AT4G18970	GDSL-like Lipase/Acylhydrolase superfamily protein [Source:UniProtKB/TrEMBL;Acc:F4JSC9]
	AT2G23790	37.6067	13.5467	-1.47305	1.24e-44	1.16e-42	P-up	AT2G23790	Calcium uniporter protein 2, mitochondrial [Source:UniProtKB/Swiss-Prot;Acc:O64823]
	AT1G73530	30.5467	8.07	-1.92037	1.59e-44	1.49e-42	P-up	ORRM6	Organelle RRM domain-containing protein 6, chloroplastic [Source:UniProtKB/Swiss-Prot;Acc:Q9FX45]
	AT2G38430	7.26333	1.16	-2.64651	2.82e-44	2.63e-42	P-up	AT2G38430	Putative uncharacterized protein [Source:UniProtKB/TrEMBL;Acc:Q58FY7]
	AT5G11420	180.787	80.89	-1.16026	3.31e-44	3.08e-42	P-up	AT5G11420	Uncharacterized protein At5g11420 [Source:UniProtKB/TrEMBL;Acc:Q9LYE7]
	AT5G39520	95.9667	17.2633	-2.47482	6.74e-44	6.21e-42	P-up	AT5G39520	Uncharacterized protein At5g39520 [Source:UniProtKB/TrEMBL;Acc:Q0WW43]
	AT1G61460	2.86667	0.266667	-3.42626	3.4e-43	3.1e-41	P-up	AT1G61460	G-type lectin S-receptor-like serine/threonine-protein kinase At1g61460 [Source:UniProtKB/Swiss-Prot;Acc:O64774]
	AT1G27990	7.21333	0.316667	-4.50963	3.5e-43	3.17e-41	P-up	AT1G27990	AT1G27990 protein [Source:UniProtKB/TrEMBL;Acc:Q9C7F4]
	AT4G24120	8.72333	2.04	-2.09631	1.2e-42	1.07e-40	P-up	YSL1	YSL1 [Source:UniProtKB/TrEMBL;Acc:A0A178V2Q5]
	AT3G48310	32.57	12.49	-1.38277	1.21e-42	1.07e-40	P-up	CYP71A22	Cytochrome P450 71A22 [Source:UniProtKB/Swiss-Prot;Acc:Q9STL1]
	AT1G68440	52.3067	20.15	-1.37621	3.99e-42	3.5e-40	P-up	AT1G68440	At1g68440/T2E12_1 [Source:UniProtKB/TrEMBL;Acc:Q9M9C9]
	AT2G14880	53.9267	19.6533	-1.45622	1.08e-41	9.23e-40	P-up	AT2G14880	Expressed protein [Source:UniProtKB/TrEMBL;Acc:O82326]
	AT3G27940	7.25333	0.29	-4.64452	1.44e-41	1.21e-39	P-up	LBD26	LOB domain-containing protein 26 [Source:UniProtKB/Swiss-Prot;Acc:Q9LIJ0]
	AT3G29240	356.947	131.407	-1.44167	1.83e-41	1.53e-39	P-up	AT3G29240	AT3g29240/MXO21_9 [Source:UniProtKB/TrEMBL;Acc:Q9LS71]
	AT2G27660	33.21	9.49333	-1.80663	2.06e-41	1.71e-39	P-up	AT2G27660	Cysteine/Histidine-rich C1 domain family protein [Source:UniProtKB/TrEMBL;Acc:Q9ZUW8]
	AT1G12390	11.2967	2.03	-2.47635	3.6e-41	2.94e-39	P-up	AT1G12390	Protein cornichon homolog 4 [Source:UniProtKB/Swiss-Prot;Acc:Q84W04]
	AT5G18937	17.9333	0.113333	-7.30593	3.97e-41	3.24e-39	P-up	AT5G18937	Transmembrane protein [Source:UniProtKB/TrEMBL;Acc:A0A1P8BGB6]
	AT1G52890	54.8333	8.79667	-2.64002	4.24e-41	3.45e-39	P-up	NAC019	NAC domain-containing protein 19 [Source:UniProtKB/Swiss-Prot;Acc:Q9C932]
	AT2G18690	69.5933	18.2667	-1.92974	7.85e-41	6.32e-39	P-up	AT2G18690	Expressed protein [Source:UniProtKB/TrEMBL;Acc:Q9ZV49]
	AT5G45480	22.96	11.0567	-1.05421	1.04e-40	8.28e-39	P-up	AT5G45480	Transmembrane protein, putative (DUF594) [Source:UniProtKB/TrEMBL;Acc:Q9FHI8]
	AT5G62770	25.4867	7.96333	-1.6783	1.12e-40	8.93e-39	P-up	AT5G62770	At5g62770 [Source:UniProtKB/TrEMBL;Acc:Q9FM16]
	AT5G63810	19.18	8.40667	-1.19	4.65e-40	3.63e-38	P-up	BGAL10	Beta-galactosidase 10 [Source:UniProtKB/Swiss-Prot;Acc:Q9FN08]
	AT4G22755	28.3867	10.9167	-1.37868	1.06e-39	8.17e-38	P-up	SMO1-3	SMO1-3 [Source:UniProtKB/TrEMBL;Acc:A0A178V2R2]
	AT1G25211	9.99333	2.54	-1.97614	1.75e-39	1.34e-37	P-up	AT1G25211	F-box/kelch-repeat protein At1g25211 [Source:UniProtKB/Swiss-Prot;Acc:P0DI06]
	AT2G03850	8.42	0.523333	-4.00802	1.95e-39	1.49e-37	P-up	AT2G03850	At2g03850 [Source:UniProtKB/TrEMBL;Acc:Q9SI55]
	AT2G37750	51.5933	9.40667	-2.45543	2.15e-39	1.63e-37	P-up	AT2G37750	Expressed protein [Source:UniProtKB/TrEMBL;Acc:O80943]
	AT5G48090	3.24667	0.146667	-4.46835	2.48e-39	1.86e-37	P-up	ELP1	EDM2-like protein1 [Source:UniProtKB/TrEMBL;Acc:F4K064]
	AT2G46680	41.1533	13.0233	-1.65991	2.84e-39	2.12e-37	P-up	ATHB-7	Homeobox-leucine zipper protein ATHB-7 [Source:UniProtKB/Swiss-Prot;Acc:P46897]
	AT3G46190	6.79333	0.2	-5.08605	5.3e-39	3.93e-37	P-up	AT3G46190	TRAF-like family protein [Source:UniProtKB/TrEMBL;Acc:A0A1I9LN71]
	AT5G63225	29.3	1.71	-4.09883	6.51e-39	4.79e-37	P-up	AT5G63225	At5g63230 [Source:UniProtKB/TrEMBL;Acc:Q8GX54]
	AT2G32870	32.74	14.2133	-1.20381	9.84e-39	7.22e-37	P-up	AT2G32870	TRAF-like family protein [Source:UniProtKB/TrEMBL;Acc:F4IUR7]
	AT3G18250	176.563	36.5133	-2.27369	1.56e-38	1.13e-36	P-up	AT3G18250	Putative membrane lipoprotein [Source:UniProtKB/TrEMBL;Acc:Q6E248]
	AT1G14880	1614.46	665.18	-1.27923	2.63e-38	1.89e-36	P-up	PCR1	Protein PLANT CADMIUM RESISTANCE 1 [Source:UniProtKB/Swiss-Prot;Acc:Q9LQU2]
	AT1G58390	1.9	0.16	-3.56986	3.62e-38	2.57e-36	P-up	AT1G58390	Probable disease resistance protein At1g58390 [Source:UniProtKB/Swiss-Prot;Acc:Q8W474]
	AT1G26390	118.177	4.82333	-4.61477	3.62e-38	2.57e-36	P-up	FOX2	Berberine bridge enzyme-like 4 [Source:UniProtKB/Swiss-Prot;Acc:Q9FZC5]
	AT5G42825	20.61	0.0266667	-9.59409	4.9e-38	3.46e-36	P-up	AT5G42825	At5g42825 [Source:UniProtKB/TrEMBL;Acc:Q94AK0]
	AT1G55775	12.5167	1.16	-3.43165	5.27e-38	3.71e-36	P-up	AT1G55775	-
	AT1G12570	5.05	0.92	-2.45658	1.05e-37	7.27e-36	P-up	AT1G12570	At1g12570 [Source:UniProtKB/TrEMBL;Acc:Q66GI5]
	AT5G01550	16.66	2.78667	-2.57978	3.12e-37	2.12e-35	P-up	LECRKA4.2	lectin receptor kinase a4.1 [Source:TAIR;Acc:AT5G01550]
	AT3G28510	72.01	21.2933	-1.7578	5.69e-37	3.81e-35	P-up	AT3G28510	AAA-ATPase At3g28510 [Source:UniProtKB/Swiss-Prot;Acc:Q9LH84]
	AT1G52190	79.7133	37.2767	-1.09655	7.03e-37	4.68e-35	P-up	NPF1.2	Protein NRT1/ PTR FAMILY 1.2 [Source:UniProtKB/Swiss-Prot;Acc:Q9M817]
	AT4G23230	18.3733	0.0133333	-10.4284	1.13e-36	7.43e-35	P-up	CRK15	Cysteine-rich receptor-like protein kinase 15 [Source:UniProtKB/Swiss-Prot;Acc:Q8W4G6]
	AT1G21110	22.6467	7.03333	-1.68702	1.66e-36	1.08e-34	P-up	IGMT3	Indole glucosinolate O-methyltransferase 3 [Source:UniProtKB/Swiss-Prot;Acc:Q9LPU6]
	AT1G51270	23.7167	3.86333	-2.61798	1.78e-36	1.15e-34	P-up	AT1G51270	Vesicle-associated protein 1-4 [Source:UniProtKB/TrEMBL;Acc:F4I818]
	AT3G14770	15.92	4.25333	-1.90417	2.23e-36	1.44e-34	P-up	SWEET2	Bidirectional sugar transporter SWEET [Source:UniProtKB/TrEMBL;Acc:A0A178VM79]
	AT1G65730	5.44667	1.02	-2.4168	3.17e-36	2.03e-34	P-up	YSL7	Probable metal-nicotianamine transporter YSL7 [Source:UniProtKB/Swiss-Prot;Acc:Q9SHY2]
	AT3G12230	4.59667	0.0666667	-6.10748	3.62e-36	2.32e-34	P-up	SCPL14	Serine carboxypeptidase-like 14 [Source:UniProtKB/Swiss-Prot;Acc:Q9C7D3]
	AT5G01820	107.03	44.4867	-1.26657	1.02e-35	6.47e-34	P-up	CIPK14	CBL-interacting serine/threonine-protein kinase 14 [Source:UniProtKB/Swiss-Prot;Acc:Q9LZW4]
	AT4G15550	33.9267	11.0233	-1.62186	1.06e-35	6.74e-34	P-up	UGT75D1	UDP-glycosyltransferase 75D1 [Source:UniProtKB/Swiss-Prot;Acc:O23406]
	AT3G15500	18.2	3.51667	-2.37166	1.83e-35	1.15e-33	P-up	NAC055	NAC3 [Source:UniProtKB/TrEMBL;Acc:A0A178VLD3]
	AT2G36830	407.86	169.25	-1.26892	3.78e-35	2.34e-33	P-up	TIP1-1	Aquaporin TIP1-1 [Source:UniProtKB/Swiss-Prot;Acc:P25818]
	AT3G46080	33.4833	4.64333	-2.85021	5.83e-35	3.59e-33	P-up	ZAT8	Zinc finger protein ZAT8 [Source:UniProtKB/Swiss-Prot;Acc:Q9LX85]
	AT1G33730	4.47	0.156667	-4.8345	6.36e-35	3.9e-33	P-up	CYP76C5	Cytochrome P450, family 76, subfamily C, polypeptide 5 [Source:UniProtKB/TrEMBL;Acc:F4HRA1]
	MSTRG.6438	18.9433	2.28333	-3.05248	9.55e-35	5.83e-33	P-up	--	At2g04460 [Arabidopsis thaliana]
	AT4G17030	14.8267	3.17667	-2.22261	1.15e-34	6.97e-33	P-up	EXLB1	Expansin-like protein [Source:UniProtKB/TrEMBL;Acc:Q0WRS3]
	AT4G19830	12.8367	3.60333	-1.83287	1.42e-34	8.54e-33	P-up	FKBP17-1	Peptidyl-prolyl cis-trans isomerase FKBP17-1, chloroplastic [Source:UniProtKB/Swiss-Prot;Acc:O81864]
	AT1G01620	150.79	73.93	-1.02831	2.18e-34	1.3e-32	P-up	PIP1-3	TMP-B [Source:UniProtKB/TrEMBL;Acc:A0A178WIA6]
	AT3G26450	80.8267	36.1767	-1.15977	6.79e-34	4.04e-32	P-up	AT3G26450	Major latex protein, putative [Source:UniProtKB/TrEMBL;Acc:Q9LIN0]
	AT1G72890	29.12	8.59333	-1.76072	7.73e-34	4.58e-32	P-up	AT1G72890	Disease resistance protein (TIR-NBS class) [Source:UniProtKB/TrEMBL;Acc:F4IF04]
	AT5G02650	6.26	0.526667	-3.5712	1.73e-33	1.02e-31	P-up	AT5G02650	BEST Arabidopsis thaliana protein match is: Telomerase activating protein Est1 (TAIR:AT1G28260.2); Has 20 Blast hits to 20 proteins in 2 species: Archae - 0; Bacteria - 0; Metazoa - 0; Fungi - 0; Plants - 20; Viruses - 0; Other Eukaryotes - 0 (sourc /.../I BLink). [Source:TAIR;Acc:AT5G02650]
	AT3G47780	11.7533	3.88667	-1.59646	2.02e-33	1.18e-31	P-up	ABCA7	ABC transporter A family member 7 [Source:UniProtKB/Swiss-Prot;Acc:Q9STT5]
	MSTRG.14673	61.7967	0.001	-15.9152	4.23e-33	2.44e-31	P-up	AOP2	2-oxoglutarate-dependent dioxygenase, partial [Arabidopsis thaliana]
	AT4G28780	15.3033	5.93333	-1.36693	4.91e-33	2.82e-31	P-up	AT4G28780	GDSL esterase/lipase At4g28780 [Source:UniProtKB/Swiss-Prot;Acc:Q9SVU5]
	AT1G18000	18.0267	7.27333	-1.30944	5.01e-33	2.87e-31	P-up	AT1G18000	UNC93-like protein 1 [Source:UniProtKB/Swiss-Prot;Acc:Q56WD3]
	AT5G27350	75.6267	29.4333	-1.36144	6e-33	3.42e-31	P-up	SFP1	Sugar transporter ERD6-like 17 [Source:UniProtKB/Swiss-Prot;Acc:Q94CI7]
	AT4G12520	7.32667	0.0633333	-6.85405	7.41e-33	4.19e-31	P-up	AT4G12520	At4g12520 [Source:UniProtKB/TrEMBL;Acc:Q9S7U3]
	AT1G51360	20.39	5.66	-1.84899	9.23e-33	5.21e-31	P-up	DABB1	Stress-response A/B barrel domain-containing protein DABB1 [Source:UniProtKB/Swiss-Prot;Acc:Q9SYD8]
	AT4G36360	27.98	12.8867	-1.11852	1.04e-32	5.87e-31	P-up	BGAL3	Beta-galactosidase 3 [Source:UniProtKB/Swiss-Prot;Acc:Q9SCV9]
	AT1G05000	5.88	1.47333	-1.99673	1.28e-32	7.2e-31	P-up	AT1G05000	Phosphotyrosine protein phosphatases superfamily protein [Source:UniProtKB/TrEMBL;Acc:F4I780]
	AT4G00895	95.0033	39.2	-1.27712	1.44e-32	8.04e-31	P-up	AT4G00895	ATPase, F1 complex, OSCP/delta subunit protein [Source:UniProtKB/TrEMBL;Acc:Q8W481]
	AT1G78200	17.9	7.11667	-1.33069	1.53e-32	8.52e-31	P-up	AT1G78200	Probable protein phosphatase 2C 17 [Source:UniProtKB/Swiss-Prot;Acc:Q8L7I4]
	AT3G18090	5.68	1.64333	-1.78927	1.7e-32	9.39e-31	P-up	NRPD2B	nuclear RNA polymerase D2B [Source:TAIR;Acc:AT3G18090]
	AT3G53540	14.6133	7.00667	-1.06049	2.42e-32	1.33e-30	P-up	AT3G53540	Afadin [Source:UniProtKB/TrEMBL;Acc:A0A1I9LP47]
	AT1G18010	16.7633	6.93	-1.27438	2.95e-32	1.61e-30	P-up	AT1G18010	UNC93-like protein 1 [Source:UniProtKB/Swiss-Prot;Acc:Q56WD3]
	AT5G20630	75.4367	24.0967	-1.64643	3.79e-32	2.06e-30	P-up	GER3	Germin-like protein subfamily 3 member 3 [Source:UniProtKB/Swiss-Prot;Acc:P94072]
	AT4G29760	5.07	0.203333	-4.64007	5.23e-32	2.84e-30	P-up	HTT4	Protein HEAT-INDUCED TAS1 TARGET 4 [Source:UniProtKB/Swiss-Prot;Acc:Q9SU75]
	AT5G40010	3.21667	0.1	-5.00749	5.48e-32	2.97e-30	P-up	AATP1	AAA-ATPase ASD, mitochondrial [Source:UniProtKB/Swiss-Prot;Acc:Q9FLD5]
	AT5G17170	9.78333	2.33333	-2.06793	5.74e-32	3.1e-30	P-up	ENH1	Rubredoxin family protein [Source:UniProtKB/TrEMBL;Acc:Q9FFJ2]
	AT1G22630	29.4933	11.4733	-1.3621	7.48e-32	4.03e-30	P-up	AT1G22630	At1g22630/F12K8_2 [Source:UniProtKB/TrEMBL;Acc:Q9SKA5]
	AT2G34810	57.8167	15.8733	-1.86488	1.09e-31	5.84e-30	P-up	AT2G34810	Berberine bridge enzyme-like 16 [Source:UniProtKB/Swiss-Prot;Acc:O64745]
	AT4G32240	56.52	0.001	-15.7865	1.33e-31	7.11e-30	P-up	AT4G32240	At4g32240 [Source:UniProtKB/TrEMBL;Acc:Q8LBW4]
	AT1G55320	4.59667	1.08	-2.08956	1.42e-31	7.56e-30	P-up	AAE18	AAE18 [Source:UniProtKB/TrEMBL;Acc:A0A178WMT3]
	AT2G14095	9.24667	0.913333	-3.33972	2.17e-31	1.14e-29	P-up	AT2G14095	Expressed protein [Source:UniProtKB/TrEMBL;Acc:Q8S8A5]
	AT1G47510	6.07	1.33667	-2.18306	3.43e-31	1.79e-29	P-up	IP5P11	Type IV inositol polyphosphate 5-phosphatase 11 [Source:UniProtKB/Swiss-Prot;Acc:Q5EAF2]
	AT3G08030	108.327	51.8133	-1.06399	1.24e-30	6.35e-29	P-up	AT3G08030	F17A17.37 protein [Source:UniProtKB/TrEMBL;Acc:Q9SFB1]
	AT4G33560	8.36333	1.31333	-2.67084	1.41e-30	7.14e-29	P-up	AT4G33560	At4g33560 [Source:UniProtKB/TrEMBL;Acc:O81873]
	AT1G79520	21.98	10.17	-1.11187	2.32e-30	1.16e-28	P-up	AT1G79520	Cation efflux family protein [Source:UniProtKB/TrEMBL;Acc:F4IF62]
	AT1G19700	18.1867	7.63	-1.25313	3.37e-30	1.68e-28	P-up	BLH10	BEL1-like homeodomain protein 10 [Source:UniProtKB/Swiss-Prot;Acc:Q9FXG8]
	AT5G25120	13.6567	4.19667	-1.70229	3.88e-30	1.93e-28	P-up	CYP71B11	Cytochrome P450 71B11 [Source:UniProtKB/Swiss-Prot;Acc:P58049]
	AT1G61080	1.68	0.0766667	-4.45372	3.92e-30	1.94e-28	P-up	AT1G61080	Hydroxyproline-rich glycoprotein family protein [Source:TAIR;Acc:AT1G61080]
	AT1G55330	54.5167	19.49	-1.48396	4.28e-30	2.12e-28	P-up	AGP21	ATAGP21 [Source:UniProtKB/TrEMBL;Acc:A0A178W6X6]
	AT5G16250	23.15	7.64333	-1.59874	4.71e-30	2.31e-28	P-up	AT5G16250	Transmembrane protein [Source:UniProtKB/TrEMBL;Acc:Q9LF03]
	AT5G42510	5.74667	0.343333	-4.06504	5.8e-30	2.84e-28	P-up	DIR1	Dirigent protein 1 [Source:UniProtKB/Swiss-Prot;Acc:Q9FIG6]
	AT1G03710	8.80667	1.69333	-2.37873	1.51e-29	7.27e-28	P-up	AT1G03710	Cystatin/monellin superfamily protein [Source:UniProtKB/TrEMBL;Acc:Q58G57]
	AT4G00370	29.2033	13.93	-1.06794	2.66e-29	1.27e-27	P-up	AT4G00370	Ascorbate transporter, chloroplastic [Source:UniProtKB/Swiss-Prot;Acc:Q8GX78]
	AT5G08050	46.9733	22.0667	-1.08997	2.76e-29	1.31e-27	P-up	AT5G08050	Wiskott-aldrich syndrome family protein, putative (DUF1118) [Source:UniProtKB/TrEMBL;Acc:Q9SD79]
	AT3G06880	3.71667	0.813333	-2.19209	1.09e-28	5.09e-27	P-up	AT3G06880	Transducin/WD40 repeat-like superfamily protein [Source:UniProtKB/TrEMBL;Acc:A0A1I9LN87]
	AT2G16530	8.25667	2.44	-1.75868	1.61e-28	7.54e-27	P-up	AT2G16530	3-oxo-5-alpha-steroid 4-dehydrogenase family protein [Source:TAIR;Acc:AT2G16530]
	AT2G21080	3.22	0.203333	-3.98514	1.99e-28	9.2e-27	P-up	AT2G21080	At2g21080 [Source:UniProtKB/TrEMBL;Acc:Q8L726]
	AT3G45440	3.02333	0.326667	-3.21025	2.69e-28	1.23e-26	P-up	AT3G45440	Concanavalin A-like lectin protein kinase family protein [Source:UniProtKB/TrEMBL;Acc:A0A1I9LTM6]
	AT5G56660	23.0333	11.4033	-1.01427	2.83e-28	1.29e-26	P-up	ILL2	At5g56660 [Source:UniProtKB/TrEMBL;Acc:Q5HZ30]
	AT5G13140	47.1033	19.6767	-1.25934	2.97e-28	1.36e-26	P-up	AT5G13140	Pollen Ole e 1 allergen and extensin family protein [Source:UniProtKB/TrEMBL;Acc:Q9FY96]
	AT1G30700	42.3533	2.15	-4.30007	3.26e-28	1.48e-26	P-up	AT1G30700	Berberine bridge enzyme-like 8 [Source:UniProtKB/Swiss-Prot;Acc:Q9SA85]
	AT4G22070	7.14	1.64667	-2.11638	4.04e-28	1.83e-26	P-up	WRKY31	Probable WRKY transcription factor 31 [Source:UniProtKB/Swiss-Prot;Acc:Q93WT0]
	AT1G58360	72.1	32.8733	-1.13308	5.13e-28	2.3e-26	P-up	AAP1	NAT2 [Source:UniProtKB/TrEMBL;Acc:A0A178WEG7]
	AT5G23820	38.4133	16.6933	-1.20234	5.7e-28	2.55e-26	P-up	ML3	MD-2-related lipid-recognition protein 3 [Source:UniProtKB/Swiss-Prot;Acc:Q9FF98]
	AT1G30220	5.18667	1.31333	-1.98157	6.16e-28	2.75e-26	P-up	INT2	Probable inositol transporter 2 [Source:UniProtKB/Swiss-Prot;Acc:Q9C757]
	AT2G16850	36.6267	17.3833	-1.07519	7.59e-28	3.39e-26	P-up	PIP2-8	Probable aquaporin PIP2-8 [Source:UniProtKB/Swiss-Prot;Acc:Q9ZVX8]
	AT4G31800	110.86	43.96	-1.33448	1.17e-27	5.17e-26	P-up	WRKY18	WRKY like transcription factor [Source:UniProtKB/TrEMBL;Acc:Q0WTZ3]
	AT4G27030	18.6633	8.02	-1.21853	1.25e-27	5.53e-26	P-up	FAD4	FADA [Source:UniProtKB/TrEMBL;Acc:A0A178UUY9]
	AT2G32180	76.99	34.5267	-1.15696	2.06e-27	9.08e-26	P-up	PTAC18	Plastid transcriptionally active 18 [Source:UniProtKB/TrEMBL;Acc:Q9SKY2]
	AT4G09770	10.7467	2.96667	-1.85697	2.09e-27	9.17e-26	P-up	AT4G09770	TRAF-like family protein [Source:TAIR;Acc:AT4G09770]
	AT1G74670	210.167	79.74	-1.39816	2.12e-27	9.27e-26	P-up	GASA6	Gibberellin-regulated protein 6 [Source:UniProtKB/Swiss-Prot;Acc:Q6NMQ7]
	AT1G24240	8.60667	2.23667	-1.9441	3.42e-27	1.48e-25	P-up	AT1G24240	At1g24240/F3I6_17 [Source:UniProtKB/TrEMBL;Acc:O48691]
	MSTRG.11174	4.95	0.03	-7.36632	3.71e-27	1.6e-25	P-up	--	unnamed protein product [Arabidopsis thaliana]
	AT5G59400	9.15	1.95667	-2.22537	4.08e-27	1.76e-25	P-up	AT5G59400	FUNCTIONS IN: molecular_function unknown; INVOLVED IN: biological_process unknown; LOCATED IN: chloroplast; EXPRESSED IN: 23 plant structures; EXPRESSED DURING: 13 growth stages; BEST Arabidopsis thaliana protein match is: PGR5-like B (TAIR:AT4G1196 /.../Has 97 Blast hits to 97 proteins in 19 species: Archae - 0; Bacteria - 0; Metazoa - 0; Fungi - 0; Plants - 97; Viruses - 0; Other Eukaryotes - 0…
	AT5G35580	3.69	0.38	-3.27955	1.55e-26	6.5e-25	P-up	AT5G35580	Protein kinase superfamily protein [Source:TAIR;Acc:AT5G35580]
	AT1G53790	2.91667	0.383333	-2.92765	1.61e-26	6.76e-25	P-up	AT1G53790	F-box and associated interaction domains-containing protein [Source:UniProtKB/TrEMBL;Acc:B3H7F2]
	AT1G32950	5.18667	1.04333	-2.31361	1.82e-26	7.59e-25	P-up	SBT3.4	Subtilisin-like protease SBT3.4 [Source:UniProtKB/Swiss-Prot;Acc:F4HPF1]
	AT2G45760	16.05	2.88667	-2.4751	2.41e-26	1e-24	P-up	BAP2	BON1-associated protein 2 [Source:UniProtKB/Swiss-Prot;Acc:Q58FX0]
	AT5G22580	437.393	211.517	-1.04816	2.95e-26	1.22e-24	P-up	AT5G22580	Stress-response A/B barrel domain-containing protein At5g22580 [Source:UniProtKB/Swiss-Prot;Acc:Q9FK81]
	AT1G52290	23.04	9.35333	-1.30059	3.77e-26	1.54e-24	P-up	PERK15	Proline-rich receptor-like protein kinase PERK15 [Source:UniProtKB/Swiss-Prot;Acc:Q9C821]
	AT4G23220	11.8467	0.001	-13.5322	4.42e-26	1.81e-24	P-up	CRK14	Cysteine-rich receptor-like protein kinase 14 [Source:UniProtKB/Swiss-Prot;Acc:Q8H199]
	AT5G52420	17.5833	6.97667	-1.3336	4.63e-26	1.89e-24	P-up	AT5G52420	Transmembrane protein [Source:UniProtKB/TrEMBL;Acc:Q9FHB8]
	AT1G18860	6.46	0.786667	-3.03771	5.41e-26	2.19e-24	P-up	WRKY61	WRKY DNA-binding protein 61 [Source:TAIR;Acc:AT1G18860]
	AT1G54570	23.4833	5.25667	-2.15942	5.95e-26	2.4e-24	P-up	AT1G54570	Acyltransferase-like protein At1g54570, chloroplastic [Source:UniProtKB/Swiss-Prot;Acc:Q9ZVN2]
	AT1G22330	10.83	4.12667	-1.39198	6.53e-26	2.63e-24	P-up	AT1G22330	RNA-binding (RRM/RBD/RNP motifs) family protein [Source:UniProtKB/TrEMBL;Acc:Q9LME7]
	AT5G67310	6.34	1.47	-2.10867	6.75e-26	2.71e-24	P-up	CYP81G1	At5g67310 [Source:UniProtKB/TrEMBL;Acc:Q8GZ20]
	AT4G25260	12.8933	5.32	-1.27713	8.02e-26	3.21e-24	P-up	PMEI7	Pectinesterase inhibitor 7 [Source:UniProtKB/Swiss-Prot;Acc:Q9SB37]
	AT2G39518	9.86	0.616667	-3.99902	8.17e-26	3.27e-24	P-up	AT2G39518	CASP-like protein 4D2 [Source:UniProtKB/Swiss-Prot;Acc:Q56X75]
	AT2G02710	35.0467	12.19	-1.52358	9.09e-26	3.61e-24	P-up	TLP1	Protein TWIN LOV 1 [Source:UniProtKB/Swiss-Prot;Acc:O64511]
	AT3G59880	5.88	0.973333	-2.59481	9.3e-26	3.69e-24	P-up	AT3G59880	Expressed protein [Source:UniProtKB/TrEMBL;Acc:Q5BPM7]
	AT5G46240	12.12	4.71	-1.36359	1.03e-25	4.07e-24	P-up	KAT1	At5g46240 [Source:UniProtKB/TrEMBL;Acc:Q67YG3]
	AT1G51860	7.63	2.84	-1.42579	1.21e-25	4.78e-24	P-up	AT1G51860	Probable LRR receptor-like serine/threonine-protein kinase At1g51860 [Source:UniProtKB/Swiss-Prot;Acc:C0LGG4]
	AT1G21670	38.5567	14.2	-1.44109	2.09e-25	8.16e-24	P-up	AT1G21670	DPP6 amino-terminal domain protein [Source:UniProtKB/TrEMBL;Acc:Q9XI11]
	AT5G56870	37.79	13.97	-1.43567	2.12e-25	8.26e-24	P-up	BGAL4	Beta-galactosidase 4 [Source:UniProtKB/Swiss-Prot;Acc:Q9SCV8]
	AT1G62480	119.83	49.56	-1.27374	2.61e-25	1.01e-23	P-up	AT1G62480	At1g62480/T3P18_4 [Source:UniProtKB/TrEMBL;Acc:Q9SXE9]
	AT5G17090	21.5233	0.001	-14.3936	2.66e-25	1.03e-23	P-up	AT5G17090	Cystatin/monellin superfamily protein [Source:UniProtKB/TrEMBL;Acc:Q9LFJ4]
	AT3G10320	9.07	2.92667	-1.63184	2.78e-25	1.08e-23	P-up	AT3G10320	F14P13.8 protein [Source:UniProtKB/TrEMBL;Acc:Q9SS43]
	AT4G14605	9.57667	3.79	-1.33733	2.83e-25	1.09e-23	P-up	MTERF5	Transcription termination factor MTERF5, chloroplastic [Source:UniProtKB/Swiss-Prot;Acc:F4JVI3]
	MSTRG.12613	4.89667	0.01	-8.93566	3.05e-25	1.18e-23	P-up	AtMg01250	RNA-directed DNA polymerase-like protein [Arabidopsis thaliana]
	AT4G13370	4.68	1.27	-1.88168	3.18e-25	1.22e-23	P-up	AT4G13370	At4g13370 [Source:UniProtKB/TrEMBL;Acc:Q9T0K8]
	AT1G25150	4.62333	1.11	-2.05837	3.48e-25	1.33e-23	P-up	AT1G25150	F-box/kelch-repeat protein At1g25211 [Source:UniProtKB/Swiss-Prot;Acc:P0DI06]
	MSTRG.2686	16.27	5.12333	-1.66706	3.78e-25	1.44e-23	P-up	--	T17H7.14 [Arabidopsis thaliana]
	AT1G27480	10.96	4.26667	-1.36107	3.92e-25	1.49e-23	P-up	LCAT1	Lecithin-cholesterol acyltransferase-like 1 [Source:UniProtKB/Swiss-Prot;Acc:Q9FZI8]
	AT1G24793	16.32	3.38	-2.27155	4e-25	1.52e-23	P-up	LPXC5	Probable UDP-3-O-acyl-N-acetylglucosamine deacetylase 3, mitochondrial [Source:UniProtKB/Swiss-Prot;Acc:P0DKB8]
	AT3G25290	20.3033	4.65	-2.12641	4.31e-25	1.64e-23	P-up	AT3G25290	Cytochrome b561 and DOMON domain-containing protein At3g25290 [Source:UniProtKB/Swiss-Prot;Acc:Q9LSE7]
	AT5G64190	7.69667	1.55667	-2.30577	4.35e-25	1.65e-23	P-up	AT5G64190	unknown protein; BEST Arabidopsis thaliana protein match is: unknown protein (TAIR:AT2G40390.1); Has 1807 Blast hits to 1807 proteins in 277 species: Archae - 0; Bacteria - 0; Metazoa - 736; Fungi - 347; Plants - 385; Viruses - 0; Other Eukaryotes - /.../source: NCBI BLink). [Source:TAIR;Acc:AT5G64190]
	AT2G45150	5.96333	1.73333	-1.78257	6.52e-25	2.44e-23	P-up	CDS4	cytidinediphosphate diacylglycerol synthase 4 [Source:TAIR;Acc:AT2G45150]
	AT4G23210	4.35667	1.34333	-1.69741	7.93e-25	2.96e-23	P-up	CRK13	Cysteine-rich receptor-like protein kinase 13 [Source:UniProtKB/Swiss-Prot;Acc:Q0PW40]
	AT5G37950	2.4	0.06	-5.32193	9.08e-25	3.38e-23	P-up	AT5G37950	Glucosyltransferase-like protein [Source:UniProtKB/TrEMBL;Acc:Q9FKD1]
	AT5G48530	9.62333	2.61333	-1.88065	1.36e-24	5.02e-23	P-up	AT5G48530	unknown protein; FUNCTIONS IN: molecular_function unknown; INVOLVED IN: biological_process unknown; LOCATED IN: mitochondrion; BEST Arabidopsis thaliana protein match is: unknown protein (TAIR:AT3G07440.1); Has 32 Blast hits to 32 proteins in 11 spe /.../Archae - 0; Bacteria - 0; Metazoa - 0; Fungi - 0; Plants - 32; Viruses - 0; Other Eukaryotes - 0 (source: NCBI BLink). [Source:TAIR;Acc:AT5G4853…
	AT2G36885	3.16333	0.153333	-4.3667	1.63e-24	5.99e-23	P-up	AT2G36885	Expressed protein [Source:UniProtKB/TrEMBL;Acc:Q8S8F1]
	AT1G75000	12.6367	4.69333	-1.42893	1.66e-24	6.06e-23	P-up	AT1G75000	F25A4.4 [Source:UniProtKB/TrEMBL;Acc:Q9S804]
	AT5G25460	136.727	60.3367	-1.18019	2.02e-24	7.36e-23	P-up	AT5G25460	At5g25460 [Source:UniProtKB/TrEMBL;Acc:Q94F20]
	AT2G28430	33.9967	10.8667	-1.64548	2.14e-24	7.76e-23	P-up	AT2G28430	At2g28430/T1B3.5 [Source:UniProtKB/TrEMBL;Acc:Q9SKM7]
	AT1G58807	4.27667	0.001	-12.0623	2.69e-24	9.67e-23	P-up	RDL5	Probable disease resistance protein RF45 [Source:UniProtKB/Swiss-Prot;Acc:F4IBE4]
	AT5G55730	27.4167	7.63333	-1.84467	4.07e-24	1.44e-22	P-up	FLA1	Fasciclin-like arabinogalactan protein 1 [Source:UniProtKB/Swiss-Prot;Acc:Q9FM65]
	AT5G56990	12.91	4.29667	-1.5872	4.18e-24	1.47e-22	P-up	AT5G56990	BEST Arabidopsis thaliana protein match is: Cystatin/monellin superfamily protein (TAIR:AT5G56920.1); Has 38 Blast hits to 38 proteins in 2 species: Archae - 0; Bacteria - 0; Metazoa - 0; Fungi - 0; Plants - 38; Viruses - 0; Other Eukaryotes - 0 (so /.../NCBI BLink). [Source:TAIR;Acc:AT5G56990]
	AT5G17100	9.47333	2.51	-1.91618	5.14e-24	1.81e-22	P-up	AT5G17100	Cystatin/monellin superfamily protein [Source:UniProtKB/TrEMBL;Acc:Q58FU2]
	AT4G11100	25	9.61	-1.37932	5.29e-24	1.86e-22	P-up	AT4G11100	Gelsolin protein [Source:UniProtKB/TrEMBL;Acc:Q8VZ24]
	AT1G24996	98.1367	0.001	-16.5825	5.66e-24	1.98e-22	P-up	AT1G24996	F5A9.10 [Source:UniProtKB/TrEMBL;Acc:Q9FXK6]
	AT4G29020	71.57	23.54	-1.60424	7.48e-24	2.59e-22	P-up	AT4G29020	Putative glycine-rich protein 5 [Source:UniProtKB/TrEMBL;Acc:Q9SZD2]
	AT4G12980	14.99	6.06333	-1.30582	8.04e-24	2.77e-22	P-up	AT4G12980	Cytochrome b561 and DOMON domain-containing protein At4g12980 [Source:UniProtKB/Swiss-Prot;Acc:Q9SV71]
	MSTRG.12479	13.2767	1.98667	-2.74047	8.24e-24	2.84e-22	P-up	PRFB2	PREDICTED: peptide chain release factor PrfB2, chloroplastic-like [Camelina sativa]
	AT3G22790	4.75667	2.35667	-1.0132	8.52e-24	2.93e-22	P-up	NET1A	Protein NETWORKED 1A [Source:UniProtKB/Swiss-Prot;Acc:Q9LUI2]
	AT3G26310	10.1	3.54	-1.51253	1.04e-23	3.53e-22	P-up	CYP71B35	Putative cytochrome P450 [Source:UniProtKB/TrEMBL;Acc:Q0WVN2]
	AT2G45470	79.09	38.1633	-1.05131	1.08e-23	3.67e-22	P-up	FLA8	Fasciclin-like arabinogalactan protein 8 [Source:UniProtKB/Swiss-Prot;Acc:O22126]
	AT1G56540	4.13	0.001	-12.0119	1.67e-23	5.63e-22	P-up	AT1G56540	Disease resistance protein (TIR-NBS-LRR class) family [Source:UniProtKB/TrEMBL;Acc:Q9FXA6]
	AT4G12510	5.06333	0.0533333	-6.56891	1.76e-23	5.88e-22	P-up	AT4G12510	At4g12520 [Source:UniProtKB/TrEMBL;Acc:Q9S7U3]
	MSTRG.4223	5.93667	0.001	-12.5354	2.52e-23	8.43e-22	P-up	DRP4C	similar to 'Mx' GTP-binding proteins [Arabidopsis thaliana]
	AT1G07040	42.7667	18.1867	-1.23361	3.05e-23	1.02e-21	P-up	AT1G07040	At1g07040 [Source:UniProtKB/TrEMBL;Acc:Q9LMJ7]
	AT1G66040	2.70667	0.426667	-2.66534	3.48e-23	1.16e-21	P-up	ORTH4	Putative E3 ubiquitin-protein ligase ORTHRUS 4 [Source:UniProtKB/Swiss-Prot;Acc:Q9C8E1]
	AT1G72940	15.71	4.82667	-1.70258	6.73e-23	2.21e-21	P-up	AT1G72940	At1g72940/F3N23_14 [Source:UniProtKB/TrEMBL;Acc:Q9SSN2]
	AT1G66050	2.53333	0.52	-2.28445	6.86e-23	2.25e-21	P-up	ORTH5	E3 ubiquitin-protein ligase ORTHRUS 5 [Source:UniProtKB/Swiss-Prot;Acc:Q680I0]
	AT4G11340	2.48667	0.0366667	-6.0836	9.66e-23	3.14e-21	P-up	AT4G11340	Disease resistance protein (TIR-NBS-LRR class) family [Source:UniProtKB/TrEMBL;Acc:Q9SUS7]
	MSTRG.15257	5.53333	0.0166667	-8.37504	1.23e-22	3.97e-21	P-up	PPT1	PPT [Arabidopsis thaliana]
	AT3G29670	3.14667	0.41	-2.94013	1.38e-22	4.46e-21	P-up	PMAT2	Phenolic glucoside malonyltransferase 2 [Source:UniProtKB/Swiss-Prot;Acc:Q9LRQ8]
	AT1G09240	39.5667	3.21	-3.62364	1.41e-22	4.53e-21	P-up	NAS3	Nicotianamine synthase 3 [Source:UniProtKB/Swiss-Prot;Acc:O80483]
	AT1G49010	7.51	1.73	-2.11804	1.54e-22	4.95e-21	P-up	AT1G49010	At1g49010 [Source:UniProtKB/TrEMBL;Acc:Q9M9A3]
	AT4G36140	6.64	3.31333	-1.0029	2.53e-22	8.05e-21	P-up	AT4G36140	Disease resistance protein (TIR-NBS-LRR class) [Source:UniProtKB/TrEMBL;Acc:O65506]
	AT1G25054	9.57333	1.83	-2.38718	2.83e-22	8.95e-21	P-up	LPXC5	Probable UDP-3-O-acyl-N-acetylglucosamine deacetylase 3, mitochondrial [Source:UniProtKB/Swiss-Prot;Acc:P0DKB8]
	AT1G07620	13.6667	5.18	-1.39964	3.51e-22	1.1e-20	P-up	ATOBGM	GTP-binding protein Obg/CgtA [Source:TAIR;Acc:AT1G07620]
	AT4G38400	8.57	2.59333	-1.72449	3.57e-22	1.12e-20	P-up	EXLA2	Expansin-like A2 [Source:UniProtKB/Swiss-Prot;Acc:Q9SVE5]
	AT3G18980	18.91	7.04	-1.4255	4.68e-22	1.46e-20	P-up	ETP1	F-box protein ETP1 [Source:UniProtKB/Swiss-Prot;Acc:Q9LJ68]
	AT2G14890	86.42	39.2833	-1.13745	4.91e-22	1.53e-20	P-up	AGP9	AGP9 [Source:UniProtKB/TrEMBL;Acc:A0A178VSX2]
	AT5G03355	5.27333	0.001	-12.3645	7.97e-22	2.43e-20	P-up	AT5G03355	Cysteine/histidine-rich C1 domain protein [Source:UniProtKB/TrEMBL;Acc:Q9LZF4]
	AT2G25330	1.62333	0.07	-4.53546	9.57e-22	2.9e-20	P-up	AT2G25330	TRAF-like family protein [Source:UniProtKB/TrEMBL;Acc:Q9SIR0]
	AT1G09250	26.13	11.35	-1.20301	9.99e-22	3.01e-20	P-up	BHLH149	Transcription factor bHLH149 [Source:UniProtKB/Swiss-Prot;Acc:O80482]
	AT1G33720	16.0967	6.65667	-1.27389	1.06e-21	3.19e-20	P-up	CYP76C6	Cytochrome P450, family 76, subfamily C, polypeptide 6 [Source:UniProtKB/TrEMBL;Acc:Q9LQ25]
	AT2G47930	23.0867	9.05667	-1.35001	1.12e-21	3.35e-20	P-up	AGP26	Classical arabinogalactan protein 26 [Source:UniProtKB/Swiss-Prot;Acc:Q94F57]
	AT5G48490	17.5067	4.06667	-2.10599	1.17e-21	3.51e-20	P-up	AT5G48490	At5g48490 [Source:UniProtKB/TrEMBL;Acc:Q9LV65]
	AT2G24600	28.8833	11.98	-1.26961	1.19e-21	3.55e-20	P-up	AT2G24600	Ankyrin repeat family protein [Source:UniProtKB/TrEMBL;Acc:F4IPR3]
	AT5G66620	1.46333	0.06	-4.60815	1.39e-21	4.13e-20	P-up	DAR6	Protein DA1-related 6 [Source:UniProtKB/Swiss-Prot;Acc:Q9FJX8]
	AT1G35320	6.28333	0.001	-12.6173	1.4e-21	4.16e-20	P-up	AT1G35320	unknown protein; BEST Arabidopsis thaliana protein match is: unknown protein (TAIR:AT3G30160.1); Has 9 Blast hits to 9 proteins in 1 species: Archae - 0; Bacteria - 0; Metazoa - 0; Fungi - 0; Plants - 9; Viruses - 0; Other Eukaryotes - 0 (source: NC /.../nk). [Source:TAIR;Acc:AT1G35320]
	AT1G31885	4.50333	0.97	-2.21494	1.44e-21	4.27e-20	P-up	NIP3-1	Aquaporin NIP3-1 [Source:UniProtKB/Swiss-Prot;Acc:Q9C6T0]
	AT1G78780	8.43333	1.72667	-2.28811	1.5e-21	4.45e-20	P-up	AT1G78780	pathogenesis-related family protein [Source:TAIR;Acc:AT1G78780]
	AT5G45410	34.25	9.59333	-1.836	1.65e-21	4.86e-20	P-up	AT5G45410	AT5G45410 protein [Source:UniProtKB/TrEMBL;Acc:Q9FHJ5]
	AT5G50915	4.37	0.666667	-2.7126	1.72e-21	5.05e-20	P-up	BHLH137	Transcription factor bHLH137 [Source:UniProtKB/Swiss-Prot;Acc:Q93W88]
	AT2G14460	9.40667	0.0333333	-8.14057	1.98e-21	5.79e-20	P-up	AT2G14460	At2g14460 [Source:UniProtKB/TrEMBL;Acc:Q9ZQQ9]
	AT3G53980	29.3433	10.1967	-1.52494	2.31e-21	6.74e-20	P-up	AT3G53980	At3g53980 [Source:UniProtKB/TrEMBL;Acc:Q9M329]
	AT3G04630	17.2567	6.37667	-1.43628	2.47e-21	7.17e-20	P-up	WDL1	WVD2-like 1 [Source:TAIR;Acc:AT3G04630]
	AT1G51960	2.72333	0.186667	-3.86684	2.69e-21	7.79e-20	P-up	IQD27	Calmodulin-binding family protein [Source:UniProtKB/TrEMBL;Acc:Q9ZU28]
	AT5G22460	9.74333	3.98	-1.29165	3.26e-21	9.42e-20	P-up	AT5G22460	Alpha/beta-Hydrolases superfamily protein [Source:UniProtKB/TrEMBL;Acc:Q9FMQ5]
	AT3G46030	56.5567	23.4767	-1.26847	4.51e-21	1.29e-19	P-up	HTB11	HTB11 [Source:UniProtKB/TrEMBL;Acc:A0A384L1F0]
	AT4G21120	16.3267	5.95667	-1.45465	4.98e-21	1.42e-19	P-up	CAT1	CAT1 [Source:UniProtKB/TrEMBL;Acc:A0A178UYU0]
	AT3G56170	15.3067	6.07667	-1.33281	5.88e-21	1.67e-19	P-up	CAN1	CAN1 [Source:UniProtKB/TrEMBL;Acc:A0A178VL52]
	AT1G44800	50.64	23.5733	-1.10312	7.93e-21	2.24e-19	P-up	AT1G44800	WAT1-related protein At1g44800 [Source:UniProtKB/Swiss-Prot;Acc:Q9LPF1]
	AT1G17870	4.25667	0.746667	-2.51119	8.5e-21	2.39e-19	P-up	EGY3	Probable zinc metallopeptidase EGY3, chloroplastic [Source:UniProtKB/Swiss-Prot;Acc:Q9LMU1]
	AT5G23770	4.26333	1.21667	-1.80905	9.08e-21	2.55e-19	P-up	DUF8	DOMAIN OF UNKNOWN FUNCTION 724 8 [Source:TAIR;Acc:AT5G23770]
	AT5G45670	26.4067	8.48333	-1.6382	9.57e-21	2.68e-19	P-up	AT5G45670	GDSL esterase/lipase At5g45670 [Source:UniProtKB/Swiss-Prot;Acc:Q9FK75]
	MSTRG.6738	5.06	0.001	-12.3049	1.03e-20	2.88e-19	P-up	KIN8B	PREDICTED: zinc finger BED domain-containing protein RICESLEEPER 2-like [Camelina sativa]
	AT5G02890	13.7333	4.82	-1.51058	1.08e-20	3.02e-19	P-up	AT5G02890	At5g02890 [Source:UniProtKB/TrEMBL;Acc:Q9LYZ6]
	AT5G46510	1.93	0.001	-10.9144	1.22e-20	3.39e-19	P-up	AT5G46510	Disease resistance protein (TIR-NBS-LRR class) family [Source:UniProtKB/TrEMBL;Acc:Q9FHF4]
	AT3G62590	12.2167	4.52667	-1.43233	1.86e-20	5.09e-19	P-up	PLIP3	Phospholipase A1 PLIP3, chloroplastic [Source:UniProtKB/Swiss-Prot;Acc:Q940L4]
	AT1G29810	14.38	4.49667	-1.67714	1.97e-20	5.4e-19	P-up	PDL2	Pterin-4-alpha-carbinolamine dehydratase 2, mitochondrial [Source:UniProtKB/Swiss-Prot;Acc:Q6QJ72]
	AT5G67540	23.7567	10.0433	-1.24209	2.12e-20	5.78e-19	P-up	AT5G67540	Arabinanase/levansucrase/invertase [Source:TAIR;Acc:AT5G67540]
	MSTRG.2697	2.11333	0.113333	-4.22088	2.21e-20	6.03e-19	P-up	FBX12	RecName: Full=F-box only protein 12
	AT3G28880	4.48667	0.753333	-2.57428	2.23e-20	6.08e-19	P-up	AT3G28880	Serine/threonine-protein phosphatase 6 regulatory ankyrin repeat subunit [Source:UniProtKB/TrEMBL;Acc:F4J0F6]
	AT3G13520	82.96	37.8833	-1.13085	2.64e-20	7.18e-19	P-up	AGP12	Arabinogalactan protein 12 [Source:UniProtKB/Swiss-Prot;Acc:Q9LJD9]
	AT3G26170	71.72	32.0667	-1.1613	2.72e-20	7.39e-19	P-up	CYP71B19	Putative cytochrome P450 [Source:UniProtKB/TrEMBL;Acc:Q541W8]
	AT3G23670	3.80333	1.64667	-1.20772	2.87e-20	7.76e-19	P-up	KIN12B	Kinesin-like protein KIN-12B [Source:UniProtKB/Swiss-Prot;Acc:Q8L7Y8]
	AT1G12620	1.59	0.236667	-2.7481	2.88e-20	7.79e-19	P-up	AT1G12620	Pentatricopeptide repeat-containing protein At1g12620 [Source:UniProtKB/Swiss-Prot;Acc:Q9ASZ8]
	AT3G55970	35.42	10.5733	-1.74413	2.99e-20	8.08e-19	P-up	JRG21	JRG21 [Source:UniProtKB/TrEMBL;Acc:A0A178V764]
	AT5G23950	3.50333	0.0866667	-5.33711	3.2e-20	8.61e-19	P-up	AT5G23950	Calcium-dependent lipid-binding (CaLB domain) family protein [Source:UniProtKB/TrEMBL;Acc:Q9FF85]
	AT2G28400	21.0167	8.00667	-1.39226	3.8e-20	1.02e-18	P-up	AT2G28400	Uncharacterized protein At2g28400 [Source:UniProtKB/TrEMBL;Acc:Q9SKN0]
	AT5G63080	7.81333	3.08333	-1.34145	3.82e-20	1.02e-18	P-up	AT5G63080	2-oxoglutarate (2OG) and Fe(II)-dependent oxygenase superfamily protein [Source:UniProtKB/TrEMBL;Acc:Q67ZB6]
	AT4G00955	2.29	0.0666667	-5.10224	4e-20	1.07e-18	P-up	AT4G00955	FUNCTIONS IN: molecular_function unknown; INVOLVED IN: biological_process unknown; LOCATED IN: endomembrane system; EXPRESSED IN: 14 plant structures; EXPRESSED DURING: 9 growth stages; CONTAINS InterPro DOMAIN/s: EGF-like (InterPro:IPR006210); BEST /.../dopsis thaliana protein match is: Protein kinase superfamily protein (TAIR:AT2G23450.1); Has 94 Blast hits to 88 proteins in 13 species: Archae …
	AT2G04066	10.5667	2.56667	-2.04155	5.49e-20	1.46e-18	P-up	AT2G04066	MATE efflux family protein [Source:UniProtKB/TrEMBL;Acc:Q8S8A9]
	AT3G53530	6.83	1.06333	-2.68329	6.62e-20	1.75e-18	P-up	NAKR3	Chloroplast-targeted copper chaperone protein [Source:TAIR;Acc:AT3G53530]
	AT3G09220	12.52	0.65	-4.26765	6.93e-20	1.83e-18	P-up	LAC7	Laccase-7 [Source:UniProtKB/Swiss-Prot;Acc:Q9SR40]
	AT2G04070	4.63667	0.001	-12.1789	8.21e-20	2.16e-18	P-up	DTX4	Protein DETOXIFICATION 4 [Source:UniProtKB/Swiss-Prot;Acc:Q9SIA3]
	AT4G23700	18.1333	0.936667	-4.27496	8.81e-20	2.32e-18	P-up	CHX17	Cation/H(+) antiporter 17 [Source:UniProtKB/Swiss-Prot;Acc:Q9SUQ7]
	AT4G32230	11.2733	0.001	-13.4606	9.21e-20	2.42e-18	P-up	AT4G32230	Uncharacterized protein AT4g32230 [Source:UniProtKB/TrEMBL;Acc:O49367]
	AT1G48700	6.86667	0.001	-12.7454	1.03e-19	2.69e-18	P-up	AT1G48700	2-oxoglutarate (2OG) and Fe(II)-dependent oxygenase superfamily protein [Source:TAIR;Acc:AT1G48700]
	AT4G17180	9.49667	4.41333	-1.10555	1.33e-19	3.47e-18	P-up	AT4G17180	O-Glycosyl hydrolases family 17 protein [Source:UniProtKB/TrEMBL;Acc:Q8GYS2]
	AT1G69200	21.4433	10.2567	-1.06397	1.44e-19	3.73e-18	P-up	FLN2	Fructokinase-like 2, chloroplastic [Source:UniProtKB/Swiss-Prot;Acc:F4I0K2]
	AT3G04060	14.5667	3.86667	-1.91351	1.56e-19	4.02e-18	P-up	anac046	NAC domain-containing protein 46 [Source:UniProtKB/Swiss-Prot;Acc:Q9SQQ6]
	AT5G40690	20.59	6.66333	-1.62763	1.61e-19	4.14e-18	P-up	AT5G40690	At5g40690 [Source:UniProtKB/TrEMBL;Acc:Q9FM29]
	AT2G42170	9.72667	3.19333	-1.60688	1.8e-19	4.62e-18	P-up	AT2G42170	Actin family protein [Source:UniProtKB/TrEMBL;Acc:Q8GWA5]
	AT1G24610	12.04	5.94667	-1.01768	2.08e-19	5.31e-18	P-up	AT1G24610	F21J9.27 [Source:UniProtKB/TrEMBL;Acc:Q9FYK3]
	AT5G43920	7.85333	3.05	-1.3645	2.38e-19	6.04e-18	P-up	WDS	WD repeat-containing protein WDS homolog [Source:UniProtKB/Swiss-Prot;Acc:Q9FND4]
	MSTRG.10307	7.52333	0.566667	-3.7308	2.47e-19	6.26e-18	P-up	--	-
	AT4G37070	3.29333	0.37	-3.15395	2.58e-19	6.52e-18	P-up	PLP1	Patatin [Source:UniProtKB/TrEMBL;Acc:A0A178UVZ8]
	AT1G20160	12.4667	5.89667	-1.0801	2.69e-19	6.8e-18	P-up	CRSP	CO(2)-response secreted protease [Source:UniProtKB/Swiss-Prot;Acc:Q9LNU1]
	AT4G28040	2.77333	0.22	-3.65605	2.93e-19	7.36e-18	P-up	AT4G28040	WAT1-related protein At4g28040 [Source:UniProtKB/Swiss-Prot;Acc:Q9SUD5]
	AT5G45950	22.5867	9.05667	-1.31842	3.75e-19	9.39e-18	P-up	AT5G45950	GDSL esterase/lipase At5g45950 [Source:UniProtKB/Swiss-Prot;Acc:Q9FJ41]
	AT3G63200	14.5067	6.65333	-1.12457	4.22e-19	1.05e-17	P-up	PLP9	Probable inactive patatin-like protein 9 [Source:UniProtKB/Swiss-Prot;Acc:Q93ZQ3]
	AT2G31020	9.65333	4.60667	-1.0673	4.88e-19	1.21e-17	P-up	ORP1A	ORP1A [Source:UniProtKB/TrEMBL;Acc:A0A384KLT5]
	AT1G73270	2.04	0.166667	-3.61353	4.94e-19	1.22e-17	P-up	SCPL6	Serine carboxypeptidase-like 6 [Source:UniProtKB/Swiss-Prot;Acc:Q9CAU0]
	AT1G62630	9.55	4.06333	-1.23284	5.21e-19	1.29e-17	P-up	AT1G62630	Probable disease resistance protein At1g62630 [Source:UniProtKB/Swiss-Prot;Acc:Q9SI85]
	AT3G12910	5.01667	0.98	-2.35588	5.85e-19	1.44e-17	P-up	AT3G12910	NAC (No Apical Meristem) domain transcriptional regulator superfamily protein [Source:UniProtKB/TrEMBL;Acc:Q9LSI4]
	AT3G44050	2.03667	0.61	-1.73933	6.24e-19	1.53e-17	P-up	KIN12E	Kinesin-like protein KIN-12E [Source:UniProtKB/Swiss-Prot;Acc:F4J1U4]
	AT4G23140	7.43	3.24	-1.19737	6.83e-19	1.67e-17	P-up	CRK6	cysteine-rich RLK (RECEPTOR-like protein kinase) 6 [Source:TAIR;Acc:AT4G23140]
	AT5G12110	30.76	13.4967	-1.18845	7.95e-19	1.94e-17	P-up	AT5G12110	At5g12110 [Source:UniProtKB/TrEMBL;Acc:Q29PY2]
	AT3G60390	10.1367	3.78	-1.42313	9.86e-19	2.39e-17	P-up	HAT3	Homeobox-leucine zipper protein HAT3 [Source:UniProtKB/Swiss-Prot;Acc:P46602]
	AT1G13950	18.0733	7.71667	-1.22781	9.88e-19	2.4e-17	P-up	ELF5A-1	Eukaryotic translation initiation factor 5A [Source:UniProtKB/TrEMBL;Acc:A0A178WBN7]
	AT2G31945	11.3567	1.28	-3.14932	1.19e-18	2.87e-17	P-up	AT2G31945	At2g31940/F20M17.2 [Source:UniProtKB/TrEMBL;Acc:Q8RU85]
	AT1G36060	2.95	0.536667	-2.45862	1.19e-18	2.87e-17	P-up	ERF055	Ethylene-responsive transcription factor ERF055 [Source:UniProtKB/Swiss-Prot;Acc:Q9SKW5]
	AT4G13660	5.95333	0.53	-3.48963	1.29e-18	3.12e-17	P-up	PRR2	Pinoresinol reductase 2 [Source:UniProtKB/Swiss-Prot;Acc:Q9SVP6]
	MSTRG.3145	1.30333	0.05	-4.70413	1.32e-18	3.18e-17	P-up	RE1	Copia protein, partial [Noccaea caerulescens]
	AT4G09550	11.05	3.29	-1.74789	1.35e-18	3.24e-17	P-up	GIP1	Mitotic-spindle organizing protein 1B [Source:UniProtKB/Swiss-Prot;Acc:Q9M0N8]
	AT3G13950	86.56	35.3367	-1.29253	1.43e-18	3.43e-17	P-up	AT3G13950	AT3G13950 protein [Source:UniProtKB/TrEMBL;Acc:B9DG91]
	AT3G61930	6.08333	0.773333	-2.9757	1.59e-18	3.79e-17	P-up	AT3G61930	Uncharacterized protein At3g61930 [Source:UniProtKB/TrEMBL;Acc:Q9M272]
	AT2G38940	3.33	0.89	-1.90364	1.61e-18	3.84e-17	P-up	PHT1-4	PHT1 [Source:UniProtKB/TrEMBL;Acc:A0A178VRB1]
	AT1G62570	11.6	4.01333	-1.53125	1.71e-18	4.05e-17	P-up	FMOGS-OX4	Flavin-containing monooxygenase FMO GS-OX4 [Source:UniProtKB/Swiss-Prot;Acc:Q93Y23]
	AT3G23890	5.83	2.79333	-1.06151	1.72e-18	4.09e-17	P-up	TOP2	DNA topoisomerase 2 [Source:UniProtKB/Swiss-Prot;Acc:P30182]
	AT1G32520	21.22	10.4667	-1.01962	1.98e-18	4.67e-17	P-up	AT1G32520	TLDc domain protein [Source:UniProtKB/TrEMBL;Acc:Q682Q6]
	MSTRG.3146	4.06667	0.05	-6.34577	2.27e-18	5.32e-17	P-up	--	-
	MSTRG.12332	3.95333	0.001	-11.9489	2.68e-18	6.23e-17	P-up	--	unnamed protein product [Arabidopsis thaliana]
	AT2G23000	5.7	2.07667	-1.45669	2.84e-18	6.59e-17	P-up	SCPL10	Scpl10 [Source:UniProtKB/TrEMBL;Acc:A0A178VYK6]
	AT2G21130	17.8633	6.96667	-1.35846	2.91e-18	6.75e-17	P-up	CYP19-2	Peptidyl-prolyl cis-trans isomerase CYP19-2 [Source:UniProtKB/Swiss-Prot;Acc:Q9SKQ0]
	AT3G21950	12.09	5.69667	-1.08562	3.39e-18	7.81e-17	P-up	AT3G21950	S-adenosyl-L-methionine-dependent methyltransferases superfamily protein [Source:UniProtKB/TrEMBL;Acc:A0A1I9LSP4]
	AT3G57680	9.09	4.13	-1.13814	3.88e-18	8.85e-17	P-up	CTPA3	Carboxyl-terminal-processing peptidase 3, chloroplastic [Source:UniProtKB/Swiss-Prot;Acc:F4J3G5]
	AT1G55000	30.7633	15.23	-1.0143	4.29e-18	9.79e-17	P-up	AT1G55000	F-box protein At1g55000 [Source:UniProtKB/Swiss-Prot;Acc:Q9FZ32]
	AT5G23405	13.7067	5.14	-1.41504	4.31e-18	9.8e-17	P-up	HMGB12	High mobility group B protein 12 [Source:UniProtKB/Swiss-Prot;Acc:Q941D1]
	MSTRG.12623	2.21667	0.001	-11.1142	4.55e-18	1.03e-16	P-up	--	At3g44205 [Arabidopsis thaliana]
	AT3G24360	6.39333	1.87667	-1.7684	7.13e-18	1.59e-16	P-up	AT3G24360	3-hydroxyisobutyryl-CoA hydrolase-like protein 4, mitochondrial [Source:UniProtKB/Swiss-Prot;Acc:Q9LK08]
	AT5G45820	16.2433	7.68667	-1.07942	8.33e-18	1.84e-16	P-up	CIPK20	CBL-interacting serine/threonine-protein kinase 20 [Source:UniProtKB/Swiss-Prot;Acc:Q9FJ54]
	AT1G19200	5.07667	0.82	-2.63019	8.38e-18	1.85e-16	P-up	FLZ12	Protein of unknown function (DUF581) [Source:TAIR;Acc:AT1G19200]
	AT1G26920	25.1367	12.0333	-1.06276	8.48e-18	1.87e-16	P-up	AT1G26920	T2P11.11 protein [Source:UniProtKB/TrEMBL;Acc:Q9ZVG6]
	AT1G72130	7.63	3.21667	-1.24612	1.01e-17	2.22e-16	P-up	NPF5.11	Protein NRT1/ PTR FAMILY 5.11 [Source:UniProtKB/Swiss-Prot;Acc:Q8RX67]
	AT3G58430	5.86667	1.80333	-1.70187	1.01e-17	2.23e-16	P-up	AT3G58430	TRAF-like family protein [Source:TAIR;Acc:AT3G58430]
	AT2G38950	33.2267	15.1333	-1.13461	1.03e-17	2.27e-16	P-up	JMJ19	Probable inactive lysine-specific demethylase JMJ19 [Source:UniProtKB/Swiss-Prot;Acc:Q8L7T6]
	MSTRG.1395	1.79667	0.36	-2.31925	1.31e-17	2.86e-16	P-up	HAT	Similar to gi|22113 Ac transposase (ORFa) from Zea mays transcript gb|X05424 [Arabidopsis thaliana]
	AT4G35060	11.7867	3.93333	-1.58333	1.45e-17	3.16e-16	P-up	HIPP25	HIPP25 [Source:UniProtKB/TrEMBL;Acc:A0A178V323]
	AT3G23470	2.62333	0.001	-11.3572	1.62e-17	3.51e-16	P-up	AT3G23470	Cyclopropane-fatty-acyl-phospholipid synthase [Source:UniProtKB/TrEMBL;Acc:A0A1I9LMW4]
	AT5G05370	28.7267	13.28	-1.11314	1.64e-17	3.56e-16	P-up	AT5G05370	At5g05370 [Source:UniProtKB/TrEMBL;Acc:Q9FLB7]
	AT4G27595	1.69667	0.59	-1.52392	2.09e-17	4.5e-16	P-up	AT4G27595	Plant protein of unknown function (DUF827) [Source:TAIR;Acc:AT4G27595]
	AT4G38660	12.3133	4.80667	-1.35711	2.14e-17	4.61e-16	P-up	AT4G38660	Pathogenesis-related thaumatin superfamily protein [Source:UniProtKB/TrEMBL;Acc:Q8VYN5]
	AT4G09600	6.93	0.89	-2.96098	2.43e-17	5.2e-16	P-up	GASA3	Gibberellin-regulated protein 3 [Source:UniProtKB/Swiss-Prot;Acc:P46687]
	AT5G38910	11.57	0.0733333	-7.3017	2.7e-17	5.74e-16	P-up	AT5G38910	Putative germin-like protein subfamily 1 member 9 [Source:UniProtKB/Swiss-Prot;Acc:Q9FMB0]
	AT1G02640	6.46	2.79333	-1.20955	3.77e-17	7.96e-16	P-up	BXL2	Probable beta-D-xylosidase 2 [Source:UniProtKB/Swiss-Prot;Acc:Q94KD8]
	AT4G01410	14.4	6.47667	-1.15275	4.58e-17	9.61e-16	P-up	AT4G01410	At4g01410 [Source:UniProtKB/TrEMBL;Acc:Q9M132]
	AT3G44670	14.02	4.59667	-1.60883	6.02e-17	1.25e-15	P-up	AT3G44670	Disease resistance protein (TIR-NBS-LRR class) family [Source:UniProtKB/TrEMBL;Acc:F4J361]
	AT3G23480	12.3	4.06667	-1.59674	6.19e-17	1.28e-15	P-up	AT3G23480	Cyclopropane-fatty-acyl-phospholipid synthase [Source:UniProtKB/TrEMBL;Acc:F4J434]
	AT1G79450	17.7767	8.01667	-1.14891	7.09e-17	1.46e-15	P-up	ALIS5	ALA-interacting subunit 5 [Source:UniProtKB/Swiss-Prot;Acc:Q8L8W0]
	AT3G51870	17.0833	8.02667	-1.08972	8.31e-17	1.7e-15	P-up	EAAC	Probable envelope ADP,ATP carrier protein, chloroplastic [Source:UniProtKB/Swiss-Prot;Acc:O65023]
	AT1G22400	37.7433	16.1233	-1.22707	8.75e-17	1.79e-15	P-up	UGT85A1	UDP-glycosyltransferase 85A1 [Source:UniProtKB/Swiss-Prot;Acc:Q9SK82]
	AT4G33660	4.33	0.78	-2.47282	8.91e-17	1.82e-15	P-up	AT4G33660	Adhesive/proline-rich-like protein [Source:UniProtKB/TrEMBL;Acc:Q8LG30]
	AT1G19530	11.0333	3.39667	-1.69968	9.98e-17	2.04e-15	P-up	AT1G19530	DNA polymerase epsilon catalytic subunit A [Source:UniProtKB/TrEMBL;Acc:Q93WK6]
	AT2G26695	4.48667	0.556667	-3.01076	1.06e-16	2.16e-15	P-up	AT2G26695	At2g26695 [Source:UniProtKB/TrEMBL;Acc:Q6ID73]
	AT3G13433	7.91	1.31333	-2.59044	1.11e-16	2.26e-15	P-up	AT3G13433	Transmembrane protein [Source:UniProtKB/TrEMBL;Acc:F4JDB5]
	AT1G05780	3.65	0.0333333	-6.77479	1.21e-16	2.44e-15	P-up	AT1G05780	Vacuolar ATPase assembly integral membrane protein VMA21 homolog [Source:UniProtKB/TrEMBL;Acc:Q58G56]
	AT1G51850	3.47333	1.31333	-1.40309	1.21e-16	2.44e-15	P-up	AT1G51850	Leucine-rich repeat protein kinase family protein [Source:TAIR;Acc:AT1G51850]
	AT5G45220	2.41333	0.001	-11.2368	1.48e-16	2.96e-15	P-up	AT5G45220	Disease resistance protein (TIR-NBS-LRR class) family [Source:UniProtKB/TrEMBL;Acc:Q9FKE3]
	AT2G21540	4.13333	1.44	-1.52124	1.49e-16	2.97e-15	P-up	SFH3	Phosphatidylinositol/phosphatidylcholine transfer protein SFH3 [Source:UniProtKB/Swiss-Prot;Acc:Q93ZE9]
	AT3G48600	4.88	0.001	-12.2527	1.71e-16	3.39e-15	P-up	AT3G48600	SWIB complex BAF60b domain-containing protein [Source:UniProtKB/TrEMBL;Acc:F4JF32]
	AT2G36950	29.47	13.9867	-1.07519	2.8e-16	5.46e-15	P-up	HIPP05	Heavy metal-associated isoprenylated plant protein 5 [Source:UniProtKB/Swiss-Prot;Acc:Q9SJL2]
	AT1G61610	7.02667	2.94	-1.25702	3.38e-16	6.57e-15	P-up	AT1G61610	Serine/threonine-protein kinase [Source:UniProtKB/TrEMBL;Acc:A0A178W8X6]
	AT5G57780	14.5333	6.58	-1.14321	3.39e-16	6.57e-15	P-up	AT5G57780	At5g57780 [Source:UniProtKB/TrEMBL;Acc:Q9FJN6]
	AT5G63130	7.19667	2.51	-1.51964	3.45e-16	6.69e-15	P-up	AT5G63130	At5g63130 [Source:UniProtKB/TrEMBL;Acc:Q9FML0]
	AT5G44380	3.70667	1.05667	-1.8106	4.03e-16	7.79e-15	P-up	AT5G44380	FAD-binding Berberine family protein [Source:TAIR;Acc:AT5G44380]
	AT1G17020	15.9167	7.31333	-1.12194	4.11e-16	7.92e-15	P-up	SRG1	Protein SRG1 [Source:UniProtKB/Swiss-Prot;Acc:Q39224]
	MSTRG.6736	16.4	0.001	-14.0014	4.26e-16	8.22e-15	P-up	--	-
	AT5G24210	88.15	43.36	-1.0236	4.44e-16	8.54e-15	P-up	AT5G24210	Alpha/beta-Hydrolases superfamily protein [Source:UniProtKB/TrEMBL;Acc:Q9FNG1]
	AT3G54720	11.96	4.87333	-1.29524	4.79e-16	9.2e-15	P-up	AMP1	Probable glutamate carboxypeptidase AMP1 [Source:UniProtKB/Swiss-Prot;Acc:Q9M1S8]
	AT5G52300	3.37333	1.02	-1.72561	6.23e-16	1.19e-14	P-up	LTI65	Low-temperature-induced 65 kDa protein [Source:UniProtKB/Swiss-Prot;Acc:Q04980]
	AT5G54720	10.72	4.11	-1.38309	6.43e-16	1.22e-14	P-up	AT5G54720	Ankyrin repeat family protein [Source:UniProtKB/TrEMBL;Acc:Q9FH33]
	AT1G52750	1.28333	0.173333	-2.88827	6.96e-16	1.32e-14	P-up	AT1G52750	Alpha/beta-Hydrolases superfamily protein [Source:UniProtKB/TrEMBL;Acc:F4IEK5]
	AT1G09995	3.98333	0.001	-11.9598	7.79e-16	1.47e-14	P-up	AT1G09995	At1g09995 [Source:UniProtKB/TrEMBL;Acc:Q29QC1]
	AT1G29300	4.20667	1.67333	-1.32995	7.89e-16	1.49e-14	P-up	UNE1	F28N24.3 protein [Source:UniProtKB/TrEMBL;Acc:Q9LP57]
	AT5G65390	22.99	7.85667	-1.54902	8.08e-16	1.52e-14	P-up	AGP7	Classical arabinogalactan protein 7 [Source:UniProtKB/Swiss-Prot;Acc:Q8LG54]
	AT3G18530	2.45	0.001	-11.2586	8.27e-16	1.55e-14	P-up	AT3G18530	ARM repeat superfamily protein [Source:UniProtKB/TrEMBL;Acc:F4J8S4]
	AT2G29180	21.3833	10.51	-1.02472	8.37e-16	1.57e-14	P-up	AT2G29180	Transmembrane protein [Source:UniProtKB/TrEMBL;Acc:Q9ZW05]
	AT3G23170	8.33	2.22667	-1.90343	8.9e-16	1.67e-14	P-up	AT3G23170	At3g23170 [Source:UniProtKB/TrEMBL;Acc:Q9LTD3]
	AT5G47800	3.71333	1.44	-1.36665	1.25e-15	2.32e-14	P-up	AT5G47800	Phototropic-responsive NPH3 family protein [Source:TAIR;Acc:AT5G47800]
	AT1G32350	83.8433	33.6167	-1.31852	1.5e-15	2.76e-14	P-up	AOX3	AOX1D [Source:UniProtKB/TrEMBL;Acc:A0A384LFI3]
	AT3G50560	5.97333	1.46	-2.03257	1.81e-15	3.32e-14	P-up	AT3G50560	AT3g50560/T20E23_160 [Source:UniProtKB/TrEMBL;Acc:Q943Z4]
	AT1G51965	4.40333	1.83333	-1.26413	1.87e-15	3.42e-14	P-up	ABO5	ABA Overly-Sensitive 5 [Source:TAIR;Acc:AT1G51965]
	AT1G56120	140.467	21.76	-2.69048	1.88e-15	3.43e-14	P-up	AT1G56120	Leucine-rich repeat transmembrane protein kinase [Source:UniProtKB/TrEMBL;Acc:F4I3K0]
	AT3G50890	5.95667	2.07	-1.52487	2.07e-15	3.76e-14	P-up	ZHD7	ZHD7 [Source:UniProtKB/TrEMBL;Acc:A0A178VL56]
	AT3G14560	7.45333	2.22667	-1.743	2.12e-15	3.86e-14	P-up	AT3G14560	AT3g14560/MIE1_6 [Source:UniProtKB/TrEMBL;Acc:Q9LUD8]
	AT1G49360	7.22667	2.03333	-1.82948	2.24e-15	4.06e-14	P-up	AT1G49360	F-box protein At1g49360 [Source:UniProtKB/Swiss-Prot;Acc:Q9XIA2]
	AT5G65890	12.3167	5.89667	-1.06264	2.45e-15	4.42e-14	P-up	ACR1	ACT domain-containing protein ACR1 [Source:UniProtKB/Swiss-Prot;Acc:Q9FHP1]
	AT3G07390	111.12	53.23	-1.06181	3.55e-15	6.36e-14	P-up	AIR12	AIR12 [Source:UniProtKB/TrEMBL;Acc:A0A178VEI7]
	AT3G50390	1.28667	0.106667	-3.59246	3.67e-15	6.59e-14	P-up	AT3G50390	At3g50390 [Source:UniProtKB/TrEMBL;Acc:A2RVN9]
	AT3G58120	19.1067	8.53	-1.16346	4.09e-15	7.31e-14	P-up	BZIP61	BZIP61 [Source:UniProtKB/TrEMBL;Acc:A0A178VLL5]
	MSTRG.4038	3.37333	0.001	-11.72	4.19e-15	7.49e-14	P-up	--	F5A9.9 [Arabidopsis thaliana]
	AT5G62550	5.82333	2.37333	-1.29493	6.13e-15	1.07e-13	P-up	AT5G62550	Microtubule-associated futsch-like protein [Source:UniProtKB/TrEMBL;Acc:Q9FJJ1]
	AT4G33467	3.8	0.34	-3.48239	7.48e-15	1.3e-13	P-up	AT4G33467	Putative uncharacterized protein [Source:UniProtKB/TrEMBL;Acc:Q570U1]
	AT1G53520	13.04	5.63333	-1.21088	8.3e-15	1.44e-13	P-up	FAP3	Fatty-acid-binding protein 3, chloroplastic [Source:UniProtKB/Swiss-Prot;Acc:Q9C8L2]
	AT5G43270	11.4233	5.39	-1.08363	8.66e-15	1.49e-13	P-up	SPL2	Squamosa promoter-binding-like protein 2 [Source:UniProtKB/Swiss-Prot;Acc:Q9S840]
	AT3G27330	3.29	1.32	-1.31755	9.61e-15	1.65e-13	P-up	AT3G27330	Zinc finger (C3HC4-type RING finger) family protein [Source:UniProtKB/TrEMBL;Acc:F4IWG7]
	AT1G15520	72.19	28.07	-1.36277	9.82e-15	1.68e-13	P-up	ABCG40	ABC transporter G family member 40 [Source:UniProtKB/Swiss-Prot;Acc:Q9M9E1]
	AT5G42760	7.28	2.55333	-1.51156	9.96e-15	1.7e-13	P-up	AT5G42760	Leucine carboxyl methyltransferase [Source:UniProtKB/TrEMBL;Acc:F4K328]
	AT1G35230	43.0733	19.46	-1.14628	1.22e-14	2.07e-13	P-up	AGP5	Classical arabinogalactan protein 5 [Source:UniProtKB/Swiss-Prot;Acc:Q8LCE4]
	AT1G48720	3.09	0.166667	-4.21257	1.25e-14	2.12e-13	P-up	AT1G48720	At1g48720 [Source:UniProtKB/TrEMBL;Acc:Q682G3]
	AT4G11460	1.26	0.0566667	-4.47478	1.53e-14	2.57e-13	P-up	CRK30	Putative cysteine-rich receptor-like protein kinase 30 [Source:UniProtKB/Swiss-Prot;Acc:Q9LDT0]
	AT1G28290	40.59	18.6167	-1.12453	1.68e-14	2.81e-13	P-up	AGP31	Non-classical arabinogalactan protein 31 [Source:UniProtKB/Swiss-Prot;Acc:Q9FZA2]
	AT4G37610	4.44	1.02333	-2.11728	1.8e-14	3e-13	P-up	BT5	BTB/POZ and TAZ domain-containing protein 5 [Source:UniProtKB/Swiss-Prot;Acc:Q6EJ98]
	AT1G29640	7.82333	1.93333	-2.01669	1.88e-14	3.12e-13	P-up	AT1G29640	At1g29640 [Source:UniProtKB/TrEMBL;Acc:Q9C7N7]
	AT3G48280	3.05667	0.79	-1.95203	1.92e-14	3.19e-13	P-up	CYP71A25	Cytochrome P450 71A25 [Source:UniProtKB/Swiss-Prot;Acc:Q9STK8]
	AT1G53625	8.14667	1.53667	-2.40641	1.92e-14	3.19e-13	P-up	AT1G53625	At1g53625 [Source:UniProtKB/TrEMBL;Acc:Q9LPH9]
	AT5G65410	12.5433	6.11	-1.03768	2.15e-14	3.55e-13	P-up	ZHD1	Zinc-finger homeodomain protein 1 [Source:UniProtKB/Swiss-Prot;Acc:Q9FKP8]
	AT3G06070	37.7467	18.4233	-1.03482	2.8e-14	4.6e-13	P-up	AT3G06070	At3g06070 [Source:UniProtKB/TrEMBL;Acc:Q8LED7]
	AT2G25625	76.5333	36.98	-1.04934	3.02e-14	4.94e-13	P-up	AT2G25625	Expressed protein [Source:UniProtKB/TrEMBL;Acc:Q8S8K8]
	AT5G34940	8.09667	3.50333	-1.2086	3.15e-14	5.14e-13	P-up	AtGUS3	Heparanase-like protein 3 [Source:UniProtKB/Swiss-Prot;Acc:Q9FZP1]
	AT1G02230	8.08	3.64	-1.15042	3.17e-14	5.17e-13	P-up	NAC004	NAC domain-containing protein 4 [Source:UniProtKB/Swiss-Prot;Acc:O81913]
	AT3G46490	3.88333	0.49	-2.98644	3.18e-14	5.17e-13	P-up	AT3G46490	2-oxoglutarate (2OG) and Fe(II)-dependent oxygenase superfamily protein [Source:UniProtKB/TrEMBL;Acc:F4J938]
	AT1G64940	2.46667	0.496667	-2.31221	3.57e-14	5.79e-13	P-up	CYP89A6	Cytochrome P450, family 87, subfamily A, polypeptide 6 [Source:UniProtKB/TrEMBL;Acc:Q9XIQ2]
	MSTRG.6782	1.22333	0.0633333	-4.27171	3.87e-14	6.24e-13	P-up	Os03g0733400	Ac-like transposase [Arabidopsis thaliana]
	AT2G46810	3.96333	1.22667	-1.69197	3.88e-14	6.25e-13	P-up	BHLH70	Transcription factor bHLH70 [Source:UniProtKB/Swiss-Prot;Acc:O81037]
	AT5G24870	11.67	5.40667	-1.10999	4.89e-14	7.8e-13	P-up	AT5G24870	At5g24870 [Source:UniProtKB/TrEMBL;Acc:Q8L775]
	AT1G06080	3.96	1.03667	-1.93355	5.67e-14	9e-13	P-up	ADS1	Delta-9 acyl-lipid desaturase 1 [Source:UniProtKB/Swiss-Prot;Acc:O65797]
	AT4G01430	8.53333	4.22333	-1.01473	5.77e-14	9.13e-13	P-up	AT4G01430	WAT1-related protein At4g01430 [Source:UniProtKB/Swiss-Prot;Acc:Q9M131]
	AT2G42900	3.27333	0.52	-2.65418	5.9e-14	9.33e-13	P-up	AT2G42900	At2g42900 [Source:UniProtKB/TrEMBL;Acc:Q9SJG7]
	AT1G44130	13.0533	4.07	-1.68132	5.98e-14	9.46e-13	P-up	AT1G44130	Eukaryotic aspartyl protease family protein [Source:UniProtKB/TrEMBL;Acc:Q9C6Y5]
	AT3G48180	4.73667	0.696667	-2.76533	6e-14	9.48e-13	P-up	AT3G48180	At3g48180 [Source:UniProtKB/TrEMBL;Acc:Q9STS0]
	AT3G02380	18.76	9.07	-1.04849	6.24e-14	9.84e-13	P-up	COL2	Zinc finger protein CONSTANS-LIKE 2 [Source:UniProtKB/Swiss-Prot;Acc:Q96502]
	AT1G71520	3.56667	0.616667	-2.53201	6.25e-14	9.85e-13	P-up	ERF020	Ethylene-responsive transcription factor ERF020 [Source:UniProtKB/Swiss-Prot;Acc:Q9C9I8]
	AT5G20790	4.13667	0.786667	-2.39464	6.31e-14	9.93e-13	P-up	AT5G20790	unknown protein; FUNCTIONS IN: molecular_function unknown; INVOLVED IN: biological_process unknown; LOCATED IN: endomembrane system; EXPRESSED IN: 11 plant structures; EXPRESSED DURING: LP.04 four leaves visible, 4 anthesis, petal differentiation an /.../nsion stage; BEST Arabidopsis thaliana protein match is: unknown protein (TAIR:AT3G43110.1); Has 30201 Blast hits to 17322 proteins in 780 speci…
	AT5G49100	13.9767	6.67	-1.06726	6.68e-14	1.05e-12	P-up	AT5G49100	Vitellogenin-like protein [Source:UniProtKB/TrEMBL;Acc:Q9FH24]
	AT3G63280	5.8	2.31333	-1.32608	7.04e-14	1.1e-12	P-up	ATNEK4	NIMA-related kinase 4 [Source:UniProtKB/TrEMBL;Acc:A0A1I9LPR2]
	AT1G60130	1.01333	0.0233333	-5.44057	7.66e-14	1.2e-12	P-up	JAL18	Jacalin-related lectin 18 [Source:UniProtKB/Swiss-Prot;Acc:O80737]
	AT1G64640	33.6467	15.3167	-1.13536	7.74e-14	1.21e-12	P-up	ENODL8	ENODL8 [Source:UniProtKB/TrEMBL;Acc:A0A178WAZ0]
	AT5G37410	1.01	0.0733333	-3.78374	8.17e-14	1.27e-12	P-up	AT5G37410	Family of unknown function (DUF577) [Source:TAIR;Acc:AT5G37410]
	AT5G02400	2.51	0.736667	-1.7686	8.89e-14	1.38e-12	P-up	PLL2	Probable protein phosphatase 2C 66 [Source:UniProtKB/Swiss-Prot;Acc:Q9LZ86]
	AT2G25370	1.28333	0.001	-10.3257	8.94e-14	1.39e-12	P-up	AT2G25370	RBR-type E3 ubiquitin transferase [Source:UniProtKB/TrEMBL;Acc:F4IRP0]
	AT5G53870	11.67	3.34667	-1.80201	9.39e-14	1.46e-12	P-up	ENODL1	At5g53870 [Source:UniProtKB/TrEMBL;Acc:Q9FN39]
	AT3G04290	40.8067	18.4433	-1.14571	9.54e-14	1.48e-12	P-up	LTL1	LTL1 [Source:UniProtKB/TrEMBL;Acc:A0A178VLC7]
	AT1G36622	10.4367	3.13333	-1.73589	1.02e-13	1.58e-12	P-up	AT1G36622	Transmembrane protein [Source:UniProtKB/TrEMBL;Acc:Q1G3E7]
	MSTRG.2588	7.55333	2.23	-1.76007	1.09e-13	1.68e-12	P-up	--	BnaC03g59480D [Brassica napus]
	AT2G35980	32.0033	11.5867	-1.46576	1.32e-13	2.02e-12	P-up	NHL10	NDR1/HIN1-like protein 10 [Source:UniProtKB/Swiss-Prot;Acc:Q9SJ52]
	AT4G23750	8.02667	3.48667	-1.20295	1.33e-13	2.03e-12	P-up	CRF2	Ethylene-responsive transcription factor CRF2 [Source:UniProtKB/Swiss-Prot;Acc:Q9SUQ2]
	AT4G12500	8.39	2.12333	-1.98234	1.36e-13	2.08e-12	P-up	AT4G12500	pEARLI1-like lipid transfer protein 3 [Source:UniProtKB/Swiss-Prot;Acc:Q9SU33]
	AT1G77145	2.23667	0.343333	-2.70367	1.6e-13	2.42e-12	P-up	AT1G77145	T14N5.3 protein [Source:UniProtKB/TrEMBL;Acc:O80651]
	AT3G20510	18.1267	8.09667	-1.16271	1.75e-13	2.64e-12	P-up	FAX6	Protein FATTY ACID EXPORT 6 [Source:UniProtKB/Swiss-Prot;Acc:Q9LJU6]
	AT3G09520	7.83333	3.4	-1.20409	1.87e-13	2.82e-12	P-up	ATEXO70H4	Exocyst subunit Exo70 family protein [Source:UniProtKB/TrEMBL;Acc:Q9SF51]
	AT2G29940	3.57333	0.986667	-1.85664	2.19e-13	3.28e-12	P-up	ABCG31	ABC transporter G family member 31 [Source:UniProtKB/Swiss-Prot;Acc:Q7PC88]
	AT2G35910	3.76333	0.996667	-1.91683	2.26e-13	3.38e-12	P-up	ATL70	RING-H2 finger protein ATL70 [Source:UniProtKB/Swiss-Prot;Acc:Q8RX29]
	AT2G01520	5.56	1.17667	-2.24038	2.39e-13	3.57e-12	P-up	MLP328	MLP-like protein 328 [Source:UniProtKB/Swiss-Prot;Acc:Q9ZVF3]
	AT4G21445	12.1433	5.38333	-1.17359	2.55e-13	3.81e-12	P-up	AT4G21445	At4g21445 [Source:UniProtKB/TrEMBL;Acc:Q8W1B3]
	AT5G66640	6.94	3.10333	-1.16112	2.99e-13	4.42e-12	P-up	DAR3	DA1-related protein 3 [Source:TAIR;Acc:AT5G66640]
	AT1G65500	29.8567	13.9433	-1.09848	3.3e-13	4.88e-12	P-up	AT1G65500	F5I14.4 protein [Source:UniProtKB/TrEMBL;Acc:O04468]
	AT3G22620	7.12333	2.44333	-1.5437	3.33e-13	4.92e-12	P-up	AT3G22620	Bifunctional inhibitor/lipid-transfer protein/seed storage 2S albumin superfamily protein [Source:UniProtKB/TrEMBL;Acc:Q9LJ85]
	AT2G10615	1.5	0.001	-10.5507	3.39e-13	4.99e-12	P-up	AT2G10615	-
	AT5G65850	1.24	0.06	-4.36923	3.49e-13	5.14e-12	P-up	AT5G65850	F-box protein At5g65850 [Source:UniProtKB/Swiss-Prot;Acc:Q9FHP3]
	AT1G43605	2.51667	0.001	-11.2973	3.53e-13	5.19e-12	P-up	AT1G43605	-
	AT4G34138	3.87	1.61333	-1.26229	3.58e-13	5.25e-12	P-up	UGT73B1	Glycosyltransferase (Fragment) [Source:UniProtKB/TrEMBL;Acc:W8PUI6]
	AT5G04380	5.59667	0.0266667	-7.71339	3.65e-13	5.35e-12	P-up	AT5G04380	S-adenosyl-L-methionine-dependent methyltransferases superfamily protein [Source:TAIR;Acc:AT5G04380]
	AT4G15620	17.58	7.9	-1.15401	4.53e-13	6.59e-12	P-up	AT4G15620	CASP-like protein 1E2 [Source:UniProtKB/Swiss-Prot;Acc:O23413]
	AT2G39530	2.70667	0.123333	-4.45588	4.67e-13	6.78e-12	P-up	AT2G39530	CASP-like protein 4D1 [Source:UniProtKB/Swiss-Prot;Acc:Q8GWD5]
	AT2G13820	12.5733	5.54667	-1.18067	4.76e-13	6.92e-12	P-up	AT2G13820	Bifunctional inhibitor/lipid-transfer protein/seed storage 2S albumin superfamily protein [Source:TAIR;Acc:AT2G13820]
	AT5G11290	1.28667	0.001	-10.3294	4.77e-13	6.92e-12	P-up	AT5G11290	Transmembrane protein, putative (DUF247) [Source:UniProtKB/TrEMBL;Acc:Q9LFM8]
	AT5G39020	8.81333	4.21667	-1.06358	5.08e-13	7.34e-12	P-up	AT5G39020	Probable receptor-like protein kinase At5g39020 [Source:UniProtKB/Swiss-Prot;Acc:Q9FID6]
	AT5G40400	1.13333	0.18	-2.6545	5.34e-13	7.71e-12	P-up	AT5G40400	Pentatricopeptide repeat (PPR) superfamily protein [Source:TAIR;Acc:AT5G40400]
	AT5G01015	9.91333	2.76	-1.8447	6.03e-13	8.66e-12	P-up	AT5G01015	At5g01015 [Source:UniProtKB/TrEMBL;Acc:Q8LBK1]
	AT5G27607	3.45667	0.001	-11.7552	6.6e-13	9.47e-12	P-up	AT5G27607	JAB1/Mov34/MPN/PAD-1 ubiquitin protease [Source:UniProtKB/TrEMBL;Acc:A0A1P8BGX5]
	AT1G67360	51.03	25.38	-1.00765	7.02e-13	1e-11	P-up	AT1G67360	REF/SRPP-like protein At1g67360 [Source:UniProtKB/Swiss-Prot;Acc:Q9FYF7]
	AT3G29680	1.74	0.36	-2.27302	7.61e-13	1.08e-11	P-up	AT3G29680	BAHD acyltransferase At3g29680 [Source:UniProtKB/Swiss-Prot;Acc:Q9LRQ7]
	AT2G42570	3.83667	1.36667	-1.48919	8.48e-13	1.2e-11	P-up	TBL39	Protein trichome birefringence-like 39 [Source:UniProtKB/Swiss-Prot;Acc:Q9SIN2]
	AT3G51360	1.24667	0.136667	-3.18934	8.65e-13	1.23e-11	P-up	AT3G51360	Eukaryotic aspartyl protease family protein [Source:UniProtKB/TrEMBL;Acc:A0A1I9LQZ6]
	AT1G54020	5.87333	1.47667	-1.99184	9.79e-13	1.38e-11	P-up	AT1G54020	GDSL esterase/lipase At1g54020 [Source:UniProtKB/Swiss-Prot;Acc:Q9C5N8]
	AT4G24275	9.63333	3.47333	-1.47171	1.03e-12	1.44e-11	P-up	AT4G24275	At4g24275 [Source:UniProtKB/TrEMBL;Acc:Q84R17]
	AT2G25090	5.39667	1.48667	-1.85999	1.04e-12	1.46e-11	P-up	CIPK16	Non-specific serine/threonine protein kinase [Source:UniProtKB/TrEMBL;Acc:A0A178W078]
	AT1G13310	2.48333	0.393333	-2.65845	1.12e-12	1.56e-11	P-up	AT1G13310	Endosomal targeting BRO1-like domain-containing protein [Source:UniProtKB/TrEMBL;Acc:Q9FX66]
	AT3G47070	29.0967	12.89	-1.1746	1.17e-12	1.63e-11	P-up	AT3G47070	Thylakoid soluble phosphoprotein [Source:UniProtKB/TrEMBL;Acc:Q9SD66]
	AT3G44326	5.65	1.71667	-1.71864	1.26e-12	1.75e-11	P-up	AT3G44326	F-box protein At3g44326 [Source:UniProtKB/Swiss-Prot;Acc:Q2V3R1]
	AT2G36120	31.3	15.4333	-1.02011	1.27e-12	1.76e-11	P-up	DOT1	Glycine-rich protein DOT1 [Source:UniProtKB/Swiss-Prot;Acc:Q9SIH2]
	AT2G27389	5.27	0.806667	-2.70776	1.36e-12	1.87e-11	P-up	AT2G27389	unknown protein; LOCATED IN: endomembrane system. [Source:TAIR;Acc:AT2G27389]
	AT1G09510	2.4	0.176667	-3.76393	1.37e-12	1.89e-11	P-up	AT1G09510	At1g09510 [Source:UniProtKB/TrEMBL;Acc:Q5PP57]
	AT3G24450	5.55	0.946667	-2.55156	1.39e-12	1.91e-11	P-up	AT3G24450	Heavy metal transport/detoxification superfamily protein [Source:UniProtKB/TrEMBL;Acc:Q9LHF4]
	AT4G02800	5.40333	2.34	-1.20734	1.71e-12	2.32e-11	P-up	AT4G02800	At4g02800 [Source:UniProtKB/TrEMBL;Acc:Q9SY05]
	AT3G07600	7.97	2.04	-1.96601	1.86e-12	2.52e-11	P-up	HIPP16	Heavy metal-associated isoprenylated plant protein 16 [Source:UniProtKB/Swiss-Prot;Acc:Q9SSF0]
	AT5G11550	22.3067	11.1	-1.00692	1.88e-12	2.56e-11	P-up	AT5G11550	ARM repeat superfamily protein [Source:UniProtKB/TrEMBL;Acc:Q9LYD7]
	AT2G30040	5.57	2.41	-1.20864	2.09e-12	2.82e-11	P-up	MAPKKK14	Mitogen-activated protein kinase kinase kinase 14 [Source:UniProtKB/TrEMBL;Acc:O64741]
	AT3G24929	2.63667	0.343333	-2.94103	2.15e-12	2.9e-11	P-up	AT3G24929	unknown protein; FUNCTIONS IN: molecular_function unknown; INVOLVED IN: biological_process unknown; LOCATED IN: cellular_component unknown; Has 1 Blast hits to 1 proteins in 1 species: Archae - 0; Bacteria - 0; Metazoa - 0; Fungi - 0; Plants - 1; Vi /.../- 0; Other Eukaryotes - 0 (source: NCBI BLink). [Source:TAIR;Acc:AT3G24929]
	AT4G14330	3.11	1.38667	-1.16529	2.53e-12	3.38e-11	P-up	KIN10A	Kinesin-like protein KIN-10A [Source:UniProtKB/Swiss-Prot;Acc:Q8VWI7]
	AT1G66860	8.64667	2.84333	-1.60456	2.53e-12	3.38e-11	P-up	AT1G66860	Class I glutamine amidotransferase-like superfamily protein [Source:UniProtKB/TrEMBL;Acc:Q9C9N8]
	AT4G26660	3.82	1.86333	-1.03569	2.59e-12	3.46e-11	P-up	AT4G26660	At4g26660 [Source:UniProtKB/TrEMBL;Acc:Q9SU98]
	AT5G50740	7.73667	3.31	-1.22488	2.6e-12	3.46e-11	P-up	AT5G50740	Heavy metal transport/detoxification superfamily protein [Source:UniProtKB/TrEMBL;Acc:B3H4U8]
	AT3G11570	1.96333	0.516667	-1.926	3.05e-12	4.03e-11	P-up	TBL8	Protein trichome birefringence-like 8 [Source:UniProtKB/Swiss-Prot;Acc:Q9CAX1]
	AT5G24580	7.51667	3.24	-1.2141	3.4e-12	4.48e-11	P-up	HIPP09	Heavy metal-associated isoprenylated plant protein 9 [Source:UniProtKB/Swiss-Prot;Acc:Q9FLU5]
	AT4G10310	2.70333	0.746667	-1.8562	3.55e-12	4.67e-11	P-up	HKT1	Sodium transporter HKT1 [Source:UniProtKB/Swiss-Prot;Acc:Q84TI7]
	AT3G55290	6.46	2.38333	-1.43855	4.2e-12	5.5e-11	P-up	AT3G55290	NAD(P)-binding Rossmann-fold superfamily protein [Source:UniProtKB/TrEMBL;Acc:Q94AL3]
	AT5G38000	1.59667	0.23	-2.79536	4.36e-12	5.69e-11	P-up	AT5G38000	At5g38000 [Source:UniProtKB/TrEMBL;Acc:Q9LTB4]
	AT2G35740	2.64	0.873333	-1.59593	4.51e-12	5.88e-11	P-up	INT3	Probable inositol transporter 3 [Source:UniProtKB/Swiss-Prot;Acc:Q9ZQP6]
	AT4G35180	19.5567	9.66333	-1.01707	4.62e-12	6.01e-11	P-up	LHT7	Lysine histidine transporter-like 7 [Source:UniProtKB/Swiss-Prot;Acc:Q84WE9]
	AT1G79900	7.70333	3.11333	-1.30702	4.74e-12	6.16e-11	P-up	BAC2	Mitochondrial arginine transporter BAC2 [Source:UniProtKB/Swiss-Prot;Acc:Q9CA93]
	AT3G53100	9.53	4.73667	-1.0086	5.22e-12	6.76e-11	P-up	AT3G53100	GDSL esterase/lipase At3g53100 [Source:UniProtKB/Swiss-Prot;Acc:Q0WPI9]
	AT5G16080	2.18	0.59	-1.88554	5.26e-12	6.81e-11	P-up	CXE17	Probable carboxylesterase 17 [Source:UniProtKB/Swiss-Prot;Acc:Q9LFR7]
	AT2G35130	4.46333	2.02667	-1.13901	5.3e-12	6.86e-11	P-up	AT2G35130	Tetratricopeptide repeat (TPR)-like superfamily protein [Source:UniProtKB/TrEMBL;Acc:F4IJS7]
	AT2G05915	4.66667	0.246667	-4.24176	5.44e-12	7.03e-11	P-up	AT2G05915	unknown protein; Has 30201 Blast hits to 17322 proteins in 780 species: Archae - 12; Bacteria - 1396; Metazoa - 17338; Fungi - 3422; Plants - 5037; Viruses - 0; Other Eukaryotes - 2996 (source: NCBI BLink). [Source:TAIR;Acc:AT2G05915]
	AT2G32790	1.91667	0.07	-4.7751	6.12e-12	7.88e-11	P-up	AT2G32790	At2g32790 [Source:UniProtKB/TrEMBL;Acc:O48838]
	AT5G44990	8.3	3.29333	-1.33356	6.2e-12	7.97e-11	P-up	AT5G44990	Glutathione S-transferase family protein [Source:UniProtKB/TrEMBL;Acc:Q9FL98]
	AT3G46500	2.96667	0.43	-2.78643	6.22e-12	7.99e-11	P-up	AT3G46500	2-oxoglutarate (2OG) and Fe(II)-dependent oxygenase superfamily protein [Source:UniProtKB/TrEMBL;Acc:A0A1I9LPT9]
	AT2G25350	4.06667	1.84	-1.14414	6.39e-12	8.21e-11	P-up	AT2G25350	Phox (PX) domain-containing protein [Source:TAIR;Acc:AT2G25350]
	AT3G46090	17.5467	6.25333	-1.4885	7.2e-12	9.18e-11	P-up	ZAT7	ZAT7 [Source:UniProtKB/TrEMBL;Acc:A0A178VI57]
	AT4G03570	1.53333	0.001	-10.5825	7.95e-12	1.01e-10	P-up	AT4G03570	Cystatin/monellin superfamily protein [Source:UniProtKB/TrEMBL;Acc:Q9SY35]
	AT1G26930	7.06333	2.86	-1.30433	8.42e-12	1.07e-10	P-up	AT1G26930	F-box/kelch-repeat protein At1g26930 [Source:UniProtKB/Swiss-Prot;Acc:Q84M94]
	AT2G33175	1.74333	0.001	-10.7676	9.04e-12	1.14e-10	P-up	AT2G33175	unknown protein; FUNCTIONS IN: molecular_function unknown; INVOLVED IN: biological_process unknown; LOCATED IN: endomembrane system; Has 10 Blast hits to 10 proteins in 1 species: Archae - 0; Bacteria - 0; Metazoa - 0; Fungi - 0; Plants - 10; Viruse /.../ Other Eukaryotes - 0 (source: NCBI BLink). [Source:TAIR;Acc:AT2G33175]
	AT5G37790	3.95	1.57	-1.33109	9.67e-12	1.22e-10	P-up	AT5G37790	Protein kinase superfamily protein [Source:UniProtKB/TrEMBL;Acc:Q8LGB4]
	AT2G25440	3.90667	1.59667	-1.29088	9.93e-12	1.25e-10	P-up	AtRLP20	Receptor-like protein 20 [Source:UniProtKB/Swiss-Prot;Acc:Q9SKK5]
	AT1G62510	12.3733	0.436667	-4.82456	1.03e-11	1.29e-10	P-up	AT1G62510	Bifunctional inhibitor/lipid-transfer protein/seed storage 2S albumin superfamily protein [Source:UniProtKB/TrEMBL;Acc:Q9SXE6]
	AT3G17350	6.99	2.46667	-1.50273	1.13e-11	1.41e-10	P-up	AT3G17350	Wall-associated receptor kinase carboxy-terminal protein [Source:UniProtKB/TrEMBL;Acc:F4J551]
	AT3G25013	1.71	0.001	-10.7398	1.25e-11	1.55e-10	P-up	AT3G25013	Synaptobrevin family protein [Source:UniProtKB/TrEMBL;Acc:F4J7U3]
	AT1G03550	9.44333	1.89667	-2.31583	1.29e-11	1.59e-10	P-up	SCAMP2	Secretory carrier-associated membrane protein 2 [Source:UniProtKB/Swiss-Prot;Acc:Q9LR68]
	AT4G10955	9.44	3.99333	-1.24119	1.36e-11	1.68e-10	P-up	AT4G10955	GDSL esterase/lipase At4g10955 [Source:UniProtKB/Swiss-Prot;Acc:Q680C0]
	AT5G36800	7.71	3.24	-1.25074	1.36e-11	1.68e-10	P-up	AT5G36800	Gb [Source:UniProtKB/TrEMBL;Acc:Q9LDP3]
	AT5G36710	4.82667	1.73667	-1.47471	1.41e-11	1.74e-10	P-up	AT5G36710	Gb [Source:UniProtKB/TrEMBL;Acc:Q9LDP3]
	AT1G23205	5.41	1.89	-1.51724	1.59e-11	1.94e-10	P-up	AT1G23205	At1g23205 [Source:UniProtKB/TrEMBL;Acc:O49297]
	AT1G31335	7.06333	1.88	-1.90962	2.02e-11	2.43e-10	P-up	AT1G31335	At1g31335 [Source:UniProtKB/TrEMBL;Acc:Q8LG39]
	AT2G32190	13.67	5.22	-1.38889	2.03e-11	2.45e-10	P-up	AT2G32190	Cysteine-rich/transmembrane domain A-like protein [Source:UniProtKB/TrEMBL;Acc:Q9SKY1]
	AT4G26560	2.43	0.113333	-4.42231	2.07e-11	2.5e-10	P-up	CBL7	Calcineurin B-like protein 7 [Source:UniProtKB/Swiss-Prot;Acc:Q9SUA6]
	AT2G19330	4.40333	1.52333	-1.53136	2.62e-11	3.13e-10	P-up	PIRL6	Plant intracellular Ras-group-related LRR protein 6 [Source:UniProtKB/Swiss-Prot;Acc:O64566]
	AT2G17500	17.13	8.54333	-1.00365	2.66e-11	3.18e-10	P-up	PILS5	Protein PIN-LIKES 5 [Source:UniProtKB/Swiss-Prot;Acc:Q9SHL8]
	AT4G16008	3.58333	1.21	-1.5663	2.72e-11	3.24e-10	P-up	AT4G16008	Putative uncharacterized protein [Source:UniProtKB/TrEMBL;Acc:Q8LBY3]
	AT4G28085	3.44	0.686667	-2.32473	2.75e-11	3.27e-10	P-up	AT4G28085	Transmembrane protein [Source:UniProtKB/TrEMBL;Acc:Q94AQ4]
	AT1G72060	9.57333	3.08333	-1.63453	2.9e-11	3.44e-10	P-up	AT1G72060	Serine-type endopeptidase inhibitor [Source:UniProtKB/TrEMBL;Acc:Q9C7G9]
	AT1G18400	7.59333	3.68667	-1.04242	3.2e-11	3.78e-10	P-up	BEE1	Transcription factor BEE 1 [Source:UniProtKB/Swiss-Prot;Acc:Q8GZ13]
	AT1G25145	3.08333	0.65	-2.24598	3.28e-11	3.86e-10	P-up	LPXC5	Probable UDP-3-O-acyl-N-acetylglucosamine deacetylase 3, mitochondrial [Source:UniProtKB/Swiss-Prot;Acc:P0DKB8]
	AT1G68450	5.42	0.71	-2.9324	3.31e-11	3.89e-10	P-up	VQ8	VQ motif-containing protein 8, chloroplastic [Source:UniProtKB/Swiss-Prot;Acc:Q9CA36]
	AT4G27570	1.33667	0.00333333	-8.64746	3.33e-11	3.91e-10	P-up	UGT79B3	UDP-glycosyltransferase 79B3 [Source:UniProtKB/Swiss-Prot;Acc:Q9T081]
	AT3G51960	10.45	4.07333	-1.35922	3.34e-11	3.92e-10	P-up	ATBZIP24	Basic leucine zipper 24 [Source:UniProtKB/TrEMBL;Acc:F4J5N9]
	AT1G13670	1.68333	0.313333	-2.42555	3.5e-11	4.1e-10	P-up	AT1G13670	At1g13670 [Source:UniProtKB/TrEMBL;Acc:Q9LMY0]
	AT1G53070	9.30333	4.23333	-1.13595	3.5e-11	4.1e-10	P-up	AT1G53070	Lectin-like protein At1g53070 [Source:UniProtKB/Swiss-Prot;Acc:Q9LNN2]
	AT4G33666	18.8733	8.03667	-1.23168	3.53e-11	4.13e-10	P-up	AT4G33666	Uncharacterized protein At4g33666 [Source:UniProtKB/TrEMBL;Acc:Q94AJ7]
	AT3G57950	6.76667	2.74333	-1.30252	4.02e-11	4.68e-10	P-up	AT3G57950	At3g57950 [Source:UniProtKB/TrEMBL;Acc:Q9M2Q3]
	AT1G61450	1.51333	0.001	-10.5635	4.45e-11	5.17e-10	P-up	AT1G61450	unknown protein; BEST Arabidopsis thaliana protein match is: unknown protein (TAIR:AT1G61415.1); Has 30201 Blast hits to 17322 proteins in 780 species: Archae - 12; Bacteria - 1396; Metazoa - 17338; Fungi - 3422; Plants - 5037; Viruses - 0; Other Eu /.../es - 2996 (source: NCBI BLink). [Source:TAIR;Acc:AT1G61450]
	AT5G56920	2.78	0.433333	-2.68154	4.45e-11	5.17e-10	P-up	AT5G56920	Cystatin/monellin superfamily protein [Source:UniProtKB/TrEMBL;Acc:Q9LTS8]
	AT2G28710	7.06	2.34333	-1.59111	4.92e-11	5.68e-10	P-up	AT2G28710	At2g28710 [Source:UniProtKB/TrEMBL;Acc:Q9SI97]
	AT1G43770	3.14333	1	-1.6523	4.93e-11	5.7e-10	P-up	AT1G43770	RING/FYVE/PHD zinc finger superfamily protein [Source:UniProtKB/TrEMBL;Acc:B3H578]
	AT5G06930	2.31333	0.953333	-1.27892	5.05e-11	5.82e-10	P-up	AT5G06930	Nucleolar-like protein [Source:UniProtKB/TrEMBL;Acc:Q0WQA5]
	AT5G27340	1.88333	0.001	-10.8791	5.17e-11	5.94e-10	P-up	AT5G27340	unknown protein; Has 1807 Blast hits to 1807 proteins in 277 species: Archae - 0; Bacteria - 0; Metazoa - 736; Fungi - 347; Plants - 385; Viruses - 0; Other Eukaryotes - 339 (source: NCBI BLink). [Source:TAIR;Acc:AT5G27340]
	AT3G05470	3.03667	1.28667	-1.23885	5.46e-11	6.26e-10	P-up	FH11	Formin-like protein [Source:UniProtKB/TrEMBL;Acc:A0A178VCE3]
	AT2G17740	6.20667	1.29	-2.26645	5.65e-11	6.47e-10	P-up	AT2G17740	At2g17740 [Source:UniProtKB/TrEMBL;Acc:Q6NQN8]
	AT5G55520	3.19667	1.41333	-1.17747	6.16e-11	7.04e-10	P-up	AT5G55520	CONTAINS InterPro DOMAIN/s: Kinesin-related protein (InterPro:IPR010544); BEST Arabidopsis thaliana protein match is: unknown protein (TAIR:AT4G26660.1); Has 32425 Blast hits to 20462 proteins in 1550 species: Archae - 335; Bacteria - 3392; Metazoa /.../6; Fungi - 2645; Plants - 1561; Viruses - 54; Other Eukaryotes - 7442 (source: NCBI BLink). [Source:TAIR;Acc:AT5G55520]
	AT5G05410	4.56667	1.93333	-1.24005	7.16e-11	8.12e-10	P-up	DREB2A	Dehydration-responsive element-binding protein 2A [Source:UniProtKB/Swiss-Prot;Acc:O82132]
	AT3G15550	3.65667	1.50333	-1.28236	7.61e-11	8.63e-10	P-up	AT3G15550	Trichohyalin [Source:UniProtKB/TrEMBL;Acc:Q9LRP9]
	AT5G46830	5.24333	2.18333	-1.26395	7.72e-11	8.74e-10	P-up	BHLH28	Transcription factor bHLH28 [Source:UniProtKB/Swiss-Prot;Acc:Q9LUK7]
	AT2G40480	5.71667	2.77333	-1.04355	7.9e-11	8.94e-10	P-up	AT2G40480	WEB family protein At2g40480 [Source:UniProtKB/Swiss-Prot;Acc:Q5XVC7]
	AT2G05140	2.64667	0.001	-11.37	8.08e-11	9.14e-10	P-up	AT2G05140	Phosphoribosylaminoimidazole carboxylase family protein / AIR carboxylase family protein [Source:UniProtKB/TrEMBL;Acc:Q9SJ42]
	AT5G64780	10.6333	4.27667	-1.31404	8.76e-11	9.85e-10	P-up	AT5G64780	Holocarboxylase synthetase [Source:UniProtKB/TrEMBL;Acc:Q9FGF5]
	AT1G56090	5.72333	2.36	-1.27807	9.25e-11	1.04e-09	P-up	AT1G56090	Tetratricopeptide repeat (TPR)-like superfamily protein [Source:TAIR;Acc:AT1G56090]
	AT1G20400	1.23333	0.2	-2.62449	9.48e-11	1.06e-09	P-up	AT1G20400	Protein of unknown function (DUF1204) [Source:TAIR;Acc:AT1G20400]
	AT4G16140	8.38667	1.39333	-2.58956	1.06e-10	1.18e-09	P-up	AT4G16140	proline-rich family protein [Source:TAIR;Acc:AT4G16140]
	AT1G26400	1.02	0.0133333	-6.25739	1.15e-10	1.28e-09	P-up	FOX3	Berberine bridge enzyme-like 5 [Source:UniProtKB/Swiss-Prot;Acc:Q9FZC6]
	AT5G51010	14.3033	5.72667	-1.32058	1.17e-10	1.29e-09	P-up	AT5G51010	Rubredoxin-like superfamily protein [Source:UniProtKB/TrEMBL;Acc:Q9FI47]
	AT5G22860	5.56	2.61667	-1.08735	1.26e-10	1.4e-09	P-up	AT5G22860	Prolylcarboxypeptidase-like protein [Source:UniProtKB/TrEMBL;Acc:Q9FFC2]
	AT4G01080	6.36333	2.87333	-1.14706	1.27e-10	1.4e-09	P-up	TBL26	Mannan O-acetyltransferase 4 [Source:UniProtKB/TrEMBL;Acc:A0A346P851]
	AT3G48630	5.45333	1.15333	-2.24133	1.39e-10	1.53e-09	P-up	AT3G48630	unknown protein; BEST Arabidopsis thaliana protein match is: unknown protein (TAIR:AT3G44150.1); Has 64 Blast hits to 64 proteins in 15 species: Archae - 0; Bacteria - 0; Metazoa - 0; Fungi - 0; Plants - 64; Viruses - 0; Other Eukaryotes - 0 (source /.../ BLink). [Source:TAIR;Acc:AT3G48630]
	AT1G32375	1.37	0.12	-3.51307	1.48e-10	1.62e-09	P-up	AT1G32375	Probable FBD-associated F-box protein At1g32375 [Source:UniProtKB/Swiss-Prot;Acc:Q9LQM1]
	AT2G30210	1.54667	0.176667	-3.13006	1.53e-10	1.67e-09	P-up	LAC3	Laccase-3 [Source:UniProtKB/Swiss-Prot;Acc:Q56YT0]
	AT1G61500	1.94333	0.74	-1.39294	1.55e-10	1.7e-09	P-up	AT1G61500	S-locus lectin protein kinase family protein [Source:TAIR;Acc:AT1G61500]
	AT1G57850	3.30333	0.483333	-2.77283	1.62e-10	1.76e-09	P-up	AT1G57850	Toll-Interleukin-Resistance (TIR) domain family protein [Source:TAIR;Acc:AT1G57850]
	AT1G28000	1.15667	0.0633333	-4.19086	1.62e-10	1.77e-09	P-up	AT1G28000	Pentatricopeptide repeat (PPR) superfamily protein [Source:UniProtKB/TrEMBL;Acc:F4HUV0]
	AT5G47740	1.37	0.123333	-3.47354	2e-10	2.15e-09	P-up	AT5G47740	Adenine nucleotide alpha hydrolases-like superfamily protein [Source:UniProtKB/TrEMBL;Acc:F4JYN2]
	AT4G13560	1.86	0.49	-1.92445	2.01e-10	2.17e-09	P-up	UNE15	UNE15 [Source:UniProtKB/TrEMBL;Acc:A0A384KL48]
	AT5G48310	2.07667	0.933333	-1.15381	2.02e-10	2.18e-09	P-up	AT5G48310	Portal protein [Source:UniProtKB/TrEMBL;Acc:Q9LK83]
	AT4G17240	2.85667	0.9	-1.66634	2.11e-10	2.26e-09	P-up	AT4G17240	unknown protein; FUNCTIONS IN: molecular_function unknown; INVOLVED IN: biological_process unknown; LOCATED IN: chloroplast; EXPRESSED IN: 16 plant structures; EXPRESSED DURING: 8 growth stages; Has 1142 Blast hits to 1055 proteins in 252 species: A /.../- 22; Bacteria - 318; Metazoa - 248; Fungi - 96; Plants - 59; Viruses - 3; Other Eukaryotes - 396 (source: NCBI BLink). [Source:TAIR;Acc:AT4G172…
	AT5G27110	1.03667	0.17	-2.60835	2.26e-10	2.42e-09	P-up	PCMP-E14	Pentatricopeptide repeat-containing protein At5g27110 [Source:UniProtKB/Swiss-Prot;Acc:O04659]
	AT2G32830	5.55	2.59667	-1.09583	2.27e-10	2.43e-09	P-up	PHT1-5	Probable inorganic phosphate transporter 1-5 [Source:UniProtKB/Swiss-Prot;Acc:Q8GYF4]
	AT4G05497	1.79667	0.203333	-3.1434	2.36e-10	2.52e-09	P-up	FBL9	Putative F-box/LRR-repeat protein 9 [Source:UniProtKB/Swiss-Prot;Acc:Q9S9V8]
	AT1G54385	2.85	1.24	-1.20062	2.38e-10	2.54e-09	P-up	SINE1	Protein SINE1 [Source:UniProtKB/Swiss-Prot;Acc:Q5XVI1]
	AT4G19645	5.98	2.67	-1.16331	2.41e-10	2.57e-09	P-up	AT4G19645	At4g19645 [Source:UniProtKB/TrEMBL;Acc:Q8GSI6]
	AT1G50310	1.00333	0.126667	-2.98569	2.98e-10	3.15e-09	P-up	STP9	STP9 [Source:UniProtKB/TrEMBL;Acc:A0A178WN25]
	AT4G17810	7.10667	3.38	-1.07215	3.07e-10	3.24e-09	P-up	AT4G17810	At4g17810 [Source:UniProtKB/TrEMBL;Acc:Q6NNI6]
	AT2G44370	6.78333	2.20667	-1.62013	3.26e-10	3.42e-09	P-up	AT2G44370	At2g44370 [Source:UniProtKB/TrEMBL;Acc:O64871]
	AT4G13570	3.54	0.566667	-2.64318	3.58e-10	3.76e-09	P-up	HTA4	Histone H2A [Source:UniProtKB/TrEMBL;Acc:F4JT33]
	AT3G09162	1.18333	0.001	-10.2086	3.62e-10	3.79e-09	P-up	AT3G09162	At3g09162 [Source:UniProtKB/TrEMBL;Acc:Q8GYI0]
	AT1G61990	4.33333	1.94333	-1.15694	3.87e-10	4.05e-09	P-up	AT1G61990	At1g61990/F8K4_18 [Source:UniProtKB/TrEMBL;Acc:O80704]
	AT4G40020	2.96	1.23333	-1.26303	5.11e-10	5.28e-09	P-up	AT4G40020	Myosin heavy chain-related protein [Source:UniProtKB/TrEMBL;Acc:Q9SMQ3]
	AT5G62170	3.03667	1.44333	-1.07308	5.36e-10	5.53e-09	P-up	AT5G62170	unknown protein; BEST Arabidopsis thaliana protein match is: unknown protein (TAIR:AT5G51850.1); Has 381 Blast hits to 359 proteins in 81 species: Archae - 0; Bacteria - 16; Metazoa - 101; Fungi - 21; Plants - 99; Viruses - 3; Other Eukaryotes - 141 /.../ce: NCBI BLink). [Source:TAIR;Acc:AT5G62170]
	AT5G56540	6.32667	1.69	-1.90442	5.4e-10	5.56e-09	P-up	AGP14	Arabinogalactan peptide 14 [Source:UniProtKB/Swiss-Prot;Acc:Q9LVC0]
	AT4G15960	2.52333	0.666667	-1.92029	5.96e-10	6.11e-09	P-up	AT4G15960	Alpha/beta-Hydrolases superfamily protein [Source:UniProtKB/TrEMBL;Acc:F4JKY6]
	AT4G10230	1.26	0.001	-10.2992	6.27e-10	6.42e-09	P-up	AT4G10230	No-apical-meristem-associated carboxy-terminal domain protein [Source:UniProtKB/TrEMBL;Acc:O82618]
	AT5G25090	12.4867	5.53333	-1.17417	6.35e-10	6.5e-09	P-up	ENODL13	ENODL13 [Source:UniProtKB/TrEMBL;Acc:A0A178U9R8]
	AT5G49800	4.00667	1.20667	-1.73138	8.06e-10	8.17e-09	P-up	AT5G49800	At5g49800 [Source:UniProtKB/TrEMBL;Acc:Q5HZ48]
	AT3G04140	4.69	2.07333	-1.17764	8.07e-10	8.18e-09	P-up	AT3G04140	Ankyrin repeat family protein [Source:UniProtKB/TrEMBL;Acc:Q9M8X0]
	AT4G13575	2.7	0.546667	-2.30423	8.39e-10	8.48e-09	P-up	AT4G13575	unknown protein; FUNCTIONS IN: molecular_function unknown; INVOLVED IN: biological_process unknown; LOCATED IN: cellular_component unknown; Has 30201 Blast hits to 17322 proteins in 780 species: Archae - 12; Bacteria - 1396; Metazoa - 17338; Fungi - /.../ Plants - 5037; Viruses - 0; Other Eukaryotes - 2996 (source: NCBI BLink). [Source:TAIR;Acc:AT4G13575]
	AT1G47960	5.16667	2.20333	-1.22955	9.82e-10	9.85e-09	P-up	C/VIF1	Cell wall / vacuolar inhibitor of fructosidase 1 [Source:UniProtKB/Swiss-Prot;Acc:F4HWQ8]
	AT3G23440	2.39333	0.66	-1.85848	9.87e-10	9.89e-09	P-up	EDA6	Embryo sac development arrest 6 [Source:UniProtKB/TrEMBL;Acc:Q9LW53]
	AT2G22470	14.6633	6.28333	-1.22261	9.98e-10	9.99e-09	P-up	AGP2	Classical arabinogalactan protein 2 [Source:UniProtKB/Swiss-Prot;Acc:Q9SJY7]
	AT3G01990	2.38667	0.926667	-1.36487	1e-09	1e-08	P-up	ACR6	ACT domain repeat 6 [Source:UniProtKB/TrEMBL;Acc:A0A1I9LSD7]
	AT4G29440	7.23667	2.69333	-1.42593	1.08e-09	1.08e-08	P-up	AT4G29440	Regulator of Vps4 activity in the MVB pathway protein [Source:UniProtKB/TrEMBL;Acc:F4JNM2]
	AT1G59124	6.47333	0.123333	-5.71387	1.12e-09	1.12e-08	P-up	RDL5	Probable disease resistance protein RF45 [Source:UniProtKB/Swiss-Prot;Acc:F4IBE4]
	AT3G06520	2.53667	0.97	-1.38688	1.15e-09	1.15e-08	P-up	AT3G06520	Agenet domain-containing protein [Source:UniProtKB/TrEMBL;Acc:Q9C8Z3]
	AT5G23411	6.48667	0.001	-12.6633	1.17e-09	1.16e-08	P-up	AT5G23411	unknown protein; Has 30201 Blast hits to 17322 proteins in 780 species: Archae - 12; Bacteria - 1396; Metazoa - 17338; Fungi - 3422; Plants - 5037; Viruses - 0; Other Eukaryotes - 2996 (source: NCBI BLink). [Source:TAIR;Acc:AT5G23411]
	MSTRG.6756	2.01333	0.001	-10.9754	1.17e-09	1.16e-08	P-up	--	-
	AT1G79160	18.81	9.04667	-1.05604	1.19e-09	1.18e-08	P-up	AT1G79160	Filamentous hemagglutinin transporter [Source:UniProtKB/TrEMBL;Acc:Q84JL6]
	MSTRG.3193	1.03667	0.001	-10.0177	1.19e-09	1.18e-08	P-up	--	F27F5.16 [Arabidopsis thaliana]
	AT2G03420	4.26333	2.05667	-1.05167	1.32e-09	1.31e-08	P-up	AT2G03420	Uncharacterized protein At2g03420/T4M8.15 [Source:UniProtKB/TrEMBL;Acc:Q9ZQ78]
	AT5G08565	7.05667	2.49	-1.50284	1.4e-09	1.38e-08	P-up	AT5G08565	Transcription elongation factor SPT4 homolog [Source:UniProtKB/TrEMBL;Acc:A0A178UPE0]
	MSTRG.4571	1.09	0.29	-1.9102	1.41e-09	1.39e-08	P-up	--	F22C12.1 [Arabidopsis thaliana]
	AT2G45560	12.1767	5.95667	-1.03154	1.5e-09	1.47e-08	P-up	CYP76C1	CYP76C1 [Source:UniProtKB/TrEMBL;Acc:A0A178VLJ2]
	AT4G39510	7.41	3.5	-1.08212	1.54e-09	1.51e-08	P-up	CYP96A12	CYP96A12 [Source:UniProtKB/TrEMBL;Acc:A0A178V036]
	AT1G25510	3.09667	1.31333	-1.23748	1.54e-09	1.51e-08	P-up	AT1G25510	Eukaryotic aspartyl protease family protein [Source:UniProtKB/TrEMBL;Acc:Q9C6M0]
	AT1G22340	3.04	0.976667	-1.63813	1.58e-09	1.54e-08	P-up	UGT85A7	UDP-glycosyltransferase 85A7 [Source:UniProtKB/Swiss-Prot;Acc:Q9LME8]
	AT5G60430	7.29	2.61333	-1.48003	1.58e-09	1.55e-08	P-up	AT5G60430	Antiporter/ drug transporter [Source:UniProtKB/TrEMBL;Acc:Q9FKK3]
	AT4G22490	36.2367	14.88	-1.28408	1.62e-09	1.58e-08	P-up	AT4G22490	Bifunctional inhibitor/lipid-transfer protein/seed storage 2S albumin superfamily protein [Source:UniProtKB/TrEMBL;Acc:Q9SUX0]
	AT3G05330	2.87333	1.36	-1.07912	1.62e-09	1.58e-08	P-up	TAN	Probable microtubule-binding protein TANGLED [Source:UniProtKB/Swiss-Prot;Acc:Q84M91]
	AT4G16000	3.90667	0.936667	-2.06033	1.84e-09	1.78e-08	P-up	AT4G16000	Uncharacterized protein At4g16000 [Source:UniProtKB/TrEMBL;Acc:Q0WWC4]
	AT4G32460	17.3033	8.16667	-1.08323	1.86e-09	1.8e-08	P-up	AT4G32460	At4g32460 [Source:UniProtKB/TrEMBL;Acc:Q8LAR0]
	AT3G14850	3.62	1.51	-1.26144	2.29e-09	2.19e-08	P-up	TBL41	Protein trichome birefringence-like 41 [Source:UniProtKB/Swiss-Prot;Acc:F4IWA8]
	AT4G15140	4.38333	1.56667	-1.48433	2.34e-09	2.23e-08	P-up	AT4G15140	AT4g15140/dl3615c [Source:UniProtKB/TrEMBL;Acc:Q94JV9]
	AT4G32870	34.26	16.9267	-1.01723	2.35e-09	2.24e-08	P-up	AT4G32870	At4g32870 [Source:UniProtKB/TrEMBL;Acc:Q9M073]
	AT3G53150	5.71667	2.26667	-1.3346	2.48e-09	2.36e-08	P-up	UGT73D1	UDP-glucosyl transferase 73D1 [Source:TAIR;Acc:AT3G53150]
	AT1G05770	1.24	0.001	-10.2761	2.52e-09	2.39e-08	P-up	JAL2	Jacalin-related lectin 2 [Source:UniProtKB/Swiss-Prot;Acc:Q9MA49]
	AT5G10625	3.84667	1.04333	-1.88241	2.63e-09	2.49e-08	P-up	FLP2	Flowering-promoting factor 1-like protein 2 [Source:UniProtKB/Swiss-Prot;Acc:Q9LXB5]
	AT1G52342	3.46667	1.42	-1.28766	2.76e-09	2.61e-08	P-up	AT1G52342	Putative uncharacterized protein [Source:UniProtKB/TrEMBL;Acc:Q1G3Y9]
	AT4G39930	1.25	0.001	-10.2877	3e-09	2.83e-08	P-up	AT4G39930	At4g39930 [Source:UniProtKB/TrEMBL;Acc:Q9SMR1]
	AT3G44490	1.69667	0.0333333	-5.66959	3.43e-09	3.22e-08	P-up	HDA17	Histone deacetylase 17 [Source:UniProtKB/Swiss-Prot;Acc:Q9LXN8]
	AT5G62210	2.93333	0.983333	-1.57679	3.56e-09	3.34e-08	P-up	AT5G62210	Embryo-specific protein 3, (ATS3) [Source:UniProtKB/TrEMBL;Acc:Q9LVB5]
[truncated: 321 more rows]

## Sheet: b. TD shoot
Table S2 RNA-Seq counts and statistical analysis results for significantly DEGs. With FDR < 0.05 as cutoff. (T Tor-1; K CK; D Cd )
b. Induced genes by cadmium treatment in shoots of tolerance varieties(Tor-1)
cadmium up-regulated 2816 genes，down-regulated 998 in Tor-1
id	TK_aver	TD_aver	log2(fc)	PValue	FDR	Pop-up	Symbol	Description	KEGG_A_class	KEGG_B_class	Pathway	K_ID	GO Component	GO Function	GO Process
AT4G15900	0.606667	152.45	7.97322	0	0	T-up	AT2G18193	AAA-ATPase At2g18193 [Source:UniProtKB/Swiss-Prot;Acc:Q8GW96]	-	-	-	-	GO:0005783//endoplasmic reticulum;GO:0016020//membrane;GO:0016021//integral component of membrane	GO:0000166//nucleotide binding;GO:0005524//ATP binding;GO:0016787//hydrolase activity;GO:0016887//ATPase activity	-
AT4G35180	0.776667	135.347	7.44515	0	0	T-up	DTX3	Protein DETOXIFICATION 3 [Source:UniProtKB/Swiss-Prot;Acc:Q9SIA4]	-	-	-	-	GO:0016020//membrane;GO:0016021//integral component of membrane	GO:0015238//drug transmembrane transporter activity;GO:0015297//antiporter activity	GO:0006855//drug transmembrane transport;GO:0055085//transmembrane transport
AT5G54100	0.62	27.3667	5.46401	0	0	T-up	AT4G15890	Binding protein [Source:UniProtKB/TrEMBL;Acc:O24610]	-	-	-	-	GO:0000779//condensed chromosome, centromeric region;GO:0000799//nuclear condensin complex	GO:0003682//chromatin binding;GO:0042393//histone binding	GO:0007076//mitotic chromosome condensation;GO:0009556//microsporogenesis;GO:0010032//meiotic chromosome condensation;GO:0051301//cell division;GO:0051304//chromosome separation
AT3G24503	7.97333	315.657	5.30703	0	0	T-up	TAT3	Probable aminotransferase TAT3 [Source:UniProtKB/Swiss-Prot;Acc:Q9SK47]	Metabolism;Metabolism;Metabolism;Metabolism;Metabolism;Metabolism;Metabolism;Metabolism;Metabolism;Metabolism	Global and overview maps;Global and overview maps;Global and overview maps;Amino acid metabolism;Amino acid metabolism;Amino acid metabolism;Amino acid metabolism;Metabolism of cofactors and vitamins;Biosynthesis of other secondary metabolites;Biosynthesis of other secondary metabolites	ko01100//Metabolic pathways;ko01110//Biosynthesis of secondary metabolites;ko01230//Biosynthesis of amino acids;ko00270//Cysteine and methionine metabolism;ko00400//Phenylalanine, tyrosine and tryptophan biosynthesis;ko00360//Phenylalanine metabolism;ko00350//Tyrosine metabolism;ko00130//Ubiquinone and other terpenoid-quinone biosynthesis;ko00960//Tropane, piperidine and pyridine alkaloid biosynt…	K00815;K00815;K00815;K00815;K00815;K00815;K00815;K00815;K00815;K00815	-	GO:0003824//catalytic activity;GO:0004838//L-tyrosine:2-oxoglutarate aminotransferase activity;GO:0008483//transaminase activity;GO:0016740//transferase activity;GO:0030170//pyridoxal phosphate binding	GO:0006520//cellular amino acid metabolic process;GO:0009058//biosynthetic process;GO:0009611//response to wounding;GO:0009753//response to jasmonic acid
AT1G31280	105.833	3296.22	4.96095	0	0	T-up	PR1	Pathogenesis-related protein 1 [Source:UniProtKB/Swiss-Prot;Acc:P33154]	Environmental Information Processing;Organismal Systems;Environmental Information Processing	Signal transduction;Environmental adaptation;Signal transduction	ko04075//Plant hormone signal transduction;ko04626//Plant-pathogen interaction;ko04016//MAPK signaling pathway - plant	K13449;K13449;K13449	GO:0005576//extracellular region;GO:0005615//extracellular space;GO:0005618//cell wall;GO:0048046//apoplast	GO:0003674//molecular_function	GO:0006952//defense response;GO:0009414//response to water deprivation;GO:0009607//response to biotic stimulus;GO:0009627//systemic acquired resistance;GO:0010266//response to vitamin B1
AT3G23250	22.8933	697.03	4.92822	0	0	T-up	EXT3	Extensin-3 [Source:UniProtKB/Swiss-Prot;Acc:Q9FS16]	-	-	-	-	GO:0005576//extracellular region;GO:0005618//cell wall;GO:0009530//primary cell wall	GO:0005199//structural constituent of cell wall	GO:0009664//plant-type cell wall organization;GO:0071555//cell wall organization
AT2G46430	5.79667	167.81	4.85546	0	0	T-up	CHI-B	Basic endochitinase B [Source:UniProtKB/Swiss-Prot;Acc:P19171]	Metabolism;Environmental Information Processing;Metabolism	Global and overview maps;Signal transduction;Carbohydrate metabolism	ko01100//Metabolic pathways;ko04016//MAPK signaling pathway - plant;ko00520//Amino sugar and nucleotide sugar metabolism	K20547;K20547;K20547	GO:0005773//vacuole;GO:0005774//vacuolar membrane;GO:0005829//cytosol	GO:0004568//chitinase activity;GO:0008061//chitin binding;GO:0016787//hydrolase activity;GO:0016798//hydrolase activity, acting on glycosyl bonds;GO:0030247//polysaccharide binding	GO:0000272//polysaccharide catabolic process;GO:0005975//carbohydrate metabolic process;GO:0006032//chitin catabolic process;GO:0006952//defense response;GO:0008152//metabolic process;GO:0009626//plant-type hypersensitive response;GO:0016998//cell wall macromolecule catabolic process;GO:0031640//killing of cells of other organism;GO:0046686//response to cadmium ion;GO:0050832//defense response to…
AT5G27600	20.2433	484.897	4.58216	0	0	T-up	SAG13	SAG13 [Source:UniProtKB/TrEMBL;Acc:A0A178VTS8]	-	-	-	-	GO:0016020//membrane;GO:0016021//integral component of membrane	GO:0004022//alcohol dehydrogenase (NAD) activity;GO:0016491//oxidoreductase activity	GO:0002213//defense response to insect;GO:0007568//aging;GO:0055114//oxidation-reduction process
AT1G17290	45.3667	902.917	4.31489	0	0	T-up	GSTF6	Glutathione S-transferase F6 [Source:UniProtKB/Swiss-Prot;Acc:P42760]	Metabolism	Metabolism of other amino acids	ko00480//Glutathione metabolism	K00799	GO:0005618//cell wall;GO:0005737//cytoplasm;GO:0005739//mitochondrion;GO:0005773//vacuole;GO:0005829//cytosol;GO:0009506//plasmodesma	GO:0004364//glutathione transferase activity;GO:0005507//copper ion binding;GO:0005515//protein binding;GO:0016740//transferase activity;GO:0043295//glutathione binding;GO:0050897//cobalt ion binding;GO:2001147//camalexin binding;GO:2001227//quercitrin binding	GO:0006749//glutathione metabolic process;GO:0006952//defense response;GO:0006979//response to oxidative stress;GO:0009407//toxin catabolic process;GO:0009414//response to water deprivation;GO:0009636//response to toxic substance;GO:0009651//response to salt stress;GO:0042742//defense response to bacterium;GO:0046686//response to cadmium ion
AT1G76930	37.6233	697.113	4.21169	0	0	T-up	GSTF7	Glutathione S-transferase F7 [Source:UniProtKB/Swiss-Prot;Acc:Q9SRY5]	Metabolism	Metabolism of other amino acids	ko00480//Glutathione metabolism	K00799	GO:0005634//nucleus;GO:0005737//cytoplasm;GO:0005773//vacuole;GO:0005829//cytosol	GO:0004364//glutathione transferase activity;GO:0005507//copper ion binding;GO:0005515//protein binding;GO:0016740//transferase activity;GO:0043295//glutathione binding;GO:0050897//cobalt ion binding	GO:0006749//glutathione metabolic process;GO:0009407//toxin catabolic process;GO:0009636//response to toxic substance;GO:0009651//response to salt stress;GO:0009817//defense response to fungus, incompatible interaction;GO:0042742//defense response to bacterium;GO:0046686//response to cadmium ion
AT1G15520	19.78	281.48	3.83092	0	0	T-up	CGLD27	Protein CONSERVED IN THE GREEN LINEAGE AND DIATOMS 27, chloroplastic [Source:UniProtKB/Swiss-Prot;Acc:Q9FN15]	-	-	-	-	GO:0009507//chloroplast;GO:0009536//plastid;GO:0016020//membrane;GO:0016021//integral component of membrane	-	GO:1990641//response to iron ion starvation
AT2G43000	22.0567	234.93	3.41294	0	0	T-up	PAP14	Probable plastid-lipid-associated protein 14, chloroplastic [Source:UniProtKB/Swiss-Prot;Acc:Q9LV04]	-	-	-	-	GO:0005634//nucleus;GO:0005737//cytoplasm;GO:0009507//chloroplast;GO:0009536//plastid	GO:0004672//protein kinase activity;GO:0004693//cyclin-dependent protein serine/threonine kinase activity;GO:0005524//ATP binding	GO:0006468//protein phosphorylation;GO:0051726//regulation of cell cycle
AT5G24810	18.58	182.913	3.29934	0	0	T-up	BTS	Zinc finger protein BRUTUS [Source:UniProtKB/Swiss-Prot;Acc:Q8LPQ5]	-	-	-	-	GO:0005634//nucleus;GO:0016020//membrane;GO:0016021//integral component of membrane	GO:0005506//iron ion binding;GO:0005515//protein binding;GO:0008270//zinc ion binding;GO:0016874//ligase activity;GO:0046872//metal ion binding;GO:0061630//ubiquitin protein ligase activity	GO:0010106//cellular response to iron ion starvation;GO:0016567//protein ubiquitination;GO:0060586//multicellular organismal iron ion homeostasis
AT1G15790	21.4433	210.897	3.29794	0	0	T-up	AT1G21520	Uncharacterized protein At1g21520/F24J8_4 [Source:UniProtKB/TrEMBL;Acc:Q8GYE6]	-	-	-	-	GO:0005783//endoplasmic reticulum	-	GO:0006979//response to oxidative stress
AT4G08870	32.8	284.033	3.11429	0	0	T-up	TSO2	TSO2 [Source:UniProtKB/TrEMBL;Acc:A0A178VJE9]	Metabolism;Metabolism;Metabolism;Metabolism	Global and overview maps;Nucleotide metabolism;Nucleotide metabolism;Metabolism of other amino acids	ko01100//Metabolic pathways;ko00230//Purine metabolism;ko00240//Pyrimidine metabolism;ko00480//Glutathione metabolism	K10808;K10808;K10808;K10808	GO:0005634//nucleus;GO:0005737//cytoplasm	GO:0004748//ribonucleoside-diphosphate reductase activity, thioredoxin disulfide as acceptor;GO:0016491//oxidoreductase activity;GO:0046872//metal ion binding	GO:0006260//DNA replication;GO:0006281//DNA repair;GO:0007275//multicellular organism development;GO:0009263//deoxyribonucleotide biosynthetic process;GO:0012501//programmed cell death;GO:0051726//regulation of cell cycle;GO:0055114//oxidation-reduction process
AT1G34180	96.5367	605.38	2.64869	0	0	T-up	ACO4	1-aminocyclopropane-1-carboxylate oxidase 4 [Source:UniProtKB/Swiss-Prot;Acc:Q06588]	Metabolism;Metabolism;Metabolism	Global and overview maps;Global and overview maps;Amino acid metabolism	ko01100//Metabolic pathways;ko01110//Biosynthesis of secondary metabolites;ko00270//Cysteine and methionine metabolism	K05933;K05933;K05933	-	GO:0005507//copper ion binding;GO:0009815//1-aminocyclopropane-1-carboxylate oxidase activity;GO:0016491//oxidoreductase activity;GO:0031418//L-ascorbic acid binding;GO:0046872//metal ion binding;GO:0051213//dioxygenase activity	GO:0006952//defense response;GO:0009620//response to fungus;GO:0009651//response to salt stress;GO:0009693//ethylene biosynthetic process;GO:0009727//detection of ethylene stimulus;GO:0009735//response to cytokinin;GO:0009835//fruit ripening;GO:0010030//positive regulation of seed germination;GO:0055114//oxidation-reduction process;GO:0071281//cellular response to iron ion;GO:0071398//cellular re…
AT4G14220	11.7533	103.353	3.13644	1.83e-301	2.12e-298	T-up	ZIF1	Protein ZINC INDUCED FACILITATOR 1 [Source:UniProtKB/Swiss-Prot;Acc:Q8RWN2]	-	-	-	-	GO:0005773//vacuole;GO:0005774//vacuolar membrane;GO:0005886//plasma membrane;GO:0009705//plant-type vacuole membrane;GO:0016020//membrane;GO:0016021//integral component of membrane	GO:0005215//transporter activity;GO:0022821//potassium ion antiporter activity	GO:0009624//response to nematode;GO:0010043//response to zinc ion;GO:0055069//zinc ion homeostasis;GO:0055085//transmembrane transport;GO:0071805//potassium ion transmembrane transport;GO:0090333//regulation of stomatal closure
AT5G20960	69.57	1623.38	4.54439	3.75e-301	4.14e-298	T-up	PR5	Pathogenesis-related protein 5 [Source:UniProtKB/Swiss-Prot;Acc:P28493]	-	-	-	-	GO:0005576//extracellular region;GO:0005618//cell wall;GO:0005773//vacuole;GO:0048046//apoplast	-	GO:0006952//defense response;GO:0009607//response to biotic stimulus;GO:0009615//response to virus;GO:0009627//systemic acquired resistance;GO:0010224//response to UV-B;GO:0031540//regulation of anthocyanin biosynthetic process;GO:0046686//response to cadmium ion
AT1G67850	13.4	449.523	5.06809	9.98e-301	1.05e-297	T-up	CHI	CHI [Source:UniProtKB/TrEMBL;Acc:A0A178W3M3]	Metabolism;Metabolism	Global and overview maps;Carbohydrate metabolism	ko01100//Metabolic pathways;ko00520//Amino sugar and nucleotide sugar metabolism	K01183;K01183	GO:0009505//plant-type cell wall;GO:0048046//apoplast	GO:0004568//chitinase activity;GO:0008061//chitin binding;GO:0016787//hydrolase activity;GO:0016798//hydrolase activity, acting on glycosyl bonds;GO:0030247//polysaccharide binding	GO:0000272//polysaccharide catabolic process;GO:0005975//carbohydrate metabolic process;GO:0006032//chitin catabolic process;GO:0006952//defense response;GO:0008152//metabolic process;GO:0009615//response to virus;GO:0009627//systemic acquired resistance;GO:0010150//leaf senescence;GO:0010272//response to silver ion;GO:0016998//cell wall macromolecule catabolic process;GO:0072722//response to ami…
AT4G25630	2.79	88.7133	4.99081	2.55e-297	2.47e-294	T-up	DLO1	Protein DMR6-LIKE OXYGENASE 1 [Source:UniProtKB/Swiss-Prot;Acc:Q9ZSA8]	-	-	-	-	-	GO:0016491//oxidoreductase activity;GO:0046872//metal ion binding;GO:0051213//dioxygenase activity	GO:0002229//defense response to oomycetes;GO:0002239//response to oomycetes;GO:0006952//defense response;GO:0009617//response to bacterium;GO:0009620//response to fungus;GO:0009751//response to salicylic acid;GO:0010150//leaf senescence;GO:0046244//salicylic acid catabolic process;GO:0055114//oxidation-reduction process
AT4G23140	62.25	323.033	2.37554	3.66e-281	3.27e-278	T-up	SOBIR1	Leucine-rich repeat receptor-like serine/threonine/tyrosine-protein kinase SOBIR1 [Source:UniProtKB/Swiss-Prot;Acc:Q9SKB2]	-	-	-	-	GO:0005886//plasma membrane;GO:0016020//membrane;GO:0016021//integral component of membrane	GO:0000166//nucleotide binding;GO:0004672//protein kinase activity;GO:0004674//protein serine/threonine kinase activity;GO:0004713//protein tyrosine kinase activity;GO:0004714//transmembrane receptor protein tyrosine kinase activity;GO:0005515//protein binding;GO:0005524//ATP binding;GO:0016301//kinase activity;GO:0016740//transferase activity	GO:0006468//protein phosphorylation;GO:0006952//defense response;GO:0010942//positive regulation of cell death;GO:0016310//phosphorylation;GO:0018108//peptidyl-tyrosine phosphorylation;GO:0031349//positive regulation of defense response;GO:0060862//negative regulation of floral organ abscission
AT3G57150	20.4633	137.763	2.75108	1.6e-274	1.33e-271	T-up	NAC081	Protein ATAF2 [Source:UniProtKB/Swiss-Prot;Acc:Q9C598]	-	-	-	-	GO:0005634//nucleus	GO:0003677//DNA binding;GO:0005515//protein binding;GO:0043424//protein histidine kinase binding	GO:0006355//regulation of transcription, DNA-templated;GO:0008361//regulation of cell size;GO:0009416//response to light stimulus;GO:0009611//response to wounding;GO:0009620//response to fungus;GO:0009744//response to sucrose;GO:0009751//response to salicylic acid;GO:0009753//response to jasmonic acid;GO:0009793//embryo development ending in seed dormancy;GO:0010099//regulation of photomorphogene…
AT5G06860	48.5667	432.97	3.15623	2.55e-270	2.04e-267	T-up	ATOPT3	oligopeptide transporter [Source:TAIR;Acc:AT4G16370]	-	-	-	-	GO:0005886//plasma membrane;GO:0009506//plasmodesma;GO:0016020//membrane;GO:0016021//integral component of membrane	GO:0046915//transition metal ion transmembrane transporter activity	GO:0006875//cellular metal ion homeostasis;GO:0007275//multicellular organism development;GO:0015031//protein transport;GO:0015833//peptide transport;GO:0055072//iron ion homeostasis;GO:0055085//transmembrane transport;GO:1990388//xylem-to-phloem iron transport
AT5G52740	1.75	25.5433	3.86752	2.37e-269	1.84e-266	T-up	ACA12	Calcium-transporting ATPase [Source:UniProtKB/TrEMBL;Acc:A0A178VEV7]	-	-	-	-	GO:0005887//integral component of plasma membrane;GO:0016020//membrane;GO:0016021//integral component of membrane	GO:0000166//nucleotide binding;GO:0005388//calcium-transporting ATPase activity;GO:0005516//calmodulin binding;GO:0005524//ATP binding;GO:0016787//hydrolase activity;GO:0046872//metal ion binding	GO:0006811//ion transport;GO:0006816//calcium ion transport;GO:0070588//calcium ion transmembrane transport
AT5G09590	2.61667	60.1833	4.52356	2.67e-255	2e-252	T-up	AT5G13210	AT5g13210/T31B5_30 [Source:UniProtKB/TrEMBL;Acc:Q9LYV5]	-	-	-	-	-	-	-
AT2G15390	6.85667	108.24	3.98058	2.71e-251	1.97e-248	T-up	EGC2	EG45-like domain containing protein 2 [Source:UniProtKB/Swiss-Prot;Acc:Q9ZV52]	-	-	-	-	GO:0005576//extracellular region;GO:0005618//cell wall;GO:0048046//apoplast	-	GO:0009627//systemic acquired resistance;GO:0010230//alternative respiration
AT1G24150	1.73333	34.0767	4.29716	1.27e-249	8.68e-247	T-up	CRK7	Cysteine-rich receptor-like protein kinase 7 [Source:UniProtKB/Swiss-Prot;Acc:Q8L7G3]	-	-	-	-	GO:0005886//plasma membrane;GO:0016020//membrane;GO:0016021//integral component of membrane	GO:0000166//nucleotide binding;GO:0004672//protein kinase activity;GO:0004674//protein serine/threonine kinase activity;GO:0005524//ATP binding;GO:0016301//kinase activity;GO:0016740//transferase activity	GO:0000302//response to reactive oxygen species;GO:0006468//protein phosphorylation;GO:0016310//phosphorylation;GO:0042742//defense response to bacterium
AT5G49570	25.1167	205.36	3.03144	1.43e-248	9.46e-246	T-up	PGDH	D-3-phosphoglycerate dehydrogenase [Source:TAIR;Acc:AT1G17745]	Metabolism;Metabolism;Metabolism;Metabolism	Global and overview maps;Global and overview maps;Global and overview maps;Amino acid metabolism	ko01100//Metabolic pathways;ko01200//Carbon metabolism;ko01230//Biosynthesis of amino acids;ko00260//Glycine, serine and threonine metabolism	K00058;K00058;K00058;K00058	GO:0005634//nucleus;GO:0005829//cytosol;GO:0009507//chloroplast;GO:0009536//plastid;GO:0009570//chloroplast stroma	GO:0004617//phosphoglycerate dehydrogenase activity;GO:0005515//protein binding;GO:0016491//oxidoreductase activity;GO:0016616//oxidoreductase activity, acting on the CH-OH group of donors, NAD or NADP as acceptor;GO:0051287//NAD binding	GO:0006520//cellular amino acid metabolic process;GO:0006564//L-serine biosynthetic process;GO:0008652//cellular amino acid biosynthetic process;GO:0055114//oxidation-reduction process
AT5G62620	8.78667	118.317	3.75119	2.08e-248	1.34e-245	T-up	AT3G45730	Uncharacterized protein At3g45730 [Source:UniProtKB/TrEMBL;Acc:Q9M170]	-	-	-	-	-	-	GO:0008150//biological_process
MSTRG.2579	1.44333	79.6133	5.78553	5.84e-246	3.57e-243	T-up	HSP23.5	23.5 kDa heat shock protein, mitochondrial [Source:UniProtKB/Swiss-Prot;Acc:Q9FGM9]	Genetic Information Processing	Folding, sorting and degradation	ko04141//Protein processing in endoplasmic reticulum	K13993	GO:0005739//mitochondrion	GO:0003674//molecular_function	-
AT5G40770	10.5	187.45	4.15804	5.04e-241	3e-238	T-up	ABCC3	MRP3 [Source:UniProtKB/TrEMBL;Acc:A0A178VHA7]	-	-	-	-	GO:0000325//plant-type vacuole;GO:0005773//vacuole;GO:0005774//vacuolar membrane;GO:0009506//plasmodesma;GO:0016020//membrane;GO:0016021//integral component of membrane;GO:0048046//apoplast	GO:0000166//nucleotide binding;GO:0005524//ATP binding;GO:0008559//xenobiotic-transporting ATPase activity;GO:0010290//chlorophyll catabolite transmembrane transporter activity;GO:0015431//glutathione S-conjugate-exporting ATPase activity;GO:0016887//ATPase activity;GO:0042626//ATPase activity, coupled to transmembrane movement of substances	GO:0055085//transmembrane transport
AT5G08300	13.02	153.467	3.55912	5.73e-241	3.32e-238	T-up	AT3G16530	Lectin-like protein At3g16530 [Source:UniProtKB/Swiss-Prot;Acc:Q9LK72]	-	-	-	-	GO:0005576//extracellular region;GO:0005618//cell wall;GO:0005634//nucleus;GO:0009505//plant-type cell wall;GO:0048046//apoplast	GO:0030246//carbohydrate binding	GO:0002239//response to oomycetes;GO:0010200//response to chitin
AT1G62422	3.98333	100.33	4.65463	3.64e-240	2.06e-237	T-up	CYP81D8	Cytochrome P450, family 81, subfamily D, polypeptide 8 [Source:UniProtKB/TrEMBL;Acc:Q9SZT7]	-	-	-	-	GO:0005783//endoplasmic reticulum;GO:0005886//plasma membrane;GO:0016020//membrane;GO:0016021//integral component of membrane	GO:0004497//monooxygenase activity;GO:0005506//iron ion binding;GO:0016491//oxidoreductase activity;GO:0016705//oxidoreductase activity, acting on paired donors, with incorporation or reduction of molecular oxygen;GO:0016709//oxidoreductase activity, acting on paired donors, with incorporation or reduction of molecular oxygen, NAD(P)H as one donor, and incorporation of one atom of oxygen;GO:00200…	GO:0042343//indole glucosinolate metabolic process;GO:0055114//oxidation-reduction process;GO:0080167//response to karrikin
AT4G29110	4.59	60.9933	3.73209	1.7e-238	9.4e-236	T-up	CRF6	CRF6 [Source:UniProtKB/TrEMBL;Acc:A0A178VFH2]	-	-	-	-	GO:0005634//nucleus;GO:0005737//cytoplasm	GO:0003677//DNA binding;GO:0003700//transcription factor activity, sequence-specific DNA binding;GO:0005515//protein binding;GO:0043565//sequence-specific DNA binding	GO:0006351//transcription, DNA-templated;GO:0006355//regulation of transcription, DNA-templated;GO:0009736//cytokinin-activated signaling pathway;GO:0009793//embryo development ending in seed dormancy;GO:0009873//ethylene-activated signaling pathway;GO:0048366//leaf development;GO:0048825//cotyledon development
AT5G24240	3.02	35.2967	3.54691	3.38e-237	1.78e-234	T-up	CRK8	cysteine-rich RLK (RECEPTOR-like protein kinase) 8 [Source:TAIR;Acc:AT4G23160]	-	-	-	-	GO:0000943//retrotransposon nucleocapsid;GO:0005886//plasma membrane;GO:0016020//membrane;GO:0016021//integral component of membrane	GO:0000166//nucleotide binding;GO:0003676//nucleic acid binding;GO:0003964//RNA-directed DNA polymerase activity;GO:0004190//aspartic-type endopeptidase activity;GO:0004518//nuclease activity;GO:0004519//endonuclease activity;GO:0004672//protein kinase activity;GO:0004674//protein serine/threonine kinase activity;GO:0005524//ATP binding;GO:0008233//peptidase activity;GO:0008234//cysteine-type pep…	GO:0006278//RNA-dependent DNA replication;GO:0006310//DNA recombination;GO:0006468//protein phosphorylation;GO:0006508//proteolysis;GO:0015074//DNA integration;GO:0016310//phosphorylation;GO:0042742//defense response to bacterium;GO:0090305//nucleic acid phosphodiester bond hydrolysis
AT2G32140	17.1133	103.507	2.59653	2.41e-236	1.24e-233	T-up	MED37D	Probable mediator of RNA polymerase II transcription subunit 37c [Source:UniProtKB/Swiss-Prot;Acc:P22954]	Genetic Information Processing;Genetic Information Processing;Cellular Processes	Folding, sorting and degradation;Transcription;Transport and catabolism	ko04141//Protein processing in endoplasmic reticulum;ko03040//Spliceosome;ko04144//Endocytosis	K03283;K03283;K03283	GO:0005618//cell wall;GO:0005634//nucleus;GO:0005737//cytoplasm;GO:0005794//Golgi apparatus;GO:0005829//cytosol;GO:0005886//plasma membrane	GO:0000166//nucleotide binding;GO:0005515//protein binding;GO:0005524//ATP binding;GO:0016887//ATPase activity;GO:0031072//heat shock protein binding;GO:0042623//ATPase activity, coupled;GO:0044183//protein binding involved in protein folding;GO:0051082//unfolded protein binding;GO:0051787//misfolded protein binding	GO:0006986//response to unfolded protein;GO:0009408//response to heat;GO:0009615//response to virus;GO:0009617//response to bacterium;GO:0034605//cellular response to heat;GO:0034620//cellular response to unfolded protein;GO:0042026//protein refolding;GO:0046686//response to cadmium ion;GO:0051085//chaperone mediated protein folding requiring cofactor
AT3G51330	7.63667	99.6267	3.70552	4.86e-223	2.3e-220	T-up	AT2G21640	Marker for oxidative stress response protein [Source:UniProtKB/TrEMBL;Acc:Q9SIJ6]	-	-	-	-	GO:0005739//mitochondrion	-	GO:0006979//response to oxidative stress
AT1G61360	0.78	33.6167	5.42956	1.04e-219	4.75e-217	T-up	AOX3	AOX1D [Source:UniProtKB/TrEMBL;Acc:A0A384LFI3]	-	-	-	-	GO:0005739//mitochondrion;GO:0005743//mitochondrial inner membrane;GO:0016020//membrane;GO:0016021//integral component of membrane;GO:0070469//respiratory chain	GO:0009916//alternative oxidase activity;GO:0016491//oxidoreductase activity;GO:0046872//metal ion binding	GO:0010230//alternative respiration;GO:0055114//oxidation-reduction process
AT2G40750	6.80667	51.26	2.91281	1.2e-217	5.36e-215	T-up	CWINV1	Beta-fructofuranosidase, insoluble isoenzyme CWINV1 [Source:UniProtKB/Swiss-Prot;Acc:Q43866]	Metabolism;Metabolism;Metabolism	Global and overview maps;Carbohydrate metabolism;Carbohydrate metabolism	ko01100//Metabolic pathways;ko00500//Starch and sucrose metabolism;ko00052//Galactose metabolism	K01193;K01193;K01193	GO:0005576//extracellular region;GO:0005618//cell wall;GO:0005886//plasma membrane;GO:0048046//apoplast	GO:0004553//hydrolase activity, hydrolyzing O-glycosyl compounds;GO:0004564//beta-fructofuranosidase activity;GO:0005515//protein binding;GO:0016787//hydrolase activity;GO:0016798//hydrolase activity, acting on glycosyl bonds	GO:0005975//carbohydrate metabolic process;GO:0008152//metabolic process;GO:0009611//response to wounding;GO:0050832//defense response to fungus;GO:0080167//response to karrikin
AT5G13330	4.90333	56.7867	3.53372	2.92e-217	1.28e-214	T-up	PMAT1	Phenolic glucoside malonyltransferase 1 [Source:UniProtKB/Swiss-Prot;Acc:Q940Z5]	-	-	-	-	GO:0005829//cytosol	GO:0016740//transferase activity;GO:0016746//transferase activity, transferring acyl groups;GO:0016747//transferase activity, transferring acyl groups other than amino-acyl groups;GO:0050736//O-malonyltransferase activity	GO:0009636//response to toxic substance
AT1G45145	0.683333	76.9033	6.81431	7.39e-212	3.06e-209	T-up	AT1G47400	unknown protein; BEST Arabidopsis thaliana protein match is: unknown protein (TAIR:AT1G47395.1); Has 11 Blast hits to 11 proteins in 2 species: Archae - 0; Bacteria - 0; Metazoa - 0; Fungi - 0; Plants - 11; Viruses - 0; Other Eukaryotes - 0 (source: /.../BLink). [Source:TAIR;Acc:AT1G47400]	-	-	-	-	GO:0005634//nucleus;GO:0005829//cytosol	GO:0046914//transition metal ion binding	GO:0034758//positive regulation of iron ion transport;GO:1990641//response to iron ion starvation
AT4G26970	36.1167	260.063	2.84813	2.81e-210	1.14e-207	T-up	PLP2	Patatin-like protein 2 [Source:UniProtKB/Swiss-Prot;Acc:O48723]	-	-	-	-	GO:0005737//cytoplasm;GO:0016020//membrane	GO:0004620//phospholipase activity;GO:0016298//lipase activity;GO:0016787//hydrolase activity;GO:0047372//acylglycerol lipase activity	GO:0006629//lipid metabolic process;GO:0006952//defense response;GO:0009626//plant-type hypersensitive response;GO:0016042//lipid catabolic process;GO:0031408//oxylipin biosynthetic process;GO:0046686//response to cadmium ion;GO:0051607//defense response to virus;GO:0071456//cellular response to hypoxia
AT1G30755	21.3067	126.613	2.57105	1.35e-208	5.33e-206	T-up	CYP72A8	AT3g14620/MIE1_12 [Source:UniProtKB/TrEMBL;Acc:Q9LUD2]	-	-	-	-	GO:0016020//membrane;GO:0016021//integral component of membrane	GO:0004497//monooxygenase activity;GO:0005506//iron ion binding;GO:0016491//oxidoreductase activity;GO:0016705//oxidoreductase activity, acting on paired donors, with incorporation or reduction of molecular oxygen;GO:0020037//heme binding;GO:0046872//metal ion binding	GO:0007623//circadian rhythm;GO:0055114//oxidation-reduction process
AT2G27660	2.77667	69.66	4.6489	5.94e-207	2.3e-204	T-up	GSTU4	Glutathione S-transferase U4 [Source:UniProtKB/Swiss-Prot;Acc:Q9ZW27]	Metabolism	Metabolism of other amino acids	ko00480//Glutathione metabolism	K00799	GO:0005737//cytoplasm;GO:0005829//cytosol	GO:0004364//glutathione transferase activity;GO:0005515//protein binding;GO:0016740//transferase activity	GO:0006749//glutathione metabolic process;GO:0009407//toxin catabolic process;GO:0009636//response to toxic substance;GO:1900367//positive regulation of defense response to insect
AT2G17040	0.473333	38.51	6.34623	1.18e-206	4.48e-204	T-up	anac044	NAC domain containing protein 44 [Source:UniProtKB/TrEMBL;Acc:F4J4R5]	-	-	-	-	GO:0005634//nucleus	GO:0003677//DNA binding;GO:0003700//transcription factor activity, sequence-specific DNA binding;GO:0043565//sequence-specific DNA binding;GO:0044212//transcription regulatory region DNA binding	GO:0006355//regulation of transcription, DNA-templated
AT4G34510	44.39	283.247	2.67375	6.9e-197	2.39e-194	T-up	AED1	Aspartyl protease AED1 [Source:UniProtKB/Swiss-Prot;Acc:Q9LEW3]	-	-	-	-	GO:0005576//extracellular region;GO:0048046//apoplast	GO:0004190//aspartic-type endopeptidase activity;GO:0008233//peptidase activity;GO:0016787//hydrolase activity	GO:0006508//proteolysis;GO:0009627//systemic acquired resistance;GO:0030163//protein catabolic process
AT3G46900	9.59333	227.613	4.56841	2.52e-196	8.59e-194	T-up	AZI1	pEARLI1-like lipid transfer protein 1 [Source:UniProtKB/Swiss-Prot;Acc:Q9SU35]	-	-	-	-	GO:0005576//extracellular region;GO:0005618//cell wall;GO:0005783//endoplasmic reticulum;GO:0009506//plasmodesma;GO:0009507//chloroplast;GO:0009536//plastid;GO:0009707//chloroplast outer membrane;GO:0030054//cell junction;GO:0048046//apoplast	GO:0005515//protein binding;GO:0043621//protein self-association	GO:0006952//defense response;GO:0009626//plant-type hypersensitive response;GO:0009627//systemic acquired resistance;GO:0009631//cold acclimation;GO:0009682//induced systemic resistance;GO:0050832//defense response to fungus;GO:0070417//cellular response to cold
AT1G21120	33.6967	268.587	2.99471	1.44e-194	4.83e-192	T-up	DMR6	Protein DOWNY MILDEW RESISTANCE 6 [Source:UniProtKB/Swiss-Prot;Acc:Q9FLV0]	-	-	-	-	-	GO:0016491//oxidoreductase activity;GO:0033759//flavone synthase activity;GO:0034785//salicylate 5-hydroxylase activity;GO:0046872//metal ion binding;GO:0051213//dioxygenase activity	GO:0002229//defense response to oomycetes;GO:0002239//response to oomycetes;GO:0006952//defense response;GO:0009617//response to bacterium;GO:0009620//response to fungus;GO:0009751//response to salicylic acid;GO:0009813//flavonoid biosynthetic process;GO:0010150//leaf senescence;GO:0042742//defense response to bacterium;GO:0046244//salicylic acid catabolic process;GO:0051553//flavone biosynthetic…
AT4G26120	6.32	75.5767	3.57994	2.12e-192	6.94e-190	T-up	MSRB9	MSRB9 [Source:UniProtKB/TrEMBL;Acc:A0A178V287]	-	-	-	-	GO:0005737//cytoplasm;GO:0005829//cytosol	GO:0016491//oxidoreductase activity;GO:0016671//oxidoreductase activity, acting on a sulfur group of donors, disulfide as acceptor;GO:0033743//peptide-methionine (R)-S-oxide reductase activity;GO:0046872//metal ion binding	GO:0006979//response to oxidative stress;GO:0030091//protein repair;GO:0055114//oxidation-reduction process
AT5G40990	3.71333	41.52	3.48302	2.29e-192	7.37e-190	T-up	AT5G07610	F-box protein At5g07610 [Source:UniProtKB/Swiss-Prot;Acc:Q9FLS0]	-	-	-	-	-	GO:0005515//protein binding	GO:0008150//biological_process
AT3G21520	114.27	694.8	2.60415	3.92e-191	1.23e-188	T-up	AT5G55450	Bifunctional inhibitor/lipid-transfer protein/seed storage 2S albumin superfamily protein [Source:UniProtKB/TrEMBL;Acc:Q9FJ65]	-	-	-	-	-	GO:0005504//fatty acid binding	GO:0009627//systemic acquired resistance;GO:0051707//response to other organism
AT1G06180	7.98333	56.19	2.81525	1.17e-190	3.61e-188	T-up	CYP71B23	Cytochrome P450 71B23 [Source:UniProtKB/Swiss-Prot;Acc:Q9LTM0]	-	-	-	-	GO:0016020//membrane;GO:0016021//integral component of membrane	GO:0004497//monooxygenase activity;GO:0005506//iron ion binding;GO:0016491//oxidoreductase activity;GO:0016705//oxidoreductase activity, acting on paired donors, with incorporation or reduction of molecular oxygen;GO:0016709//oxidoreductase activity, acting on paired donors, with incorporation or reduction of molecular oxygen, NAD(P)H as one donor, and incorporation of one atom of oxygen;GO:00200…	GO:0055114//oxidation-reduction process
AT1G29290	4.37333	43.4967	3.3141	4.01e-190	1.22e-187	T-up	AtRLP23	Receptor like protein 23 [Source:UniProtKB/Swiss-Prot;Acc:O48849]	-	-	-	-	GO:0005886//plasma membrane;GO:0016020//membrane;GO:0016021//integral component of membrane	GO:0005515//protein binding;GO:0019901//protein kinase binding	GO:0002229//defense response to oomycetes;GO:0002237//response to molecule of bacterial origin;GO:0002238//response to molecule of fungal origin;GO:0002240//response to molecule of oomycetes origin;GO:0006952//defense response;GO:0010204//defense response signaling pathway, resistance gene-independent;GO:0010555//response to mannitol;GO:0032491//detection of molecule of fungal origin;GO:0042742//…
AT1G70810	5.68333	51.64	3.18368	4.1e-187	1.24e-184	T-up	NDB2	NAD(P)H dehydrogenase B2 [Source:UniProtKB/TrEMBL;Acc:F4JGL5]	-	-	-	-	GO:0005739//mitochondrion;GO:0005743//mitochondrial inner membrane;GO:0005758//mitochondrial intermembrane space;GO:0005777//peroxisome;GO:0016020//membrane;GO:0031314//extrinsic component of mitochondrial inner membrane	GO:0005509//calcium ion binding;GO:0016491//oxidoreductase activity;GO:0046872//metal ion binding	GO:0055114//oxidation-reduction process
AT5G52640	17.05	115.627	2.76163	3.69e-184	1.08e-181	T-up	AOX1A	Ubiquinol oxidase 1a, mitochondrial [Source:UniProtKB/Swiss-Prot;Acc:Q39219]	-	-	-	-	GO:0005739//mitochondrion;GO:0005743//mitochondrial inner membrane;GO:0016020//membrane;GO:0016021//integral component of membrane;GO:0070469//respiratory chain	GO:0009916//alternative oxidase activity;GO:0016491//oxidoreductase activity;GO:0046872//metal ion binding	GO:0009409//response to cold;GO:0010230//alternative respiration;GO:0031930//mitochondria-nucleus signaling pathway;GO:0045333//cellular respiration;GO:0055114//oxidation-reduction process
AT2G33490	20.6367	131.017	2.66647	2.55e-179	7.4e-177	T-up	FLOT1	Flotillin-like protein 1 [Source:UniProtKB/Swiss-Prot;Acc:Q501E6]	-	-	-	-	GO:0005768//endosome;GO:0005773//vacuole;GO:0005774//vacuolar membrane;GO:0005886//plasma membrane;GO:0005901//caveola;GO:0009506//plasmodesma;GO:0016020//membrane	-	GO:0006897//endocytosis;GO:0010324//membrane invagination;GO:0071456//cellular response to hypoxia
AT1G21313	5.32667	114.43	4.42509	2.79e-179	8e-177	T-up	AT5G05250	AT5g05250/K18I23_5 [Source:UniProtKB/TrEMBL;Acc:Q9FLC9]	-	-	-	-	-	-	GO:0008150//biological_process
AT1G13210	5.95333	47.6367	3.0003	5.77e-179	1.63e-176	T-up	PER71	Peroxidase [Source:UniProtKB/TrEMBL;Acc:A0A178UAR8]	Metabolism;Metabolism;Metabolism	Global and overview maps;Global and overview maps;Biosynthesis of other secondary metabolites	ko01100//Metabolic pathways;ko01110//Biosynthesis of secondary metabolites;ko00940//Phenylpropanoid biosynthesis	K00430;K00430;K00430	GO:0005576//extracellular region;GO:0005618//cell wall;GO:0009505//plant-type cell wall;GO:0009506//plasmodesma;GO:0016020//membrane;GO:0048046//apoplast	GO:0004601//peroxidase activity;GO:0016491//oxidoreductase activity;GO:0020037//heme binding;GO:0046872//metal ion binding	GO:0006979//response to oxidative stress;GO:0009808//lignin metabolic process;GO:0042744//hydrogen peroxide catabolic process;GO:0045730//respiratory burst;GO:0048511//rhythmic process;GO:0050832//defense response to fungus;GO:0055114//oxidation-reduction process;GO:0098869//cellular oxidant detoxification
AT1G22180	7.99333	75.57	3.24094	9.75e-178	2.73e-175	T-up	NRT3.1	High-affinity nitrate transporter 3.1 [Source:UniProtKB/Swiss-Prot;Acc:Q9FGS5]	-	-	-	-	GO:0005886//plasma membrane;GO:0016020//membrane;GO:0016021//integral component of membrane	GO:0015112//nitrate transmembrane transporter activity	GO:0009611//response to wounding;GO:0010167//response to nitrate;GO:0015706//nitrate transport;GO:0042128//nitrate assimilation
AT5G58610	2.64333	49.4333	4.22505	7.57e-175	2.04e-172	T-up	AT1G43910	AAA-ATPase At1g43910 [Source:UniProtKB/Swiss-Prot;Acc:Q9LP11]	-	-	-	-	GO:0005783//endoplasmic reticulum;GO:0005794//Golgi apparatus;GO:0009506//plasmodesma;GO:0016020//membrane;GO:0016021//integral component of membrane	GO:0000166//nucleotide binding;GO:0005524//ATP binding;GO:0016787//hydrolase activity;GO:0016887//ATPase activity	GO:0009737//response to abscisic acid;GO:0051365//cellular response to potassium ion starvation
AT1G53280	19.3367	125.167	2.69444	8.62e-175	2.3e-172	T-up	ILL4	JR3 [Source:UniProtKB/TrEMBL;Acc:A0A178W8I8]	-	-	-	-	GO:0005783//endoplasmic reticulum;GO:0005788//endoplasmic reticulum lumen;GO:0005886//plasma membrane	GO:0010179//IAA-Ala conjugate hydrolase activity;GO:0016787//hydrolase activity;GO:0046872//metal ion binding	GO:0009611//response to wounding
AT4G05410	20.09	125.433	2.64237	4.13e-174	1.09e-171	T-up	AT2G36580	Pyruvate kinase [Source:UniProtKB/TrEMBL;Acc:A0A178VX82]	Metabolism;Metabolism;Metabolism;Metabolism;Metabolism;Metabolism;Metabolism	Global and overview maps;Global and overview maps;Global and overview maps;Global and overview maps;Nucleotide metabolism;Carbohydrate metabolism;Carbohydrate metabolism	ko01100//Metabolic pathways;ko01110//Biosynthesis of secondary metabolites;ko01200//Carbon metabolism;ko01230//Biosynthesis of amino acids;ko00230//Purine metabolism;ko00010//Glycolysis / Gluconeogenesis;ko00620//Pyruvate metabolism	K00873;K00873;K00873;K00873;K00873;K00873;K00873	GO:0005737//cytoplasm;GO:0005829//cytosol;GO:0005886//plasma membrane	GO:0000287//magnesium ion binding;GO:0003824//catalytic activity;GO:0004743//pyruvate kinase activity;GO:0016301//kinase activity;GO:0016740//transferase activity;GO:0030955//potassium ion binding	GO:0006096//glycolytic process;GO:0016310//phosphorylation;GO:0032869//cellular response to insulin stimulus
AT5G63680	3.37333	54.3867	4.01101	1.29e-170	3.32e-168	T-up	AT5G38900	Thioredoxin superfamily protein [Source:TAIR;Acc:AT5G38900]	-	-	-	-	GO:0005829//cytosol	GO:0015035//protein disulfide oxidoreductase activity	GO:0009817//defense response to fungus, incompatible interaction;GO:0055114//oxidation-reduction process
AT3G12220	2.97667	31.0733	3.38391	7.06e-166	1.78e-163	T-up	AT1G60730	NAD(P)-linked oxidoreductase superfamily protein [Source:TAIR;Acc:AT1G60730]	-	-	-	-	GO:0005829//cytosol	GO:0016491//oxidoreductase activity	GO:0055114//oxidation-reduction process
AT5G26860	18.9967	94.3567	2.31238	4.69e-165	1.17e-162	T-up	LHT1	Lysine histidine transporter 1 [Source:UniProtKB/Swiss-Prot;Acc:Q9FKS8]	-	-	-	-	GO:0005886//plasma membrane;GO:0016020//membrane;GO:0016021//integral component of membrane	GO:0015171//amino acid transmembrane transporter activity;GO:0015293//symporter activity	GO:0003333//amino acid transmembrane transport;GO:0006865//amino acid transport;GO:0043090//amino acid import;GO:0080167//response to karrikin
AT4G23610	2.66667	49.0533	4.20124	1.56e-163	3.84e-161	T-up	AT2G43620	Endochitinase At2g43620 [Source:UniProtKB/Swiss-Prot;Acc:O22841]	Metabolism;Metabolism	Global and overview maps;Carbohydrate metabolism	ko01100//Metabolic pathways;ko00520//Amino sugar and nucleotide sugar metabolism	K01183;K01183	GO:0048046//apoplast	GO:0004568//chitinase activity;GO:0008061//chitin binding;GO:0016787//hydrolase activity;GO:0016798//hydrolase activity, acting on glycosyl bonds;GO:0030247//polysaccharide binding	GO:0000272//polysaccharide catabolic process;GO:0005975//carbohydrate metabolic process;GO:0006032//chitin catabolic process;GO:0006952//defense response;GO:0008152//metabolic process;GO:0016998//cell wall macromolecule catabolic process
AT5G48657	0.98	52.6	5.74614	2.54e-163	6.22e-161	T-up	--	Bifunctional inhibitor/lipid-transfer protein/seed storage 2S albumin superfamily protein [Arabidopsis thaliana]	-	-	-	-	-	GO:0005488//binding	GO:0006605//protein targeting;GO:0006952//defense response;GO:0009617//response to bacterium;GO:0009620//response to fungus;GO:0009696//salicylic acid metabolic process;GO:0009755//hormone-mediated signaling pathway;GO:0009863//salicylic acid mediated signaling pathway;GO:0010243//response to organonitrogen compound;GO:0035556//intracellular signal transduction;GO:0042743//hydrogen peroxide metab…
AT5G17330	0.606667	13.7233	4.49958	1.55e-162	3.66e-160	T-up	SBT3.3	Subtilisin-like protease SBT3.3 [Source:UniProtKB/Swiss-Prot;Acc:Q9MAP5]	-	-	-	-	GO:0005576//extracellular region;GO:0005615//extracellular space;GO:0009505//plant-type cell wall;GO:0031012//extracellular matrix	GO:0004252//serine-type endopeptidase activity;GO:0008233//peptidase activity;GO:0008236//serine-type peptidase activity;GO:0016787//hydrolase activity	GO:0006508//proteolysis;GO:0006952//defense response;GO:0009682//induced systemic resistance
AT1G07590	1.85	35.3367	4.25557	3.92e-162	9.19e-160	T-up	AT3G13950	AT3G13950 protein [Source:UniProtKB/TrEMBL;Acc:B9DG91]	-	-	-	-	GO:0016020//membrane;GO:0016021//integral component of membrane	-	-
AT1G66920	81.4767	328.64	2.01205	2.3e-161	5.29e-159	T-up	HIR3	HIR2 [Source:UniProtKB/TrEMBL;Acc:A0A178V7M0]	-	-	-	-	GO:0005739//mitochondrion;GO:0005773//vacuole;GO:0005774//vacuolar membrane;GO:0005886//plasma membrane;GO:0009506//plasmodesma;GO:0016020//membrane	-	GO:0002239//response to oomycetes
AT3G02550	37.9267	272.607	2.84554	5.63e-161	1.28e-158	T-up	AT3G60415	At3g60420 [Source:UniProtKB/TrEMBL;Acc:Q9M217]	-	-	-	-	GO:0005575//cellular_component	-	-
AT1G14370	7.46333	67.78	3.18297	1.91e-160	4.3e-158	T-up	AT4G11890	Protein kinase superfamily protein [Source:UniProtKB/TrEMBL;Acc:F4JPT7]	-	-	-	-	GO:0005737//cytoplasm;GO:0005829//cytosol;GO:0005886//plasma membrane	GO:0000166//nucleotide binding;GO:0004672//protein kinase activity;GO:0004674//protein serine/threonine kinase activity;GO:0005515//protein binding;GO:0005524//ATP binding;GO:0016301//kinase activity;GO:0016740//transferase activity	GO:0002239//response to oomycetes;GO:0006468//protein phosphorylation;GO:0006952//defense response;GO:0009409//response to cold;GO:0009414//response to water deprivation;GO:0009651//response to salt stress;GO:0009737//response to abscisic acid;GO:0009787//regulation of abscisic acid-activated signaling pathway;GO:0016310//phosphorylation;GO:0031349//positive regulation of defense response
AT4G28510	29.23	289.52	3.30814	1.39e-153	2.95e-151	T-up	LEC	Lectin-like protein LEC [Source:UniProtKB/Swiss-Prot;Acc:Q9LJR2]	-	-	-	-	GO:0005576//extracellular region;GO:0005618//cell wall;GO:0005622//intracellular;GO:0048046//apoplast	GO:0030246//carbohydrate binding	GO:0006952//defense response;GO:0009611//response to wounding;GO:0009817//defense response to fungus, incompatible interaction;GO:0009873//ethylene-activated signaling pathway;GO:0071323//cellular response to chitin;GO:0071369//cellular response to ethylene stimulus;GO:0071395//cellular response to jasmonic acid stimulus
AT5G04720	11.8133	70.2733	2.57256	1.07e-151	2.24e-149	T-up	AT2G30550	Phospholipase A1-Igamma2, chloroplastic [Source:UniProtKB/Swiss-Prot;Acc:Q3EBR6]	-	-	-	-	GO:0009507//chloroplast;GO:0009536//plastid	GO:0004620//phospholipase activity;GO:0004806//triglyceride lipase activity;GO:0008970//phosphatidylcholine 1-acylhydrolase activity;GO:0016787//hydrolase activity;GO:0047714//galactolipase activity	GO:0006629//lipid metabolic process;GO:0016042//lipid catabolic process
AT1G19670	1	47.9267	5.58276	1.54e-151	3.19e-149	T-up	ARD	acireductone dioxygenase 3 [Source:TAIR;Acc:AT2G26400]	Metabolism;Metabolism	Global and overview maps;Amino acid metabolism	ko01100//Metabolic pathways;ko00270//Cysteine and methionine metabolism	K08967;K08967	GO:0005634//nucleus;GO:0005737//cytoplasm	GO:0005506//iron ion binding;GO:0010297//heteropolysaccharide binding;GO:0010309//acireductone dioxygenase [iron(II)-requiring] activity;GO:0016491//oxidoreductase activity;GO:0046872//metal ion binding;GO:0051213//dioxygenase activity	GO:0006555//methionine metabolic process;GO:0008652//cellular amino acid biosynthetic process;GO:0009086//methionine biosynthetic process;GO:0019509//L-methionine biosynthetic process from methylthioadenosine;GO:0055114//oxidation-reduction process
AT4G31500	12.7333	73.4933	2.529	2.53e-151	5.2e-149	T-up	AT1G66880	Protein kinase superfamily protein [Source:TAIR;Acc:AT1G66880]	-	-	-	-	GO:0005886//plasma membrane;GO:0016020//membrane;GO:0016021//integral component of membrane	GO:0000166//nucleotide binding;GO:0004672//protein kinase activity;GO:0004674//protein serine/threonine kinase activity;GO:0005524//ATP binding;GO:0016301//kinase activity;GO:0016740//transferase activity;GO:0030247//polysaccharide binding	GO:0006468//protein phosphorylation;GO:0016310//phosphorylation
AT2G41100	3.55667	61.19	4.1047	9.23e-150	1.85e-147	T-up	AT1G58225	At1g58225 [Source:UniProtKB/TrEMBL;Acc:Q8GW35]	-	-	-	-	-	-	GO:0008150//biological_process
AT3G50280	3.77	42.0133	3.47821	1.04e-149	2.05e-147	T-up	SBT3.5	Subtilisin-like protease SBT3.5 [Source:UniProtKB/Swiss-Prot;Acc:Q9MAP7]	-	-	-	-	GO:0005576//extracellular region;GO:0005615//extracellular space;GO:0005618//cell wall	GO:0004252//serine-type endopeptidase activity;GO:0008233//peptidase activity;GO:0008236//serine-type peptidase activity;GO:0016787//hydrolase activity	GO:0006508//proteolysis;GO:0040008//regulation of growth
AT1G09080	119.647	1030.06	3.10588	3.35e-149	6.54e-147	T-up	HEL	Hevein-like preproprotein [Source:UniProtKB/Swiss-Prot;Acc:P43082]	-	-	-	-	GO:0005773//vacuole	GO:0004518//nuclease activity;GO:0004540//ribonuclease activity;GO:0008061//chitin binding;GO:0016787//hydrolase activity	GO:0006952//defense response;GO:0009607//response to biotic stimulus;GO:0009615//response to virus;GO:0009627//systemic acquired resistance;GO:0009651//response to salt stress;GO:0009723//response to ethylene;GO:0009817//defense response to fungus, incompatible interaction;GO:0031640//killing of cells of other organism;GO:0042742//defense response to bacterium;GO:0050832//defense response to fung…
AT5G58620	1.51333	21.6	3.83523	3.8e-148	7.34e-146	T-up	NPF5.2	Protein NRT1/ PTR FAMILY 5.2 [Source:UniProtKB/Swiss-Prot;Acc:Q9FNL7]	-	-	-	-	GO:0016020//membrane;GO:0016021//integral component of membrane	GO:0015333//peptide:proton symporter activity;GO:0022857//transmembrane transporter activity;GO:0035673//oligopeptide transmembrane transporter activity;GO:0042937//tripeptide transporter activity;GO:1904680//peptide transmembrane transporter activity	GO:0009611//response to wounding;GO:0009737//response to abscisic acid;GO:0009751//response to salicylic acid;GO:0009753//response to jasmonic acid;GO:0035672//oligopeptide transmembrane transport;GO:0042538//hyperosmotic salinity response;GO:0042742//defense response to bacterium;GO:0042938//dipeptide transport;GO:0042939//tripeptide transport;GO:0043201//response to leucine;GO:0055085//transmem…
AT1G07510	1.9	18.1967	3.2596	6.4e-147	1.21e-144	T-up	CSLG3	Cellulose synthase-like protein G3 [Source:UniProtKB/Swiss-Prot;Acc:Q0WVN5]	-	-	-	-	GO:0000139//Golgi membrane;GO:0005794//Golgi apparatus;GO:0005802//trans-Golgi network;GO:0005886//plasma membrane;GO:0016020//membrane;GO:0016021//integral component of membrane	GO:0016740//transferase activity;GO:0016757//transferase activity, transferring glycosyl groups;GO:0016759//cellulose synthase activity;GO:0016760//cellulose synthase (UDP-forming) activity	GO:0009833//plant-type primary cell wall biogenesis;GO:0030244//cellulose biosynthetic process;GO:0071555//cell wall organization
AT3G48990	6.02667	47.83	2.98848	4.25e-145	7.95e-143	T-up	DTX47	Protein DETOXIFICATION 47, chloroplastic [Source:UniProtKB/Swiss-Prot;Acc:Q945F0]	-	-	-	-	GO:0005739//mitochondrion;GO:0009507//chloroplast;GO:0009536//plastid;GO:0009941//chloroplast envelope;GO:0016020//membrane;GO:0016021//integral component of membrane;GO:0031969//chloroplast membrane	GO:0015238//drug transmembrane transporter activity;GO:0015297//antiporter activity	GO:0002376//immune system process;GO:0006855//drug transmembrane transport;GO:0006952//defense response;GO:0009624//response to nematode;GO:0009697//salicylic acid biosynthetic process;GO:0009751//response to salicylic acid;GO:0031348//negative regulation of defense response;GO:0042742//defense response to bacterium;GO:0045087//innate immune response;GO:0055085//transmembrane transport
AT2G31390	2.21333	36.32	4.03647	5.05e-145	9.37e-143	T-up	CRK36	Cysteine-rich receptor-like protein kinase 36 [Source:UniProtKB/Swiss-Prot;Acc:Q9XEC6]	-	-	-	-	GO:0005886//plasma membrane;GO:0016020//membrane;GO:0016021//integral component of membrane	GO:0000166//nucleotide binding;GO:0004672//protein kinase activity;GO:0004674//protein serine/threonine kinase activity;GO:0005515//protein binding;GO:0005524//ATP binding;GO:0016301//kinase activity;GO:0016740//transferase activity	GO:0006468//protein phosphorylation;GO:0009737//response to abscisic acid;GO:0016310//phosphorylation
AT4G39950	1.06	21.2933	4.32827	8.52e-144	1.57e-141	T-up	AT3G28510	AAA-ATPase At3g28510 [Source:UniProtKB/Swiss-Prot;Acc:Q9LH84]	-	-	-	-	GO:0005783//endoplasmic reticulum;GO:0016020//membrane;GO:0016021//integral component of membrane	GO:0000166//nucleotide binding;GO:0005524//ATP binding;GO:0016787//hydrolase activity;GO:0016887//ATPase activity	-
AT2G42360	10.16	55.8267	2.45805	8.94e-144	1.62e-141	T-up	HSFB1	Heat stress transcription factor B-1 [Source:UniProtKB/Swiss-Prot;Acc:Q96320]	-	-	-	-	GO:0005634//nucleus	GO:0000978//RNA polymerase II core promoter proximal region sequence-specific DNA binding;GO:0003677//DNA binding;GO:0003700//transcription factor activity, sequence-specific DNA binding;GO:0043565//sequence-specific DNA binding	GO:0006355//regulation of transcription, DNA-templated;GO:0009408//response to heat;GO:0034605//cellular response to heat;GO:0045892//negative regulation of transcription, DNA-templated;GO:0061408//positive regulation of transcription from RNA polymerase II promoter in response to heat stress
AT5G20850	11.0867	59.9867	2.43582	6.95e-143	1.25e-140	T-up	GBSS1	Granule-bound starch synthase 1, chloroplastic/amyloplastic [Source:UniProtKB/Swiss-Prot;Acc:Q9MAQ0]	Metabolism;Metabolism;Metabolism	Global and overview maps;Global and overview maps;Carbohydrate metabolism	ko01100//Metabolic pathways;ko01110//Biosynthesis of secondary metabolites;ko00500//Starch and sucrose metabolism	K13679;K13679;K13679	GO:0009501//amyloplast;GO:0009507//chloroplast;GO:0009536//plastid;GO:0009569//chloroplast starch grain	GO:0004373//glycogen (starch) synthase activity;GO:0005515//protein binding;GO:0009011//starch synthase activity;GO:0016740//transferase activity;GO:0016757//transferase activity, transferring glycosyl groups;GO:0033840//NDP-glucose-starch glucosyltransferase activity	GO:0019252//starch biosynthetic process
AT5G03160	4.01	64.6733	4.0115	3.55e-142	6.33e-140	T-up	HSR4	Protein HYPER-SENSITIVITY-RELATED 4 [Source:UniProtKB/Swiss-Prot;Acc:Q8VZG2]	-	-	-	-	GO:0005739//mitochondrion;GO:0005740//mitochondrial envelope;GO:0005741//mitochondrial outer membrane;GO:0016020//membrane;GO:0016021//integral component of membrane	GO:0000166//nucleotide binding;GO:0005524//ATP binding;GO:0016787//hydrolase activity;GO:0016887//ATPase activity;GO:0042802//identical protein binding	GO:0002237//response to molecule of bacterial origin;GO:0006952//defense response;GO:0008219//cell death;GO:0009411//response to UV;GO:0009617//response to bacterium;GO:0009626//plant-type hypersensitive response;GO:0009863//salicylic acid mediated signaling pathway
AT5G47880	0.516667	17.78	5.10488	3.17e-140	5.53e-138	T-up	FOX1	Berberine bridge enzyme-like 3 [Source:UniProtKB/Swiss-Prot;Acc:Q9FZC4]	-	-	-	-	GO:0005576//extracellular region;GO:0005618//cell wall;GO:0005783//endoplasmic reticulum;GO:0005886//plasma membrane;GO:0016020//membrane	GO:0000166//nucleotide binding;GO:0016491//oxidoreductase activity;GO:0050660//flavin adenine dinucleotide binding;GO:0071949//FAD binding	GO:0055114//oxidation-reduction process;GO:0071456//cellular response to hypoxia
AT1G56340	470.573	2524.47	2.42349	4.67e-140	8.08e-138	T-up	GSTF2	Glutathione S-transferase F2 [Source:UniProtKB/Swiss-Prot;Acc:P46422]	Metabolism	Metabolism of other amino acids	ko00480//Glutathione metabolism	K00799	GO:0005737//cytoplasm;GO:0005773//vacuole;GO:0005783//endoplasmic reticulum;GO:0005829//cytosol;GO:0005886//plasma membrane;GO:0009506//plasmodesma;GO:0009507//chloroplast;GO:0009570//chloroplast stroma;GO:0016020//membrane;GO:0043231//intracellular membrane-bounded organelle;GO:0048046//apoplast	GO:0004364//glutathione transferase activity;GO:0004601//peroxidase activity;GO:0005515//protein binding;GO:0016491//oxidoreductase activity;GO:0016740//transferase activity;GO:0019904//protein domain specific binding;GO:0043295//glutathione binding;GO:2001147//camalexin binding;GO:2001227//quercitrin binding	GO:0002239//response to oomycetes;GO:0006749//glutathione metabolic process;GO:0006952//defense response;GO:0009407//toxin catabolic process;GO:0009409//response to cold;GO:0009636//response to toxic substance;GO:0009651//response to salt stress;GO:0009734//auxin-activated signaling pathway;GO:0010043//response to zinc ion;GO:0042742//defense response to bacterium;GO:0046686//response to cadmium …
AT1G20100	6.26333	38.21	2.60895	4.89e-140	8.41e-138	T-up	ABCC4	ABC transporter C family member 4 [Source:UniProtKB/Swiss-Prot;Acc:Q7DM58]	-	-	-	-	GO:0000325//plant-type vacuole;GO:0005773//vacuole;GO:0005774//vacuolar membrane;GO:0005794//Golgi apparatus;GO:0005886//plasma membrane;GO:0009506//plasmodesma;GO:0016020//membrane;GO:0016021//integral component of membrane	GO:0000166//nucleotide binding;GO:0005524//ATP binding;GO:0008559//xenobiotic-transporting ATPase activity;GO:0016887//ATPase activity;GO:0042626//ATPase activity, coupled to transmembrane movement of substances	GO:0006855//drug transmembrane transport;GO:0009414//response to water deprivation;GO:0009611//response to wounding;GO:0009624//response to nematode;GO:0010118//stomatal movement;GO:0055085//transmembrane transport
AT3G08970	2.48667	31.86	3.67946	4.32e-137	7.32e-135	T-up	AT5G18470	Curculin-like (Mannose-binding) lectin family protein [Source:UniProtKB/TrEMBL;Acc:Q94K76]	-	-	-	-	GO:0009505//plant-type cell wall	GO:0030246//carbohydrate binding	GO:0080167//response to karrikin
AT4G21390	3.41333	34.7733	3.34873	5.9e-137	9.93e-135	T-up	CYP81F2	Cytochrome P450 81F2 [Source:UniProtKB/Swiss-Prot;Acc:Q9LVD6]	-	-	-	-	GO:0016020//membrane;GO:0016021//integral component of membrane	GO:0004497//monooxygenase activity;GO:0005506//iron ion binding;GO:0016491//oxidoreductase activity;GO:0016705//oxidoreductase activity, acting on paired donors, with incorporation or reduction of molecular oxygen;GO:0016709//oxidoreductase activity, acting on paired donors, with incorporation or reduction of molecular oxygen, NAD(P)H as one donor, and incorporation of one atom of oxygen;GO:00200…	GO:0002213//defense response to insect;GO:0006952//defense response;GO:0009617//response to bacterium;GO:0009682//induced systemic resistance;GO:0009759//indole glucosinolate biosynthetic process;GO:0019760//glucosinolate metabolic process;GO:0042343//indole glucosinolate metabolic process;GO:0042742//defense response to bacterium;GO:0050832//defense response to fungus;GO:0052544//defense respons…
AT1G72120	1.42333	15.06	3.40338	2.96e-136	4.94e-134	T-up	AT1G51890	Leucine-rich repeat protein kinase family protein [Source:TAIR;Acc:AT1G51890]	-	-	-	-	GO:0005886//plasma membrane;GO:0016020//membrane;GO:0016021//integral component of membrane	GO:0000166//nucleotide binding;GO:0004672//protein kinase activity;GO:0004674//protein serine/threonine kinase activity;GO:0005524//ATP binding;GO:0016301//kinase activity;GO:0016740//transferase activity	GO:0006468//protein phosphorylation;GO:0016310//phosphorylation;GO:0042742//defense response to bacterium
AT5G39090	29.6767	185.537	2.6443	1.11e-133	1.81e-131	T-up	AIG2A	Protein AIG2 A [Source:UniProtKB/Swiss-Prot;Acc:P54121]	-	-	-	-	GO:0005829//cytosol	GO:0016740//transferase activity;GO:0016746//transferase activity, transferring acyl groups	GO:0009617//response to bacterium
AT3G25180	0.66	31.82	5.59132	1.32e-133	2.14e-131	T-up	AT1G59950	Aldo/keto reductase [Source:UniProtKB/TrEMBL;Acc:Q1PFI5]	-	-	-	-	GO:0005829//cytosol	GO:0004032//alditol:NADP+ 1-oxidoreductase activity;GO:0008106//alcohol dehydrogenase (NADP+) activity;GO:0016491//oxidoreductase activity	GO:0055114//oxidation-reduction process
AT4G17230	16.95	75.6867	2.15875	1.68e-133	2.71e-131	T-up	RSH2	Probable GTP diphosphokinase RSH2, chloroplastic [Source:UniProtKB/Swiss-Prot;Acc:Q9LVJ3]	Metabolism	Nucleotide metabolism	ko00230//Purine metabolism	K00951	GO:0009507//chloroplast;GO:0009536//plastid	GO:0000166//nucleotide binding;GO:0005524//ATP binding;GO:0005525//GTP binding;GO:0008728//GTP diphosphokinase activity;GO:0016301//kinase activity;GO:0016740//transferase activity	GO:0009611//response to wounding;GO:0009737//response to abscisic acid;GO:0015969//guanosine tetraphosphate metabolic process;GO:0016310//phosphorylation
AT4G26070	14.31	67.91	2.2466	4.23e-131	6.59e-129	T-up	WRKY25	Probable WRKY transcription factor 25 [Source:UniProtKB/Swiss-Prot;Acc:O22921]	Organismal Systems;Environmental Information Processing	Environmental adaptation;Signal transduction	ko04626//Plant-pathogen interaction;ko04016//MAPK signaling pathway - plant	K13423;K13423	GO:0005634//nucleus	GO:0003677//DNA binding;GO:0003700//transcription factor activity, sequence-specific DNA binding;GO:0005515//protein binding;GO:0043565//sequence-specific DNA binding;GO:0046872//metal ion binding	GO:0006355//regulation of transcription, DNA-templated;GO:0006970//response to osmotic stress;GO:0009409//response to cold;GO:0009651//response to salt stress;GO:0034605//cellular response to heat;GO:0070370//cellular heat acclimation
AT3G56980	1.31333	30.1533	4.52101	1.25e-130	1.93e-128	T-up	DTX18	Protein DETOXIFICATION 18 [Source:UniProtKB/Swiss-Prot;Acc:Q9LUH3]	-	-	-	-	GO:0016020//membrane;GO:0016021//integral component of membrane	GO:0015238//drug transmembrane transporter activity;GO:0015297//antiporter activity	GO:0002229//defense response to oomycetes;GO:0006855//drug transmembrane transport;GO:0055085//transmembrane transport;GO:0098542//defense response to other organism
AT1G02220	0.536667	10.2767	4.2592	5.14e-130	7.8e-128	T-up	IOS1	LRR receptor-like serine/threonine-protein kinase IOS1 [Source:UniProtKB/Swiss-Prot;Acc:Q9C8I6]	-	-	-	-	GO:0005886//plasma membrane;GO:0016020//membrane;GO:0016021//integral component of membrane;GO:0090406//pollen tube	GO:0000166//nucleotide binding;GO:0004672//protein kinase activity;GO:0004674//protein serine/threonine kinase activity;GO:0005515//protein binding;GO:0005524//ATP binding;GO:0016301//kinase activity;GO:0016740//transferase activity;GO:0042802//identical protein binding;GO:0042803//protein homodimerization activity	GO:0002229//defense response to oomycetes;GO:0002237//response to molecule of bacterial origin;GO:0002238//response to molecule of fungal origin;GO:0002239//response to oomycetes;GO:0006468//protein phosphorylation;GO:0006952//defense response;GO:0009620//response to fungus;GO:0009738//abscisic acid-activated signaling pathway;GO:0009788//negative regulation of abscisic acid-activated signaling p…
AT3G18370	97.8567	665.18	2.765	8.66e-130	1.3e-127	T-up	PCR1	Protein PLANT CADMIUM RESISTANCE 1 [Source:UniProtKB/Swiss-Prot;Acc:Q9LQU2]	-	-	-	-	GO:0005773//vacuole;GO:0005886//plasma membrane;GO:0016020//membrane;GO:0016021//integral component of membrane	-	-
AT1G72900	4.66667	49.67	3.41191	1.53e-129	2.27e-127	T-up	SOT12	Cytosolic sulfotransferase 12 [Source:UniProtKB/Swiss-Prot;Acc:P52839]	-	-	-	-	GO:0005737//cytoplasm;GO:0005794//Golgi apparatus	GO:0008146//sulfotransferase activity;GO:0016740//transferase activity;GO:0080118//brassinosteroid sulfotransferase activity;GO:1990135//flavonoid sulfotransferase activity	GO:0006952//defense response;GO:0009651//response to salt stress;GO:0009751//response to salicylic acid;GO:0016131//brassinosteroid metabolic process
AT1G07630	37.3367	151.043	2.0163	1.73e-129	2.54e-127	T-up	PRL1	Protein pleiotropic regulatory locus 1 [Source:UniProtKB/Swiss-Prot;Acc:Q42384]	Genetic Information Processing	Transcription	ko03040//Spliceosome	K12862	GO:0000974//Prp19 complex;GO:0005634//nucleus;GO:0005662//DNA replication factor A complex;GO:0071013//catalytic step 2 spliceosome;GO:0080008//Cul4-RING E3 ubiquitin ligase complex	GO:0005515//protein binding	GO:0000398//mRNA splicing, via spliceosome;GO:0002376//immune system process;GO:0006508//proteolysis;GO:0006952//defense response;GO:0009749//response to glucose;GO:0009755//hormone-mediated signaling pathway;GO:0009870//defense response signaling pathway, resistance gene-dependent;GO:0010154//fruit development;GO:0010182//sugar mediated signaling pathway;GO:0010204//defense response signaling pa…
AT5G01850	3.28333	34.9833	3.41343	9.76e-129	1.42e-126	T-up	NHL6	NDR1/HIN1-like protein 6 [Source:UniProtKB/Swiss-Prot;Acc:Q8LD98]	-	-	-	-	GO:0005737//cytoplasm;GO:0005829//cytosol;GO:0005886//plasma membrane;GO:0016020//membrane;GO:0016021//integral component of membrane	-	GO:0006970//response to osmotic stress;GO:0009737//response to abscisic acid;GO:0009738//abscisic acid-activated signaling pathway;GO:0010116//positive regulation of abscisic acid biosynthetic process;GO:1902074//response to salt
AT5G04760	66.6867	218.327	1.71102	1.25e-125	1.69e-123	T-up	CML35	Probable calcium-binding protein CML35 [Source:UniProtKB/Swiss-Prot;Acc:P30188]	Organismal Systems	Environmental adaptation	ko04626//Plant-pathogen interaction	K13448	GO:0005886//plasma membrane	GO:0005509//calcium ion binding;GO:0046872//metal ion binding	-
AT3G47580	48.64	178.55	1.87611	4.02e-125	5.43e-123	T-up	ATJ2	At5g22060 [Source:UniProtKB/TrEMBL;Acc:Q0V7U1]	Genetic Information Processing	Folding, sorting and degradation	ko04141//Protein processing in endoplasmic reticulum	K09503	GO:0005829//cytosol;GO:0005886//plasma membrane;GO:0009506//plasmodesma;GO:0016020//membrane	GO:0005524//ATP binding;GO:0031072//heat shock protein binding;GO:0046872//metal ion binding;GO:0051082//unfolded protein binding	GO:0006457//protein folding;GO:0009408//response to heat
AT1G66465	0.486667	19.3767	5.31524	4.53e-125	6.07e-123	T-up	ALD1	EDTS5 [Source:UniProtKB/TrEMBL;Acc:A0A178VQ02]	Metabolism;Metabolism;Metabolism;Metabolism	Global and overview maps;Global and overview maps;Global and overview maps;Amino acid metabolism	ko01100//Metabolic pathways;ko01110//Biosynthesis of secondary metabolites;ko01230//Biosynthesis of amino acids;ko00300//Lysine biosynthesis	K10206;K10206;K10206;K10206	GO:0009507//chloroplast;GO:0009536//plastid	GO:0003824//catalytic activity;GO:0008483//transaminase activity;GO:0016740//transferase activity;GO:0030170//pyridoxal phosphate binding	GO:0006952//defense response;GO:0009058//biosynthetic process;GO:0009627//systemic acquired resistance;GO:0009862//systemic acquired resistance, salicylic acid mediated signaling pathway;GO:0010150//leaf senescence;GO:0042742//defense response to bacterium
AT3G56200	5.01667	48.1633	3.26313	9.66e-125	1.27e-122	T-up	ATL31	E3 ubiquitin-protein ligase ATL31 [Source:UniProtKB/Swiss-Prot;Acc:Q8LGA5]	-	-	-	-	GO:0016020//membrane;GO:0016021//integral component of membrane	GO:0004842//ubiquitin-protein transferase activity;GO:0016740//transferase activity;GO:0046872//metal ion binding	GO:0006952//defense response;GO:0009737//response to abscisic acid;GO:0009814//defense response, incompatible interaction;GO:0009816//defense response to bacterium, incompatible interaction;GO:0010200//response to chitin;GO:0016567//protein ubiquitination;GO:0043562//cellular response to nitrogen levels
AT5G55930	2.45	21.11	3.10707	7.05e-124	9.19e-122	T-up	AT4G00700	C2 calcium/lipid-binding plant phosphoribosyltransferase family protein [Source:UniProtKB/TrEMBL;Acc:Q8RXU9]	-	-	-	-	GO:0005829//cytosol;GO:0016020//membrane;GO:0016021//integral component of membrane	GO:0016740//transferase activity;GO:0016757//transferase activity, transferring glycosyl groups	GO:0008150//biological_process
AT5G52750	2.68	184.113	6.10222	7.29e-124	9.45e-122	T-up	CYP71B15	Bifunctional dihydrocamalexate synthase/camalexin synthase [Source:UniProtKB/Swiss-Prot;Acc:Q9LW27]	Environmental Information Processing	Signal transduction	ko04016//MAPK signaling pathway - plant	K20559	GO:0005783//endoplasmic reticulum;GO:0016020//membrane;GO:0016021//integral component of membrane;GO:0043231//intracellular membrane-bounded organelle	GO:0004497//monooxygenase activity;GO:0005506//iron ion binding;GO:0010298//dihydrocamalexic acid decarboxylase activity;GO:0016491//oxidoreductase activity;GO:0016705//oxidoreductase activity, acting on paired donors, with incorporation or reduction of molecular oxygen;GO:0016709//oxidoreductase activity, acting on paired donors, with incorporation or reduction of molecular oxygen, NAD(P)H as on…	GO:0006952//defense response;GO:0009414//response to water deprivation;GO:0009617//response to bacterium;GO:0009625//response to insect;GO:0009700//indole phytoalexin biosynthetic process;GO:0009737//response to abscisic acid;GO:0010112//regulation of systemic acquired resistance;GO:0010120//camalexin biosynthetic process;GO:0050832//defense response to fungus;GO:0055114//oxidation-reduction proc…
AT5G44580	3.61667	62.2433	4.10519	4e-123	5.1e-121	T-up	AT3G22600	AT3g22600/F16J14_17 [Source:UniProtKB/TrEMBL;Acc:Q9LJ86]	-	-	-	-	GO:0031225//anchored component of membrane	GO:0008289//lipid binding	GO:0006869//lipid transport
AT3G09350	16.1933	89.1267	2.46046	4.02e-123	5.1e-121	T-up	AT2G39210	At2g39210/T16B24.15 [Source:UniProtKB/TrEMBL;Acc:O80960]	-	-	-	-	GO:0009506//plasmodesma;GO:0016020//membrane;GO:0016021//integral component of membrane	GO:0003674//molecular_function	GO:0002239//response to oomycetes;GO:0055085//transmembrane transport
AT4G12120	5.05667	30.0367	2.57047	9.23e-123	1.15e-120	T-up	PBS3	Auxin-responsive GH3 family protein [Source:TAIR;Acc:AT5G13320]	Environmental Information Processing	Signal transduction	ko04075//Plant hormone signal transduction	K14487	-	GO:0016874//ligase activity;GO:0052625//4-aminobenzoate amino acid synthetase activity;GO:0052626//benzoate amino acid synthetase activity;GO:0052627//vanillate amino acid synthetase activity;GO:0052628//4-hydroxybenzoate amino acid synthetase activity	GO:0006952//defense response;GO:0009626//plant-type hypersensitive response;GO:0009816//defense response to bacterium, incompatible interaction;GO:0009863//salicylic acid mediated signaling pathway;GO:0010112//regulation of systemic acquired resistance;GO:0016046//detection of fungus;GO:0018874//benzoate metabolic process;GO:0034052//positive regulation of plant-type hypersensitive response;GO:00…
AT5G52760	0.426667	15.7467	5.20579	3.22e-122	3.98e-120	T-up	GPT2	glucose-6-phosphate/phosphate translocator 2 [Source:TAIR;Acc:AT1G61800]	-	-	-	-	GO:0005774//vacuolar membrane;GO:0005794//Golgi apparatus;GO:0009507//chloroplast;GO:0009536//plastid;GO:0016020//membrane;GO:0016021//integral component of membrane;GO:0031969//chloroplast membrane	GO:0005315//inorganic phosphate transmembrane transporter activity;GO:0015120//phosphoglycerate transmembrane transporter activity;GO:0015152//glucose-6-phosphate transmembrane transporter activity;GO:0015297//antiporter activity;GO:0022857//transmembrane transporter activity;GO:0071917//triose-phosphate transmembrane transporter activity	GO:0008643//carbohydrate transport;GO:0009624//response to nematode;GO:0009643//photosynthetic acclimation;GO:0009744//response to sucrose;GO:0009749//response to glucose;GO:0010109//regulation of photosynthesis;GO:0015713//phosphoglycerate transport;GO:0015714//phosphoenolpyruvate transport;GO:0015760//glucose-6-phosphate transport;GO:0015979//photosynthesis;GO:0035436//triose phosphate transmem…
AT1G12030	0.55	35.03	5.99302	7.11e-122	8.74e-120	T-up	WRKY75	WRKY75 [Source:UniProtKB/TrEMBL;Acc:A0A178UJF4]	-	-	-	-	GO:0005634//nucleus	GO:0000978//RNA polymerase II core promoter proximal region sequence-specific DNA binding;GO:0003677//DNA binding;GO:0003700//transcription factor activity, sequence-specific DNA binding;GO:0043565//sequence-specific DNA binding;GO:0044212//transcription regulatory region DNA binding	GO:0000122//negative regulation of transcription from RNA polymerase II promoter;GO:0006351//transcription, DNA-templated;GO:0006355//regulation of transcription, DNA-templated;GO:0010055//atrichoblast differentiation;GO:0032107//regulation of response to nutrient levels;GO:0043620//regulation of DNA-templated transcription in response to stress;GO:0048527//lateral root development
AT4G28490	0.64	16.15	4.65732	1.94e-120	2.33e-118	T-up	UGT74E1	Glycosyltransferase (Fragment) [Source:UniProtKB/TrEMBL;Acc:A0A1W6AJW6]	-	-	-	-	GO:0043231//intracellular membrane-bounded organelle	GO:0008194//UDP-glycosyltransferase activity;GO:0016740//transferase activity;GO:0016757//transferase activity, transferring glycosyl groups;GO:0016758//transferase activity, transferring hexosyl groups;GO:0080043//quercetin 3-O-glucosyltransferase activity;GO:0080044//quercetin 7-O-glucosyltransferase activity	-
AT5G53420	0.276667	8.62667	4.96258	6.14e-120	7.31e-118	T-up	GES	(E,E)-geranyllinalool synthase [Source:UniProtKB/Swiss-Prot;Acc:Q93YV0]	Metabolism	Metabolism of terpenoids and polyketides	ko00904//Diterpenoid biosynthesis	K17982	GO:0005737//cytoplasm	GO:0000287//magnesium ion binding;GO:0010333//terpene synthase activity;GO:0016829//lyase activity;GO:0046872//metal ion binding;GO:0080013//(E,E)-geranyllinalool synthase activity	GO:0000304//response to singlet oxygen;GO:0009611//response to wounding;GO:0009617//response to bacterium;GO:0009753//response to jasmonic acid;GO:0016102//diterpenoid biosynthetic process;GO:0016114//terpenoid biosynthetic process;GO:0080027//response to herbivore
AT4G34480	6.49	61.82	3.25178	9.31e-119	1.09e-116	T-up	SOUL-1	SOUL heme-binding family protein [Source:TAIR;Acc:AT2G37970]	-	-	-	-	GO:0005773//vacuole;GO:0005794//Golgi apparatus;GO:0005886//plasma membrane	GO:0020037//heme binding	GO:0010017//red or far-red light signaling pathway
AT4G31810	76.7567	272.313	1.8269	9.05e-118	1.02e-115	T-up	AT5G42050	DCD (Development and Cell Death) domain protein [Source:UniProtKB/TrEMBL;Acc:Q8RXN8]	-	-	-	-	GO:0005737//cytoplasm	GO:0005515//protein binding	-
AT5G54140	31.2967	143.587	2.19784	2.05e-117	2.31e-115	T-up	AT4G18253	Receptor Serine/Threonine kinase-like protein [Source:UniProtKB/TrEMBL;Acc:A0A1P8B6P8]	-	-	-	-	-	GO:0016301//kinase activity	GO:0016310//phosphorylation
AT3G27560	10.1067	50.63	2.32469	4.24e-117	4.73e-115	T-up	AAC3	ADP,ATP carrier protein 3, mitochondrial [Source:UniProtKB/Swiss-Prot;Acc:O49447]	-	-	-	-	GO:0005739//mitochondrion;GO:0005743//mitochondrial inner membrane;GO:0009941//chloroplast envelope;GO:0016020//membrane;GO:0016021//integral component of membrane	GO:0005471//ATP:ADP antiporter activity;GO:0022857//transmembrane transporter activity	GO:0015865//purine nucleotide transport;GO:0015866//ADP transport;GO:0015867//ATP transport;GO:0055085//transmembrane transport
AT2G25735	1.94	19.0767	3.29768	1.89e-115	2.08e-113	T-up	CYCB1-1	Cyclin-B1-1 [Source:UniProtKB/Swiss-Prot;Acc:P30183]	-	-	-	-	GO:0000307//cyclin-dependent protein kinase holoenzyme complex;GO:0005634//nucleus;GO:0005737//cytoplasm	GO:0004672//protein kinase activity;GO:0005515//protein binding;GO:0016538//cyclin-dependent protein serine/threonine kinase regulator activity;GO:0019901//protein kinase binding	GO:0000079//regulation of cyclin-dependent protein serine/threonine kinase activity;GO:0000278//mitotic cell cycle;GO:0001558//regulation of cell growth;GO:0006468//protein phosphorylation;GO:0007049//cell cycle;GO:0007088//regulation of mitotic nuclear division;GO:0008284//positive regulation of cell proliferation;GO:0010332//response to gamma radiation;GO:0045787//positive regulation of cell cy…
AT1G09500	18.6633	93.1667	2.31961	5.14e-115	5.62e-113	T-up	WAK3	Wall-associated receptor kinase 3 [Source:UniProtKB/Swiss-Prot;Acc:Q9LMN8]	-	-	-	-	GO:0005886//plasma membrane;GO:0016020//membrane;GO:0016021//integral component of membrane	GO:0000166//nucleotide binding;GO:0004672//protein kinase activity;GO:0004674//protein serine/threonine kinase activity;GO:0005509//calcium ion binding;GO:0005524//ATP binding;GO:0016301//kinase activity;GO:0016740//transferase activity;GO:0030247//polysaccharide binding	GO:0006468//protein phosphorylation;GO:0007166//cell surface receptor signaling pathway;GO:0016310//phosphorylation
AT1G28190	1.55667	28.03	4.17044	2.26e-114	2.42e-112	T-up	WRKY51	Probable WRKY transcription factor 51 [Source:UniProtKB/Swiss-Prot;Acc:Q93WU9]	-	-	-	-	GO:0005634//nucleus	GO:0003677//DNA binding;GO:0003700//transcription factor activity, sequence-specific DNA binding;GO:0005515//protein binding;GO:0043565//sequence-specific DNA binding	GO:0006351//transcription, DNA-templated;GO:0006355//regulation of transcription, DNA-templated;GO:0006952//defense response;GO:0009867//jasmonic acid mediated signaling pathway;GO:0042742//defense response to bacterium;GO:0050832//defense response to fungus
AT5G40780	0.16	60.9567	8.57357	4.43e-114	4.71e-112	T-up	AT2G41730	Calcium-binding site protein [Source:UniProtKB/TrEMBL;Acc:O22947]	-	-	-	-	GO:0005634//nucleus;GO:0005737//cytoplasm	-	GO:0009061//anaerobic respiration
AT4G37310	138.02	658.627	2.25458	6.95e-114	7.33e-112	T-up	TIR	Toll/interleukin-1 receptor-like protein [Source:UniProtKB/Swiss-Prot;Acc:Q9SSN3]	-	-	-	-	GO:0005737//cytoplasm;GO:0009506//plasmodesma	GO:0005515//protein binding	GO:0006952//defense response;GO:0007165//signal transduction
AT3G01280	2.97667	30.9333	3.37739	2.02e-113	2.13e-111	T-up	UGT87A2	UDP-glycosyltransferase 87A2 [Source:UniProtKB/Swiss-Prot;Acc:O64733]	-	-	-	-	GO:0005634//nucleus;GO:0005737//cytoplasm;GO:0005829//cytosol;GO:0043231//intracellular membrane-bounded organelle	GO:0008194//UDP-glycosyltransferase activity;GO:0016740//transferase activity;GO:0016757//transferase activity, transferring glycosyl groups;GO:0016758//transferase activity, transferring hexosyl groups;GO:0080043//quercetin 3-O-glucosyltransferase activity;GO:0080044//quercetin 7-O-glucosyltransferase activity	GO:0009909//regulation of flower development
AT5G60250	0.65	15.0067	4.52902	3.02e-113	3.14e-111	T-up	AT3G28580	AAA-ATPase At3g28580 [Source:UniProtKB/Swiss-Prot;Acc:Q9LJJ7]	-	-	-	-	GO:0005783//endoplasmic reticulum;GO:0016020//membrane;GO:0016021//integral component of membrane	GO:0000166//nucleotide binding;GO:0005524//ATP binding;GO:0016787//hydrolase activity;GO:0016887//ATPase activity	GO:0000304//response to singlet oxygen;GO:0009737//response to abscisic acid
AT1G58420	6.66667	49.38	2.88889	1.22e-112	1.24e-110	T-up	AT5G17760	AAA-ATPase At5g17760 [Source:UniProtKB/Swiss-Prot;Acc:Q9FN75]	-	-	-	-	GO:0005886//plasma membrane;GO:0016020//membrane;GO:0016021//integral component of membrane	GO:0000166//nucleotide binding;GO:0005524//ATP binding;GO:0016787//hydrolase activity;GO:0016887//ATPase activity	-
AT4G27830	2.52	25.4233	3.33466	1.5e-112	1.53e-110	T-up	AT3G54150	Embryonic abundant protein-like [Source:UniProtKB/TrEMBL;Acc:Q9M389]	-	-	-	-	GO:0005634//nucleus;GO:0005829//cytosol	GO:0008168//methyltransferase activity;GO:0016740//transferase activity	GO:0009846//pollen germination;GO:0010584//pollen exine formation;GO:0032259//methylation
AT5G45100	1.58	11.3	2.83833	3.41e-112	3.43e-110	T-up	BRCA1	Protein BREAST CANCER SUSCEPTIBILITY 1 homolog [Source:UniProtKB/Swiss-Prot;Acc:Q8RXD4]	Genetic Information Processing	Replication and repair	ko03440//Homologous recombination	K10683	GO:0005634//nucleus;GO:0005886//plasma membrane;GO:0031436//BRCA1-BARD1 complex;GO:0070531//BRCA1-A complex	GO:0004842//ubiquitin-protein transferase activity;GO:0005515//protein binding;GO:0008270//zinc ion binding;GO:0046872//metal ion binding	GO:0000724//double-strand break repair via homologous recombination;GO:0006281//DNA repair;GO:0006310//DNA recombination;GO:0006974//cellular response to DNA damage stimulus;GO:0010332//response to gamma radiation;GO:0016567//protein ubiquitination;GO:0035066//positive regulation of histone acetylation;GO:0035067//negative regulation of histone acetylation;GO:0045717//negative regulation of fatty…
AT4G39890	30.0467	147.923	2.29957	6.75e-112	6.72e-110	T-up	AT5G08760	unknown protein; FUNCTIONS IN: molecular_function unknown; INVOLVED IN: biological_process unknown; LOCATED IN: endomembrane system; Has 3 Blast hits to 3 proteins in 2 species: Archae - 0; Bacteria - 0; Metazoa - 0; Fungi - 0; Plants - 3; Viruses - /.../her Eukaryotes - 0 (source: NCBI BLink). [Source:TAIR;Acc:AT5G08760]	-	-	-	-	GO:0016021//integral component of membrane	GO:0003674//molecular_function	GO:0008150//biological_process
AT1G64140	30.77	138.113	2.16626	7.05e-112	6.99e-110	T-up	ADC2	Arginine decarboxylase 2 [Source:UniProtKB/Swiss-Prot;Acc:O23141]	Metabolism;Metabolism	Global and overview maps;Amino acid metabolism	ko01100//Metabolic pathways;ko00330//Arginine and proline metabolism	K01583;K01583	GO:0005737//cytoplasm;GO:0005829//cytosol;GO:0009507//chloroplast;GO:0009536//plastid	GO:0003824//catalytic activity;GO:0005515//protein binding;GO:0008792//arginine decarboxylase activity;GO:0016829//lyase activity;GO:0016831//carboxy-lyase activity;GO:0042803//protein homodimerization activity	GO:0006527//arginine catabolic process;GO:0006596//polyamine biosynthetic process;GO:0006970//response to osmotic stress;GO:0006979//response to oxidative stress;GO:0008295//spermidine biosynthetic process;GO:0009409//response to cold;GO:0009446//putrescine biosynthetic process;GO:0009611//response to wounding;GO:0009651//response to salt stress;GO:0009737//response to abscisic acid;GO:0009753//r…
AT1G14170	2.2	12.8433	2.54544	1.27e-110	1.25e-108	T-up	AT1G74360	Probable LRR receptor-like serine/threonine-protein kinase At1g74360 [Source:UniProtKB/Swiss-Prot;Acc:C0LGJ1]	-	-	-	-	GO:0005739//mitochondrion;GO:0005886//plasma membrane;GO:0009506//plasmodesma;GO:0016020//membrane;GO:0016021//integral component of membrane;GO:0031966//mitochondrial membrane	GO:0000166//nucleotide binding;GO:0004672//protein kinase activity;GO:0004674//protein serine/threonine kinase activity;GO:0005515//protein binding;GO:0005524//ATP binding;GO:0016301//kinase activity;GO:0016740//transferase activity	GO:0002215//defense response to nematode;GO:0006468//protein phosphorylation;GO:0009825//multidimensional cell growth;GO:0009845//seed germination;GO:0016310//phosphorylation;GO:0046777//protein autophosphorylation
AT3G11820	0.516667	9.66333	4.22522	6.61e-110	6.47e-108	T-up	LHT7	Lysine histidine transporter-like 7 [Source:UniProtKB/Swiss-Prot;Acc:Q84WE9]	-	-	-	-	GO:0005886//plasma membrane;GO:0016020//membrane;GO:0016021//integral component of membrane	GO:0015171//amino acid transmembrane transporter activity	GO:0003333//amino acid transmembrane transport;GO:0006865//amino acid transport
AT2G25000	0.93	12.05	3.69566	8.79e-110	8.57e-108	T-up	CSLG2	Glycosyltransferase (Fragment) [Source:UniProtKB/TrEMBL;Acc:W8Q6J0]	-	-	-	-	GO:0000139//Golgi membrane;GO:0005794//Golgi apparatus;GO:0005802//trans-Golgi network;GO:0005886//plasma membrane;GO:0016020//membrane;GO:0016021//integral component of membrane	GO:0016740//transferase activity;GO:0016757//transferase activity, transferring glycosyl groups;GO:0016759//cellulose synthase activity;GO:0016760//cellulose synthase (UDP-forming) activity	GO:0009833//plant-type primary cell wall biogenesis;GO:0030244//cellulose biosynthetic process;GO:0071555//cell wall organization
AT1G69930	4.46	22.5567	2.33844	3.57e-109	3.41e-107	T-up	CDC48D	Cell division control protein 48 homolog D [Source:UniProtKB/Swiss-Prot;Acc:Q9SCN8]	Genetic Information Processing	Folding, sorting and degradation	ko04141//Protein processing in endoplasmic reticulum	K13525	GO:0005634//nucleus;GO:0005654//nucleoplasm;GO:0005730//nucleolus;GO:0005737//cytoplasm;GO:0005794//Golgi apparatus;GO:0005829//cytosol;GO:0005856//cytoskeleton;GO:0005886//plasma membrane;GO:0009524//phragmoplast;GO:0034098//VCP-NPL4-UFD1 AAA ATPase complex	GO:0000166//nucleotide binding;GO:0005515//protein binding;GO:0005524//ATP binding;GO:0016787//hydrolase activity;GO:0016887//ATPase activity;GO:0031593//polyubiquitin binding	GO:0007049//cell cycle;GO:0015031//protein transport;GO:0016236//macroautophagy;GO:0030433//ER-associated ubiquitin-dependent protein catabolic process;GO:0030970//retrograde protein transport, ER to cytosol;GO:0045732//positive regulation of protein catabolic process;GO:0046686//response to cadmium ion;GO:0051228//mitotic spindle disassembly;GO:0051301//cell division;GO:0071712//ER-associated mi…
AT4G19700	2.98333	23.16	2.95664	6.87e-108	6.46e-106	T-up	CTF2B	FAD/NAD(P)-binding oxidoreductase family protein [Source:UniProtKB/TrEMBL;Acc:O82384]	-	-	-	-	-	GO:0004497//monooxygenase activity;GO:0071949//FAD binding	GO:0055114//oxidation-reduction process
AT3G48080	2.24667	33.2433	3.88721	1.04e-107	9.72e-106	T-up	PCR2	PCR2 [Source:UniProtKB/TrEMBL;Acc:A0A178WDU8]	-	-	-	-	GO:0005886//plasma membrane;GO:0016020//membrane;GO:0016021//integral component of membrane	-	GO:0006979//response to oxidative stress
AT1G55450	6.45	40.4367	2.64829	1.56e-107	1.45e-105	T-up	XRI1	XRI1 [Source:UniProtKB/TrEMBL;Acc:A0A178UAQ4]	-	-	-	-	GO:0005634//nucleus	GO:0005515//protein binding	GO:0006281//DNA repair;GO:0007140//male meiosis;GO:0007143//female meiotic division;GO:0009555//pollen development;GO:0010165//response to X-ray;GO:0051321//meiotic cell cycle
AT5G43420	310.993	1180.79	1.9248	3.15e-107	2.91e-105	T-up	GAPC1	Glyceraldehyde-3-phosphate dehydrogenase GAPC1, cytosolic [Source:UniProtKB/Swiss-Prot;Acc:P25858]	Metabolism;Metabolism;Metabolism;Metabolism;Metabolism;Metabolism	Global and overview maps;Global and overview maps;Global and overview maps;Global and overview maps;Carbohydrate metabolism;Energy metabolism	ko01100//Metabolic pathways;ko01110//Biosynthesis of secondary metabolites;ko01200//Carbon metabolism;ko01230//Biosynthesis of amino acids;ko00010//Glycolysis / Gluconeogenesis;ko00710//Carbon fixation in photosynthetic organisms	K00134;K00134;K00134;K00134;K00134;K00134	GO:0005634//nucleus;GO:0005737//cytoplasm;GO:0005739//mitochondrion;GO:0005740//mitochondrial envelope;GO:0005774//vacuolar membrane;GO:0005829//cytosol;GO:0005886//plasma membrane;GO:0009507//chloroplast;GO:0016020//membrane;GO:0048046//apoplast	GO:0000166//nucleotide binding;GO:0003677//DNA binding;GO:0004365//glyceraldehyde-3-phosphate dehydrogenase (NAD+) (phosphorylating) activity;GO:0005507//copper ion binding;GO:0005515//protein binding;GO:0008886//glyceraldehyde-3-phosphate dehydrogenase (NADP+) (non-phosphorylating) activity;GO:0016491//oxidoreductase activity;GO:0016620//oxidoreductase activity, acting on the aldehyde or oxo gro…	GO:0006006//glucose metabolic process;GO:0006094//gluconeogenesis;GO:0006096//glycolytic process;GO:0006979//response to oxidative stress;GO:0009408//response to heat;GO:0009651//response to salt stress;GO:0009744//response to sucrose;GO:0010154//fruit development;GO:0042542//response to hydrogen peroxide;GO:0046686//response to cadmium ion;GO:0048316//seed development;GO:0051775//response to red…
AT3G52470	44.0933	213.94	2.27857	8.33e-107	7.64e-105	T-up	XBAT34	Putative E3 ubiquitin-protein ligase XBAT34 [Source:UniProtKB/Swiss-Prot;Acc:Q9FPH0]	-	-	-	-	-	GO:0005515//protein binding;GO:0016740//transferase activity;GO:0046872//metal ion binding	GO:0016567//protein ubiquitination
AT3G15180	5.66667	25.2667	2.15666	2.05e-106	1.88e-104	T-up	NAC053	NAC domain-containing protein 53 [Source:UniProtKB/Swiss-Prot;Acc:Q949N0]	-	-	-	-	GO:0005634//nucleus;GO:0005737//cytoplasm;GO:0005783//endoplasmic reticulum;GO:0005789//endoplasmic reticulum membrane;GO:0016020//membrane;GO:0016021//integral component of membrane	GO:0003677//DNA binding;GO:0003700//transcription factor activity, sequence-specific DNA binding;GO:0043565//sequence-specific DNA binding	GO:0006355//regulation of transcription, DNA-templated;GO:0009819//drought recovery;GO:0010150//leaf senescence;GO:0045893//positive regulation of transcription, DNA-templated;GO:2000377//regulation of reactive oxygen species metabolic process
AT5G03780	5.05333	38.4133	2.9263	6.6e-106	5.98e-104	T-up	ANAC13	NAC domain protein 13 [Source:TAIR;Acc:AT1G32870]	-	-	-	-	GO:0005634//nucleus;GO:0005737//cytoplasm;GO:0005783//endoplasmic reticulum;GO:0005789//endoplasmic reticulum membrane;GO:0016020//membrane;GO:0016021//integral component of membrane	GO:0003677//DNA binding;GO:0003700//transcription factor activity, sequence-specific DNA binding;GO:0005515//protein binding	GO:0006355//regulation of transcription, DNA-templated;GO:0010114//response to red light;GO:0010224//response to UV-B;GO:0031930//mitochondria-nucleus signaling pathway;GO:1900409//positive regulation of cellular response to oxidative stress
AT4G13680	11.24	61.2233	2.44544	7.24e-105	6.52e-103	T-up	ATCP1	Calcium-binding protein CP1 [Source:UniProtKB/Swiss-Prot;Acc:Q9FDX6]	-	-	-	-	GO:0005737//cytoplasm;GO:0005829//cytosol	GO:0005509//calcium ion binding;GO:0046872//metal ion binding	GO:0042538//hyperosmotic salinity response
AT3G03520	81.0467	245.83	1.60084	1.69e-104	1.52e-102	T-up	AT2G42750	At2g42750/F7D19.25 [Source:UniProtKB/TrEMBL;Acc:Q9SJI1]	-	-	-	-	GO:0009507//chloroplast	GO:0005506//iron ion binding;GO:0009055//electron carrier activity	GO:0022900//electron transport chain
AT1G62790	17.7633	128.467	2.85442	4.45e-104	3.94e-102	T-up	FRO3	Ferric reduction oxidase 3, mitochondrial [Source:UniProtKB/Swiss-Prot;Acc:F4I4K7]	-	-	-	-	GO:0005739//mitochondrion;GO:0005886//plasma membrane;GO:0016020//membrane;GO:0016021//integral component of membrane;GO:0031966//mitochondrial membrane	GO:0000293//ferric-chelate reductase activity;GO:0016491//oxidoreductase activity;GO:0046872//metal ion binding	GO:0006811//ion transport;GO:0033215//iron assimilation by reduction and transport;GO:0055114//oxidation-reduction process
AT5G47420	22.34	99.7433	2.15859	1.18e-103	1.03e-101	T-up	PME12	Probable pectinesterase/pectinesterase inhibitor 12 [Source:UniProtKB/Swiss-Prot;Acc:O48711]	-	-	-	-	GO:0005576//extracellular region;GO:0005618//cell wall	GO:0004857//enzyme inhibitor activity;GO:0016787//hydrolase activity;GO:0030599//pectinesterase activity;GO:0045330//aspartyl esterase activity;GO:0046910//pectinesterase inhibitor activity	GO:0009617//response to bacterium;GO:0042545//cell wall modification;GO:0043086//negative regulation of catalytic activity;GO:0045490//pectin catabolic process;GO:0071555//cell wall organization
AT4G22260	44.9567	203.467	2.17819	1.76e-103	1.53e-101	T-up	ERF2	ERF2 [Source:UniProtKB/TrEMBL;Acc:A0A178UCP3]	Environmental Information Processing	Signal transduction	ko04075//Plant hormone signal transduction	K14517	GO:0005634//nucleus	GO:0003677//DNA binding;GO:0003700//transcription factor activity, sequence-specific DNA binding	GO:0006351//transcription, DNA-templated;GO:0006355//regulation of transcription, DNA-templated;GO:0006952//defense response;GO:0009864//induced systemic resistance, jasmonic acid mediated signaling pathway;GO:0009873//ethylene-activated signaling pathway;GO:0010087//phloem or xylem histogenesis;GO:0010200//response to chitin;GO:0045893//positive regulation of transcription, DNA-templated;GO:0051…
AT1G05680	6.07667	42.1467	2.79407	3.18e-103	2.74e-101	T-up	VQ22	VQ motif-containing protein 22 [Source:UniProtKB/Swiss-Prot;Acc:Q9LIE6]	-	-	-	-	GO:0005634//nucleus	-	GO:0008150//biological_process
AT1G59620	26.17	111.457	2.0905	4.76e-103	4.08e-101	T-up	LRR XI-23	Receptor-like protein kinase 7 [Source:UniProtKB/Swiss-Prot;Acc:F4I2N7]	-	-	-	-	GO:0005886//plasma membrane;GO:0009506//plasmodesma;GO:0016020//membrane;GO:0016021//integral component of membrane	GO:0000166//nucleotide binding;GO:0001653//peptide receptor activity;GO:0004672//protein kinase activity;GO:0004674//protein serine/threonine kinase activity;GO:0005515//protein binding;GO:0005524//ATP binding;GO:0016301//kinase activity;GO:0016740//transferase activity;GO:0042802//identical protein binding	GO:0006468//protein phosphorylation;GO:0006952//defense response;GO:0006979//response to oxidative stress;GO:0009845//seed germination;GO:0016310//phosphorylation;GO:0045087//innate immune response;GO:0046777//protein autophosphorylation
AT3G11230	13.9467	55.2933	1.98719	5.67e-103	4.82e-101	T-up	SARD1	Protein SAR DEFICIENT 1 [Source:UniProtKB/Swiss-Prot;Acc:Q9C9T2]	-	-	-	-	GO:0005634//nucleus	GO:0003677//DNA binding;GO:0003700//transcription factor activity, sequence-specific DNA binding;GO:0005516//calmodulin binding;GO:0043565//sequence-specific DNA binding	GO:0002229//defense response to oomycetes;GO:0006355//regulation of transcription, DNA-templated;GO:0006952//defense response;GO:0009617//response to bacterium;GO:0009626//plant-type hypersensitive response;GO:0010112//regulation of systemic acquired resistance;GO:0010224//response to UV-B;GO:0042742//defense response to bacterium;GO:0071219//cellular response to molecule of bacterial origin;GO:0…
AT2G37770	0.616667	16.19	4.71447	5.16e-102	4.33e-100	T-up	PXMT1	Paraxanthine methyltransferase 1 [Source:UniProtKB/Swiss-Prot;Acc:Q9C9M3]	-	-	-	-	-	GO:0008168//methyltransferase activity;GO:0016740//transferase activity;GO:0046872//metal ion binding	GO:0002238//response to molecule of fungal origin;GO:0007275//multicellular organism development;GO:0009416//response to light stimulus;GO:0009617//response to bacterium;GO:0009751//response to salicylic acid;GO:0010029//regulation of seed germination;GO:0032259//methylation;GO:0035195//gene silencing by miRNA;GO:0042742//defense response to bacterium;GO:0080027//response to herbivore;GO:1900140/…
AT2G43530	1.26667	17.6967	3.80437	1.06e-101	8.78e-100	T-up	PAE4	Pectin acetylesterase 4 [Source:UniProtKB/Swiss-Prot;Acc:Q9SR23]	-	-	-	-	GO:0005576//extracellular region;GO:0005618//cell wall;GO:0009505//plant-type cell wall	GO:0016787//hydrolase activity;GO:0052793//pectin acetylesterase activity	GO:0071555//cell wall organization
AT2G41180	1.21333	18.2667	3.91217	1.67e-101	1.38e-99	T-up	AT2G18690	Expressed protein [Source:UniProtKB/TrEMBL;Acc:Q9ZV49]	-	-	-	-	GO:0016020//membrane;GO:0016021//integral component of membrane	-	GO:0008150//biological_process
AT5G35735	36.1733	143.147	1.9845	2.71e-101	2.23e-99	T-up	ASP2	Aspartate aminotransferase [Source:UniProtKB/TrEMBL;Acc:Q1EBW2]	Metabolism;Metabolism;Metabolism;Metabolism;Metabolism;Metabolism;Metabolism;Metabolism;Metabolism;Metabolism;Metabolism;Metabolism;Metabolism;Metabolism;Metabolism	Global and overview maps;Global and overview maps;Global and overview maps;Global and overview maps;Amino acid metabolism;Global and overview maps;Energy metabolism;Amino acid metabolism;Amino acid metabolism;Amino acid metabolism;Amino acid metabolism;Amino acid metabolism;Amino acid metabolism;Biosynthesis of other secondary metabolites;Biosynthesis of other secondary metabolites	ko01100//Metabolic pathways;ko01110//Biosynthesis of secondary metabolites;ko01200//Carbon metabolism;ko01230//Biosynthesis of amino acids;ko00270//Cysteine and methionine metabolism;ko01210//2-Oxocarboxylic acid metabolism;ko00710//Carbon fixation in photosynthetic organisms;ko00400//Phenylalanine, tyrosine and tryptophan biosynthesis;ko00330//Arginine and proline metabolism;ko00250//Alanine, as…	K14454;K14454;K14454;K14454;K14454;K14454;K14454;K14454;K14454;K14454;K14454;K14454;K14454;K14454;K14454	GO:0005618//cell wall;GO:0005737//cytoplasm;GO:0005774//vacuolar membrane;GO:0005829//cytosol;GO:0005886//plasma membrane;GO:0009506//plasmodesma	GO:0003824//catalytic activity;GO:0004069//L-aspartate:2-oxoglutarate aminotransferase activity;GO:0005507//copper ion binding;GO:0008483//transaminase activity;GO:0016740//transferase activity;GO:0030170//pyridoxal phosphate binding	GO:0006103//2-oxoglutarate metabolic process;GO:0006520//cellular amino acid metabolic process;GO:0006531//aspartate metabolic process;GO:0006536//glutamate metabolic process;GO:0006807//nitrogen compound metabolic process;GO:0009058//biosynthetic process
AT1G60470	10.27	69.6	2.76065	4.67e-100	3.75e-98	T-up	AT5G60800	Heavy metal transport/detoxification superfamily protein [Source:UniProtKB/TrEMBL;Acc:F4K0H3]	-	-	-	-	GO:0005634//nucleus;GO:0005730//nucleolus;GO:0005737//cytoplasm	GO:0008270//zinc ion binding;GO:0046872//metal ion binding	GO:0009910//negative regulation of flower development;GO:0030001//metal ion transport
AT3G51430	0.316667	12.8267	5.34004	8.99e-100	7.17e-98	T-up	FOX5	Berberine bridge enzyme-like 7 [Source:UniProtKB/Swiss-Prot;Acc:Q9FZC8]	-	-	-	-	GO:0005576//extracellular region;GO:0005618//cell wall	GO:0000166//nucleotide binding;GO:0016491//oxidoreductase activity;GO:0050660//flavin adenine dinucleotide binding;GO:0071949//FAD binding	GO:0055114//oxidation-reduction process
AT2G05940	2.8	33.0033	3.55911	9.72e-100	7.72e-98	T-up	AT2G20720	At2g20720 [Source:UniProtKB/TrEMBL;Acc:Q8L705]	-	-	-	-	-	GO:0005515//protein binding;GO:0016747//transferase activity, transferring acyl groups other than amino-acyl groups	GO:0008150//biological_process
AT1G65483	12.5833	47.4833	1.91591	2.57e-99	2.03e-97	T-up	AT3G26840	Acyltransferase-like protein At3g26840, chloroplastic [Source:UniProtKB/Swiss-Prot;Acc:Q9LW26]	-	-	-	-	GO:0009507//chloroplast;GO:0009536//plastid;GO:0010287//plastoglobule	GO:0004144//diacylglycerol O-acyltransferase activity;GO:0016740//transferase activity;GO:0016746//transferase activity, transferring acyl groups;GO:0016747//transferase activity, transferring acyl groups other than amino-acyl groups	GO:0019432//triglyceride biosynthetic process;GO:0033306//phytol metabolic process
AT4G26990	4.3	21.09	2.29415	8.46e-99	6.63e-97	T-up	PUB2	U-box domain-containing protein 2 [Source:UniProtKB/Swiss-Prot;Acc:Q5XEZ8]	-	-	-	-	GO:0005634//nucleus;GO:0005737//cytoplasm	GO:0004842//ubiquitin-protein transferase activity;GO:0005515//protein binding;GO:0016740//transferase activity	GO:0016567//protein ubiquitination
AT4G33300	25.3	98.8933	1.96674	2.39e-98	1.86e-96	T-up	PLT5	PMT5 [Source:UniProtKB/TrEMBL;Acc:A0A178V5Y2]	-	-	-	-	GO:0005886//plasma membrane;GO:0005887//integral component of plasma membrane;GO:0016020//membrane;GO:0016021//integral component of membrane	GO:0005215//transporter activity;GO:0005351//sugar:proton symporter activity;GO:0005354//galactose transmembrane transporter activity;GO:0005355//glucose transmembrane transporter activity;GO:0005365//myo-inositol transmembrane transporter activity;GO:0015145//monosaccharide transmembrane transporter activity;GO:0015148//D-xylose transmembrane transporter activity;GO:0015168//glycerol transmembra…	GO:0008643//carbohydrate transport;GO:0008645//hexose transport;GO:0010311//lateral root formation;GO:0015749//monosaccharide transport;GO:0015752//D-ribose transport;GO:0015753//D-xylose transport;GO:0015757//galactose transport;GO:0015793//glycerol transport;GO:0015795//sorbitol transport;GO:0015797//mannitol transport;GO:0015798//myo-inositol transport;GO:0034219//carbohydrate transmembrane tr…
AT4G26270	0.163333	15.7767	6.59383	4.34e-98	3.35e-96	T-up	DTX1	Protein DETOXIFICATION [Source:UniProtKB/TrEMBL;Acc:A0A178VPK7]	-	-	-	-	GO:0005886//plasma membrane;GO:0005887//integral component of plasma membrane;GO:0016020//membrane;GO:0016021//integral component of membrane	GO:0008515//sucrose transmembrane transporter activity;GO:0015238//drug transmembrane transporter activity;GO:0015297//antiporter activity	GO:0006855//drug transmembrane transport;GO:0015691//cadmium ion transport;GO:0015770//sucrose transport;GO:0051238//sequestering of metal ion;GO:0055085//transmembrane transport
AT5G42060	267.507	765.977	1.51773	5.62e-98	4.31e-96	T-up	AIG2B	Protein AIG2 B [Source:UniProtKB/Swiss-Prot;Acc:Q9MBH2]	-	-	-	-	GO:0005886//plasma membrane;GO:0009507//chloroplast	GO:0005515//protein binding;GO:0016740//transferase activity;GO:0016746//transferase activity, transferring acyl groups;GO:0019904//protein domain specific binding	-
AT4G38100	53.41	245.033	2.1978	6.81e-98	5.2e-96	T-up	AT2G43150	Proline-rich extensin-like family protein [Source:UniProtKB/TrEMBL;Acc:Q9ZW80]	-	-	-	-	-	GO:0005199//structural constituent of cell wall	GO:0009664//plant-type cell wall organization
AT4G22380	43.1033	157.877	1.87293	7.1e-98	5.4e-96	T-up	AMT1-1	Ammonium transporter [Source:UniProtKB/TrEMBL;Acc:A0A178V540]	-	-	-	-	GO:0005634//nucleus;GO:0005886//plasma membrane;GO:0005887//integral component of plasma membrane;GO:0009506//plasmodesma;GO:0016020//membrane;GO:0016021//integral component of membrane	GO:0005515//protein binding;GO:0008519//ammonium transmembrane transporter activity;GO:0043621//protein self-association	GO:0009737//response to abscisic acid;GO:0010311//lateral root formation;GO:0015696//ammonium transport;GO:0051258//protein polymerization;GO:0072488//ammonium transmembrane transport;GO:0080167//response to karrikin;GO:0080181//lateral root branching
AT1G75170	18.28	126.273	2.78821	2.56e-97	1.93e-95	T-up	SDR3A	Short-chain dehydrogenase reductase 3a [Source:UniProtKB/Swiss-Prot;Acc:O80713]	-	-	-	-	-	GO:0016491//oxidoreductase activity	GO:0006952//defense response;GO:0009626//plant-type hypersensitive response;GO:0042742//defense response to bacterium;GO:0055114//oxidation-reduction process
AT4G25000	2.14	14.52	2.76236	4.22e-97	3.17e-95	T-up	LRK10L-2.3	LEAF RUST 10 DISEASE-RESISTANCE LOCUS RECEPTOR-LIKE PROTEIN KINASE-like 2.3 [Source:UniProtKB/Swiss-Prot;Acc:F4KA51]	-	-	-	-	GO:0016020//membrane;GO:0016021//integral component of membrane	GO:0000166//nucleotide binding;GO:0004672//protein kinase activity;GO:0004674//protein serine/threonine kinase activity;GO:0005524//ATP binding;GO:0016301//kinase activity;GO:0016740//transferase activity;GO:0030247//polysaccharide binding	GO:0006468//protein phosphorylation;GO:0016310//phosphorylation
AT1G01560	4.24	28.51	2.74933	5.13e-97	3.84e-95	T-up	IGMT1	Indole glucosinolate O-methyltransferase 1 [Source:UniProtKB/Swiss-Prot;Acc:Q9LPU5]	-	-	-	-	GO:0005829//cytosol	GO:0005515//protein binding;GO:0008168//methyltransferase activity;GO:0008171//O-methyltransferase activity;GO:0008757//S-adenosylmethionine-dependent methyltransferase activity;GO:0016740//transferase activity;GO:0046983//protein dimerization activity	GO:0019438//aromatic compound biosynthetic process;GO:0032259//methylation;GO:0042343//indole glucosinolate metabolic process
AT1G04870	7.27333	47.29	2.70085	1.27e-96	9.42e-95	T-up	CML47	Probable calcium-binding protein CML47 [Source:UniProtKB/Swiss-Prot;Acc:Q9SN89]	Organismal Systems	Environmental adaptation	ko04626//Plant-pathogen interaction	K13448	GO:0016020//membrane;GO:0016021//integral component of membrane	GO:0005509//calcium ion binding;GO:0046872//metal ion binding	GO:0008150//biological_process
AT1G56250	27.7733	82.6533	1.57337	3.35e-96	2.46e-94	T-up	BIR1	Probably inactive leucine-rich repeat receptor-like protein kinase At5g48380 [Source:UniProtKB/Swiss-Prot;Acc:Q9ASS4]	-	-	-	-	GO:0005886//plasma membrane;GO:0009506//plasmodesma;GO:0016020//membrane;GO:0016021//integral component of membrane	GO:0000166//nucleotide binding;GO:0004672//protein kinase activity;GO:0005515//protein binding;GO:0005524//ATP binding;GO:0016301//kinase activity;GO:0033612//receptor serine/threonine kinase binding;GO:0042802//identical protein binding	GO:0006468//protein phosphorylation;GO:0031348//negative regulation of defense response;GO:0042742//defense response to bacterium;GO:0060548//negative regulation of cell death
AT3G22330	4.65667	28.6367	2.62049	8.22e-96	6.02e-94	T-up	AT5G25930	Kinase family with leucine-rich repeat domain-containing protein [Source:UniProtKB/TrEMBL;Acc:Q9XGZ2]	-	-	-	-	GO:0005886//plasma membrane;GO:0009506//plasmodesma;GO:0016020//membrane;GO:0016021//integral component of membrane	GO:0000166//nucleotide binding;GO:0004672//protein kinase activity;GO:0004674//protein serine/threonine kinase activity;GO:0005515//protein binding;GO:0005524//ATP binding;GO:0016301//kinase activity;GO:0016740//transferase activity	GO:0006468//protein phosphorylation;GO:0016310//phosphorylation;GO:0046777//protein autophosphorylation
AT1G79610	2.73	17.5267	2.68258	1.19e-95	8.69e-94	T-up	WRKY6	Uncharacterized protein At1g62300 (Fragment) [Source:UniProtKB/TrEMBL;Acc:C0SV11]	-	-	-	-	GO:0005634//nucleus	GO:0003677//DNA binding;GO:0003700//transcription factor activity, sequence-specific DNA binding;GO:0005515//protein binding;GO:0043565//sequence-specific DNA binding;GO:0044212//transcription regulatory region DNA binding	GO:0006351//transcription, DNA-templated;GO:0006355//regulation of transcription, DNA-templated;GO:0009873//ethylene-activated signaling pathway;GO:0010200//response to chitin;GO:0016036//cellular response to phosphate starvation;GO:0045892//negative regulation of transcription, DNA-templated;GO:0080169//cellular response to boron-containing substance deprivation
AT1G77920	51.2167	226.38	2.14406	3.21e-95	2.32e-93	T-up	CYP89A2	Cytochrome P450 89A2 [Source:UniProtKB/Swiss-Prot;Acc:Q42602]	-	-	-	-	GO:0016020//membrane;GO:0016021//integral component of membrane	GO:0004497//monooxygenase activity;GO:0005506//iron ion binding;GO:0016491//oxidoreductase activity;GO:0016705//oxidoreductase activity, acting on paired donors, with incorporation or reduction of molecular oxygen;GO:0016709//oxidoreductase activity, acting on paired donors, with incorporation or reduction of molecular oxygen, NAD(P)H as one donor, and incorporation of one atom of oxygen;GO:00200…	GO:0055114//oxidation-reduction process
AT1G33960	3.41	30.8533	3.17758	3.27e-95	2.36e-93	T-up	WRKY50	Probable WRKY transcription factor 50 [Source:UniProtKB/Swiss-Prot;Acc:Q8VWQ5]	-	-	-	-	GO:0005634//nucleus;GO:0016020//membrane;GO:0016021//integral component of membrane	GO:0003677//DNA binding;GO:0003700//transcription factor activity, sequence-specific DNA binding;GO:0043565//sequence-specific DNA binding	GO:0006351//transcription, DNA-templated;GO:0006355//regulation of transcription, DNA-templated;GO:0009867//jasmonic acid mediated signaling pathway;GO:0050832//defense response to fungus
AT2G41835	44.6933	205.387	2.20021	4.81e-95	3.44e-93	T-up	TRX5	Thioredoxin H5 [Source:UniProtKB/Swiss-Prot;Acc:Q39241]	-	-	-	-	GO:0005623//cell;GO:0005737//cytoplasm;GO:0005829//cytosol;GO:0005886//plasma membrane;GO:0009506//plasmodesma;GO:0048046//apoplast	GO:0015035//protein disulfide oxidoreductase activity;GO:0016671//oxidoreductase activity, acting on a sulfur group of donors, disulfide as acceptor	GO:0006662//glycerol ether metabolic process;GO:0006979//response to oxidative stress;GO:0010188//response to microbial phytotoxin;GO:0045454//cell redox homeostasis;GO:0046686//response to cadmium ion;GO:0050832//defense response to fungus;GO:0055114//oxidation-reduction process
AT5G23540	2.80333	19.9933	2.8343	6.75e-95	4.79e-93	T-up	MLO3	MLO-like protein 3 [Source:UniProtKB/Swiss-Prot;Acc:Q94KB9]	-	-	-	-	GO:0016020//membrane;GO:0016021//integral component of membrane	GO:0005516//calmodulin binding	GO:0006952//defense response;GO:0009607//response to biotic stimulus
AT5G66860	27.2433	118.807	2.12464	2.44e-94	1.72e-92	T-up	AT5G56350	Pyruvate kinase [Source:UniProtKB/TrEMBL;Acc:Q9FM97]	Metabolism;Metabolism;Metabolism;Metabolism;Metabolism;Metabolism;Metabolism	Global and overview maps;Global and overview maps;Global and overview maps;Global and overview maps;Nucleotide metabolism;Carbohydrate metabolism;Carbohydrate metabolism	ko01100//Metabolic pathways;ko01110//Biosynthesis of secondary metabolites;ko01200//Carbon metabolism;ko01230//Biosynthesis of amino acids;ko00230//Purine metabolism;ko00010//Glycolysis / Gluconeogenesis;ko00620//Pyruvate metabolism	K00873;K00873;K00873;K00873;K00873;K00873;K00873	GO:0005737//cytoplasm;GO:0005829//cytosol	GO:0000287//magnesium ion binding;GO:0003824//catalytic activity;GO:0004743//pyruvate kinase activity;GO:0016301//kinase activity;GO:0016740//transferase activity;GO:0030955//potassium ion binding	GO:0006096//glycolytic process;GO:0016310//phosphorylation;GO:0032869//cellular response to insulin stimulus
AT3G17700	3.06333	17.5433	2.51775	2.88e-94	2.02e-92	T-up	ALA10	Phospholipid-transporting ATPase 10 [Source:UniProtKB/Swiss-Prot;Acc:Q9LI83]	-	-	-	-	GO:0000139//Golgi membrane;GO:0005802//trans-Golgi network;GO:0005886//plasma membrane;GO:0016020//membrane;GO:0016021//integral component of membrane	GO:0000166//nucleotide binding;GO:0000287//magnesium ion binding;GO:0004012//phospholipid-translocating ATPase activity;GO:0005524//ATP binding;GO:0046872//metal ion binding	GO:0015914//phospholipid transport;GO:0045332//phospholipid translocation;GO:0048194//Golgi vesicle budding
AT5G40490	16.0633	59.43	1.88742	3.32e-94	2.33e-92	T-up	MYB51	Transcription factor MYB51 [Source:UniProtKB/Swiss-Prot;Acc:O49782]	-	-	-	-	GO:0005634//nucleus	GO:0003677//DNA binding;GO:0003700//transcription factor activity, sequence-specific DNA binding;GO:0043565//sequence-specific DNA binding;GO:0044212//transcription regulatory region DNA binding	GO:0006355//regulation of transcription, DNA-templated;GO:0009617//response to bacterium;GO:0009625//response to insect;GO:0009651//response to salt stress;GO:0009682//induced systemic resistance;GO:0009723//response to ethylene;GO:0009733//response to auxin;GO:0009737//response to abscisic acid;GO:0009739//response to gibberellin;GO:0009751//response to salicylic acid;GO:0009753//response to jas…
AT1G13990	3.86667	40.07	3.37336	5.48e-94	3.82e-92	T-up	AHB1	NSHB1 [Source:UniProtKB/TrEMBL;Acc:A0A384KL50]	-	-	-	-	GO:0005618//cell wall;GO:0005829//cytosol;GO:0005886//plasma membrane;GO:0009506//plasmodesma	GO:0005344//oxygen transporter activity;GO:0019825//oxygen binding;GO:0020037//heme binding;GO:0046872//metal ion binding	GO:0001666//response to hypoxia;GO:0015671//oxygen transport
AT3G55700	0.963333	13.0967	3.76502	6.09e-94	4.23e-92	T-up	CRK38	cysteine-rich RLK (RECEPTOR-like protein kinase) 38 [Source:TAIR;Acc:AT4G04510]	-	-	-	-	GO:0005886//plasma membrane;GO:0016020//membrane;GO:0016021//integral component of membrane	GO:0000166//nucleotide binding;GO:0004672//protein kinase activity;GO:0004674//protein serine/threonine kinase activity;GO:0005524//ATP binding;GO:0016301//kinase activity;GO:0016740//transferase activity	GO:0006468//protein phosphorylation;GO:0016310//phosphorylation
AT5G27760	0.863333	18.46	4.41834	8.53e-94	5.89e-92	T-up	ANAC087	NAC domain-containing protein 87 [Source:UniProtKB/Swiss-Prot;Acc:Q9FK44]	-	-	-	-	GO:0005634//nucleus;GO:0005737//cytoplasm	GO:0003677//DNA binding;GO:0003700//transcription factor activity, sequence-specific DNA binding	GO:0006355//regulation of transcription, DNA-templated
AT5G08380	13.3933	59.8633	2.16016	9.16e-94	6.31e-92	T-up	PFK3	ATP-dependent 6-phosphofructokinase 3 [Source:UniProtKB/Swiss-Prot;Acc:Q94AA4]	Metabolism;Metabolism;Metabolism;Metabolism;Metabolism;Genetic Information Processing;Metabolism;Metabolism;Metabolism	Global and overview maps;Global and overview maps;Global and overview maps;Global and overview maps;Carbohydrate metabolism;Folding, sorting and degradation;Carbohydrate metabolism;Carbohydrate metabolism;Carbohydrate metabolism	ko01100//Metabolic pathways;ko01110//Biosynthesis of secondary metabolites;ko01200//Carbon metabolism;ko01230//Biosynthesis of amino acids;ko00010//Glycolysis / Gluconeogenesis;ko03018//RNA degradation;ko00051//Fructose and mannose metabolism;ko00052//Galactose metabolism;ko00030//Pentose phosphate pathway	K00850;K00850;K00850;K00850;K00850;K00850;K00850;K00850;K00850	GO:0005737//cytoplasm;GO:0005829//cytosol	GO:0000166//nucleotide binding;GO:0003824//catalytic activity;GO:0003872//6-phosphofructokinase activity;GO:0005524//ATP binding;GO:0016301//kinase activity;GO:0016740//transferase activity;GO:0046872//metal ion binding	GO:0006002//fructose 6-phosphate metabolic process;GO:0006096//glycolytic process;GO:0008152//metabolic process;GO:0010053//root epidermal cell differentiation;GO:0016310//phosphorylation;GO:0061615//glycolytic process through fructose-6-phosphate
AT1G54960	32.3467	102.79	1.66801	1.31e-93	9.01e-92	T-up	IGPS	Indole-3-glycerol phosphate synthase, chloroplastic [Source:UniProtKB/Swiss-Prot;Acc:P49572]	Metabolism;Metabolism;Metabolism;Metabolism	Global and overview maps;Global and overview maps;Global and overview maps;Amino acid metabolism	ko01100//Metabolic pathways;ko01110//Biosynthesis of secondary metabolites;ko01230//Biosynthesis of amino acids;ko00400//Phenylalanine, tyrosine and tryptophan biosynthesis	K01609;K01609;K01609;K01609	GO:0005829//cytosol;GO:0009507//chloroplast;GO:0009536//plastid;GO:0009570//chloroplast stroma	GO:0003824//catalytic activity;GO:0004425//indole-3-glycerol-phosphate synthase activity;GO:0004640//phosphoribosylanthranilate isomerase activity;GO:0005507//copper ion binding;GO:0016829//lyase activity;GO:0016831//carboxy-lyase activity	GO:0000162//tryptophan biosynthetic process;GO:0006568//tryptophan metabolic process;GO:0008652//cellular amino acid biosynthetic process;GO:0009073//aromatic amino acid family biosynthetic process
AT2G46400	0.32	16.9	5.72281	1.55e-93	1.06e-91	T-up	MPT2	Mitochondrial phosphate carrier protein 2, mitochondrial [Source:UniProtKB/Swiss-Prot;Acc:Q9M2Z8]	-	-	-	-	GO:0005739//mitochondrion;GO:0005743//mitochondrial inner membrane;GO:0016020//membrane;GO:0016021//integral component of membrane;GO:0031305//integral component of mitochondrial inner membrane	GO:0005315//inorganic phosphate transmembrane transporter activity;GO:0022857//transmembrane transporter activity	GO:0009651//response to salt stress;GO:0035435//phosphate ion transmembrane transport;GO:0055085//transmembrane transport
AT1G63660	111.983	370.443	1.72597	2.73e-93	1.86e-91	T-up	AT3G48640	Transmembrane protein [Source:UniProtKB/TrEMBL;Acc:Q9SMN5]	-	-	-	-	GO:0016020//membrane;GO:0016021//integral component of membrane	-	GO:0008150//biological_process
AT3G60540	5.51	27.8467	2.33738	3.07e-93	2.09e-91	T-up	AtRLP38	Receptor-like protein 38 [Source:UniProtKB/Swiss-Prot;Acc:Q9LS79]	-	-	-	-	GO:0005886//plasma membrane;GO:0016020//membrane;GO:0016021//integral component of membrane	GO:0005515//protein binding	-
AT3G05050	3.92	22.5767	2.52591	3.73e-93	2.53e-91	T-up	LRK10L-2.8	LEAF RUST 10 DISEASE-RESISTANCE LOCUS RECEPTOR-LIKE PROTEIN KINASE-like 2.8 [Source:UniProtKB/Swiss-Prot;Acc:Q3ECH2]	-	-	-	-	GO:0016020//membrane;GO:0016021//integral component of membrane	GO:0000166//nucleotide binding;GO:0004672//protein kinase activity;GO:0004674//protein serine/threonine kinase activity;GO:0005524//ATP binding;GO:0016301//kinase activity;GO:0016740//transferase activity;GO:0030247//polysaccharide binding	GO:0006468//protein phosphorylation;GO:0016310//phosphorylation
AT2G37940	9.03	49.78	2.46277	6.5e-93	4.39e-91	T-up	AT1G23850	T23E23.1 [Source:UniProtKB/TrEMBL;Acc:Q9LRA9]	-	-	-	-	GO:0016020//membrane;GO:0016021//integral component of membrane	-	GO:0008150//biological_process
AT2G14610	0.0566667	172.157	11.5689	8.69e-93	5.83e-91	T-up	ORG2	Transcription factor ORG2 [Source:UniProtKB/Swiss-Prot;Acc:Q9M1K1]	-	-	-	-	GO:0005634//nucleus;GO:0090575//RNA polymerase II transcription factor complex	GO:0000977//RNA polymerase II regulatory region sequence-specific DNA binding;GO:0003677//DNA binding;GO:0003700//transcription factor activity, sequence-specific DNA binding;GO:0005515//protein binding;GO:0008134//transcription factor binding;GO:0046983//protein dimerization activity	GO:0006355//regulation of transcription, DNA-templated;GO:0006357//regulation of transcription from RNA polymerase II promoter;GO:0010106//cellular response to iron ion starvation;GO:0055072//iron ion homeostasis
AT5G01550	2.88667	16.5333	2.5179	1.49e-92	9.88e-91	T-up	AT1G08050	T6D22.13 [Source:UniProtKB/TrEMBL;Acc:Q9LN03]	-	-	-	-	GO:0005886//plasma membrane	-	-
AT1G21000	24.03	116.347	2.27552	4.5e-92	2.98e-90	T-up	PSAT1	Phosphoserine aminotransferase 1, chloroplastic [Source:UniProtKB/Swiss-Prot;Acc:Q96255]	Metabolism;Metabolism;Metabolism;Metabolism;Metabolism	Global and overview maps;Global and overview maps;Global and overview maps;Amino acid metabolism;Metabolism of cofactors and vitamins	ko01100//Metabolic pathways;ko01200//Carbon metabolism;ko01230//Biosynthesis of amino acids;ko00260//Glycine, serine and threonine metabolism;ko00750//Vitamin B6 metabolism	K00831;K00831;K00831;K00831;K00831	GO:0009507//chloroplast;GO:0009536//plastid;GO:0009570//chloroplast stroma	GO:0003824//catalytic activity;GO:0004648//O-phospho-L-serine:2-oxoglutarate aminotransferase activity;GO:0008483//transaminase activity;GO:0016740//transferase activity;GO:0030170//pyridoxal phosphate binding;GO:0042803//protein homodimerization activity	GO:0006564//L-serine biosynthetic process;GO:0008652//cellular amino acid biosynthetic process;GO:0009735//response to cytokinin
MSTRG.13189	3.61667	29.9	3.04741	1.11e-91	7.35e-90	T-up	AT1G13340	Regulator of Vps4 activity in the MVB pathway protein [Source:UniProtKB/TrEMBL;Acc:Q9FX63]	-	-	-	-	-	-	GO:0006979//response to oxidative stress;GO:0015031//protein transport
AT4G02380	68.8667	294.9	2.09835	4.19e-91	2.74e-89	T-up	WAK1	Wall-associated receptor kinase 1 [Source:UniProtKB/Swiss-Prot;Acc:Q39191]	-	-	-	-	GO:0005773//vacuole;GO:0005886//plasma membrane;GO:0009505//plant-type cell wall;GO:0016020//membrane;GO:0016021//integral component of membrane	GO:0000166//nucleotide binding;GO:0004672//protein kinase activity;GO:0004674//protein serine/threonine kinase activity;GO:0005509//calcium ion binding;GO:0005515//protein binding;GO:0005524//ATP binding;GO:0016301//kinase activity;GO:0016740//transferase activity;GO:0030247//polysaccharide binding	GO:0006468//protein phosphorylation;GO:0007166//cell surface receptor signaling pathway;GO:0009615//response to virus;GO:0009751//response to salicylic acid;GO:0016310//phosphorylation;GO:0050832//defense response to fungus
[truncated: 3,618 more rows]

## Sheet: c. PD shoot
Table S2 RNA-Seq counts and statistical analysis results for significantly DEGs. With FDR < 0.05 as cutoff. (P Ph2-23;K CK; D Cd)
[truncated: 2,252 more rows]

## Sheet: d. TD root
Table S2 RNA-Seq counts and statistical analysis results for significantly DEGs. With FDR < 0.05 as cutoff. (T Tor-1; K CK; D Cd )
[truncated: 2,327 more rows]

[truncated: 1 more sheets: e. PD root]
