# Supplementary material for: Cell Wall Polysaccharide-Mediated Cadmium Tolerance Between Two Arabidopsis thaliana Ecotypes
Source: Front Plant Sci. 2020 May 13;11:473. doi: 10.3389/fpls.2020.00473 (PMC7239314; doi:10.3389/fpls.2020.00473)
Supplement: Supplementary file 3 [file Table_3.xlsx]

## Sheet: Sheet1
Table S3 Significantly enriched GO terms for the DEGs in shoots between two cultivars. With p.adjust < 0.05 as cutoff, TD-VS-PD (PD Ph2-23 Cd; TD Tor-1 Cd)
	GO ID	Description	TD-vs-PD	All	pvalue	p.adjust
Cellular Component	GO:0031225	anchored component of membrane	60 (2.98%)	321 (1.58%)	1e-06	0.000594
	GO:0005618	cell wall	119 (5.9%)	795 (3.92%)	3e-06	0.000597
	GO:0030312	external encapsulating structure	119 (5.9%)	796 (3.92%)	3e-06	0.000597
	GO:0048046	apoplast	84 (4.17%)	520 (2.56%)	5e-06	0.000677
	GO:0031224	intrinsic component of membrane	774 (38.39%)	6895 (33.99%)	7e-06	0.00074
	GO:0005576	extracellular region	219 (10.86%)	1744 (8.6%)	0.00012	0.01035
	GO:0044425	membrane part	801 (39.73%)	7304 (36.01%)	0.000143	0.01053
	GO:0016021	integral component of membrane	737 (36.56%)	6701 (33.03%)	0.000235	0.015204
	GO:0071944	cell periphery	439 (21.78%)	3834 (18.9%)	0.000343	0.01969
	GO:0005901	caveola	3 (0.15%)	3 (0.01%)	0.00098	0.038749
	GO:0044853	plasma membrane raft	3 (0.15%)	3 (0.01%)	0.00098	0.038749
	GO:0045121	membrane raft	3 (0.15%)	3 (0.01%)	0.00098	0.038749
	GO:0098857	membrane microdomain	3 (0.15%)	3 (0.01%)	0.00098	0.038749
	GO:0031226	intrinsic component of plasma membrane	52 (2.58%)	339 (1.67%)	0.001049	0.038749
Molecular Function	GO:0043531	ADP binding	58 (2.67%)	187 (0.9%)	0	0
	GO:0016491	oxidoreductase activity	241 (11.08%)	1583 (7.61%)	0	0
	GO:0005506	iron ion binding	72 (3.31%)	355 (1.71%)	0	7e-06
	GO:0016709	oxidoreductase activity, acting on paired donors, with incorporation or reduction of molecular oxygen, NAD(P)H as one donor, and incorporation of one atom of oxygen	48 (2.21%)	200 (0.96%)	0	7e-06
	GO:0004497	monooxygenase activity	66 (3.03%)	316 (1.52%)	0	7e-06
	GO:0030246	carbohydrate binding	74 (3.4%)	375 (1.8%)	0	1e-05
	GO:0016705	oxidoreductase activity, acting on paired donors, with incorporation or reduction of molecular oxygen	76 (3.49%)	389 (1.87%)	0	1e-05
	GO:0020037	heme binding	74 (3.4%)	394 (1.89%)	0	6.3e-05
	GO:0080043	quercetin 3-O-glucosyltransferase activity	28 (1.29%)	101 (0.49%)	1e-06	0.000135
	GO:0080044	quercetin 7-O-glucosyltransferase activity	27 (1.24%)	96 (0.46%)	1e-06	0.000139
	GO:0046906	tetrapyrrole binding	75 (3.45%)	430 (2.07%)	6e-06	0.000665
	GO:0015238	drug transmembrane transporter activity	22 (1.01%)	76 (0.37%)	6e-06	0.000665
	GO:0090484	drug transporter activity	22 (1.01%)	77 (0.37%)	8e-06	0.000775
	GO:0004553	hydrolase activity, hydrolyzing O-glycosyl compounds	71 (3.26%)	410 (1.97%)	1.4e-05	0.001207
	GO:0016798	hydrolase activity, acting on glycosyl bonds	75 (3.45%)	451 (2.17%)	3.3e-05	0.002738
	GO:0016682	oxidoreductase activity, acting on diphenols and related substances as donors, oxygen as acceptor	11 (0.51%)	27 (0.13%)	4.2e-05	0.003258
	GO:0016701	oxidoreductase activity, acting on single donors with incorporation of molecular oxygen	14 (0.64%)	42 (0.2%)	5.5e-05	0.004037
	GO:0016762	xyloglucan:xyloglucosyl transferase activity	12 (0.55%)	33 (0.16%)	7.1e-05	0.00492
	GO:0008759	UDP-3-O-[3-hydroxymyristoyl] N-acetylglucosamine deacetylase activity	4 (0.18%)	4 (0.02%)	0.000119	0.007766
	GO:0016679	oxidoreductase activity, acting on diphenols and related substances as donors	13 (0.6%)	40 (0.19%)	0.000136	0.008285
	GO:0046527	glucosyltransferase activity	36 (1.66%)	183 (0.88%)	0.00014	0.008285
	GO:0035251	UDP-glucosyltransferase activity	34 (1.56%)	170 (0.82%)	0.000152	0.008582
	GO:0015179	L-amino acid transmembrane transporter activity	8 (0.37%)	18 (0.09%)	0.000234	0.012633
	GO:0004364	glutathione transferase activity	16 (0.74%)	59 (0.28%)	0.000264	0.013644
	GO:0022857	transmembrane transporter activity	165 (7.59%)	1221 (5.87%)	0.000289	0.014331
	GO:0051119	sugar transmembrane transporter activity	19 (0.87%)	78 (0.37%)	0.000336	0.016022
	GO:0008515	sucrose transmembrane transporter activity	8 (0.37%)	19 (0.09%)	0.000368	0.01689
	GO:0015291	secondary active transmembrane transporter activity	60 (2.76%)	377 (1.81%)	0.000626	0.027333
	GO:0016702	oxidoreductase activity, acting on single donors with incorporation of molecular oxygen, incorporation of two atoms of oxygen	10 (0.46%)	30 (0.14%)	0.000639	0.027333
	GO:1901476	carbohydrate transporter activity	20 (0.92%)	89 (0.43%)	0.000729	0.03012
	GO:0015154	disaccharide transmembrane transporter activity	8 (0.37%)	21 (0.1%)	0.000818	0.031692
	GO:0015157	oligosaccharide transmembrane transporter activity	8 (0.37%)	21 (0.1%)	0.000818	0.031692
	GO:0008081	phosphoric diester hydrolase activity	14 (0.64%)	54 (0.26%)	0.001023	0.038431
Biological Process	GO:0019748	secondary metabolic process	83 (3.52%)	391 (1.7%)	0	0
	GO:0050896	response to stimulus	785 (33.29%)	6451 (28.07%)	0	4e-06
	GO:0055114	oxidation-reduction process	264 (11.2%)	1834 (7.98%)	0	4e-06
	GO:0042221	response to chemical	415 (17.6%)	3183 (13.85%)	0	3e-05
	GO:0071456	cellular response to hypoxia	14 (0.59%)	30 (0.13%)	0	0.000251
	GO:0006855	drug transmembrane transport	22 (0.93%)	69 (0.3%)	1e-06	0.000399
	GO:0036294	cellular response to decreased oxygen levels	14 (0.59%)	32 (0.14%)	1e-06	0.000399
	GO:0071453	cellular response to oxygen levels	14 (0.59%)	32 (0.14%)	1e-06	0.000399
	GO:0015893	drug transport	22 (0.93%)	71 (0.31%)	1e-06	0.000399
	GO:0042493	response to drug	22 (0.93%)	71 (0.31%)	1e-06	0.000399
	GO:1901700	response to oxygen-containing compound	242 (10.26%)	1772 (7.71%)	1e-06	0.000399
	GO:0001101	response to acid chemical	190 (8.06%)	1337 (5.82%)	2e-06	0.000433
	GO:0006950	response to stress	450 (19.08%)	3656 (15.91%)	8e-06	0.001738
	GO:0009814	defense response, incompatible interaction	40 (1.7%)	190 (0.83%)	8e-06	0.001738
	GO:0016143	S-glycoside metabolic process	34 (1.44%)	155 (0.67%)	1.5e-05	0.00269
	GO:0019757	glycosinolate metabolic process	34 (1.44%)	155 (0.67%)	1.5e-05	0.00269
	GO:0019760	glucosinolate metabolic process	34 (1.44%)	155 (0.67%)	1.5e-05	0.00269
	GO:0009751	response to salicylic acid	44 (1.87%)	227 (0.99%)	2.6e-05	0.004392
	GO:0009407	toxin catabolic process	15 (0.64%)	46 (0.2%)	3.3e-05	0.005029
	GO:0090487	secondary metabolite catabolic process	15 (0.64%)	46 (0.2%)	3.3e-05	0.005029
	GO:0044712	single-organism catabolic process	124 (5.26%)	864 (3.76%)	7.1e-05	0.010422
	GO:0009404	toxin metabolic process	17 (0.72%)	60 (0.26%)	7.6e-05	0.010579
	GO:0006952	defense response	200 (8.48%)	1516 (6.6%)	9.8e-05	0.01311
	GO:0009627	systemic acquired resistance	20 (0.85%)	79 (0.34%)	0.000105	0.013147
	GO:0002239	response to oomycetes	24 (1.02%)	104 (0.45%)	0.000111	0.013147
	GO:0006979	response to oxidative stress	76 (3.22%)	484 (2.11%)	0.000114	0.013147
	GO:0015770	sucrose transport	9 (0.38%)	21 (0.09%)	0.000116	0.013147
	GO:0006749	glutathione metabolic process	16 (0.68%)	57 (0.25%)	0.000138	0.015134
	GO:0042343	indole glucosinolate metabolic process	12 (0.51%)	36 (0.16%)	0.000157	0.01666
	GO:1902475	L-alpha-amino acid transmembrane transport	6 (0.25%)	10 (0.04%)	0.000169	0.017296
	GO:0002229	defense response to oomycetes	20 (0.85%)	82 (0.36%)	0.000183	0.018086
	GO:0043090	amino acid import	5 (0.21%)	7 (0.03%)	0.000199	0.019107
	GO:0001666	response to hypoxia	17 (0.72%)	65 (0.28%)	0.000223	0.020309
	GO:0036293	response to decreased oxygen levels	18 (0.76%)	71 (0.31%)	0.000225	0.020309
	GO:0015766	disaccharide transport	9 (0.38%)	23 (0.1%)	0.000266	0.022525
	GO:0015772	oligosaccharide transport	9 (0.38%)	23 (0.1%)	0.000266	0.022525
	GO:0070482	response to oxygen levels	18 (0.76%)	72 (0.31%)	0.000272	0.022525
	GO:0097501	stress response to metal ion	7 (0.3%)	15 (0.07%)	0.000363	0.029297
	GO:0045087	innate immune response	61 (2.59%)	386 (1.68%)	0.000433	0.03355
	GO:0006955	immune response	62 (2.63%)	394 (1.71%)	0.000437	0.03355
	GO:0046149	pigment catabolic process	8 (0.34%)	20 (0.09%)	0.000492	0.035425
	GO:0006790	sulfur compound metabolic process	61 (2.59%)	388 (1.69%)	0.000496	0.035425
	GO:0043092	L-amino acid import	4 (0.17%)	5 (0.02%)	0.000508	0.035425
	GO:0051938	L-glutamate import	4 (0.17%)	5 (0.02%)	0.000508	0.035425
	GO:0010411	xyloglucan metabolic process	15 (0.64%)	58 (0.25%)	0.000583	0.039743
	GO:0015807	L-amino acid transport	6 (0.25%)	12 (0.05%)	0.00062	0.041125
	GO:0010035	response to inorganic substance	134 (5.68%)	996 (4.33%)	0.00063	0.041125
	GO:0007154	cell communication	284 (12.04%)	2326 (10.12%)	0.00078	0.049883
