# Supplementary material for: Cell Wall Polysaccharide-Mediated Cadmium Tolerance Between Two Arabidopsis thaliana Ecotypes
Source: Front Plant Sci. 2020 May 13;11:473. doi: 10.3389/fpls.2020.00473 (PMC7239314; doi:10.3389/fpls.2020.00473)
Supplement: Supplementary file 4 [file Table_4.xlsx]

## Sheet: DEGs between Ph2-23 and Tor-1
Table S4 Differentially expressed genes involved in cell wall metabolism between two cultivars. With FDR < 0.05 as cutoff. (PD Ph2-23 Cd; TD Tor-1 Cd)
	Type	Functional category	id	PD_aver	TD_aver	log2(fc)	PValue	FDR	Symbol	Description
DEPs between Ph2-23 and Tor-1 (Tor-1>Ph2-23)	Cell wall synthesis	cellulose biosynthetic	AT4G23990	4.95333	18.1967	1.8772	1.87e-72	4.23e-70	CSLG3	Cellulose synthase-like protein G3 [Source:UniProtKB/Swiss-Prot;Acc:Q0WVN5]
	Cell wall degradation	callose deposition	AT5G57220	15.3567	34.7733	1.17912	1.41e-17	3.06e-16	CYP81F2	Cytochrome P450 81F2 [Source:UniProtKB/Swiss-Prot;Acc:Q9LVD6]
		xyloglucan metabolic process	AT3G44990	1.48	3.52	1.24998	0.00101836	0.00373526	XTH31	Xyloglucan endotransglucosylase/hydrolase protein 31 [Source:UniProtKB/Swiss-Prot;Acc:P93046]
	Other cell wall related genes	cell wall organization	AT3G09405	2.68333	17.6967	2.72138	1.15e-42	1.03e-40	PAE4	Pectin acetylesterase 4 [Source:UniProtKB/Swiss-Prot;Acc:Q9SR23]
		cell wall organization	AT1G44120	0.683333	1.72333	1.33454	1.77e-12	2.4e-11	AT1G44120	Armadillo/beta-catenin-like repeat ; C2 calcium/lipid-binding domain (CaLB) protein [Source:TAIR;Acc:AT1G44120]
		cell wall organization	AT3G55500	1.96	5.26667	1.42604	4.71e-08	3.81e-07	EXPA16	Expansin-A16 [Source:UniProtKB/Swiss-Prot;Acc:Q9M2S9]
		plant-type cell wall modification	AT5G62360	0.863333	2.64333	1.61437	1.05e-05	5.83e-05	AT5G62360	Plant invertase/pectin methylesterase inhibitor superfamily protein [Source:UniProtKB/TrEMBL;Acc:Q9LVA3]
		plant-type cell wall organization	AT1G26250	0.456667	1.12	1.29429	0.0183674	0.0472778	AT1G26250	Proline-rich extensin-like family protein [Source:UniProtKB/TrEMBL;Acc:Q9C669]
DEPs between Ph2-23 and Tor-1 (Ph2-23>Tor-1)	Cell wall synthesis	methylation	AT1G33170	10.4733	2.88	-1.86258	9.09e-49	9.89e-47	AT1G33170	Probable methyltransferase PMT18 [Source:UniProtKB/Swiss-Prot;Acc:Q9C884]
		cell wall mannoprotein biosynthetic	AT1G67070	7.59	1.38667	-2.45248	1.71e-26	7.13e-25	PMI2	Mannose-6-phosphate isomerase 2 [Source:UniProtKB/Swiss-Prot;Acc:Q9FZH5]
		wax biosynthetic process	AT4G24510	16.1267	7.43	-1.11801	1.44e-22	4.63e-21	CER2	VC2 [Source:UniProtKB/TrEMBL;Acc:A0A178V1H6]
		plant-type cell wall cellulose biosynthetic	AT3G29810	10.9733	4.20667	-1.38325	5.76e-16	1.1e-14	COBL3	COBRA-like protein 2 [Source:UniProtKB/Swiss-Prot;Acc:Q8L8Q7]
		glucuronoxylan biosynthetic	AT2G28110	9.81667	3.67667	-1.41683	1.19e-13	1.83e-12	IRX7	Glycosyltransferase (Fragment) [Source:UniProtKB/TrEMBL;Acc:W8Q712]
		glucuronoxylan biosynthetic	AT3G50220	1.54667	0.713333	-1.11651	0.00324781	0.0105403	IRX15	Protein IRREGULAR XYLEM 15 [Source:UniProtKB/Swiss-Prot;Acc:Q9SNE5]
	Cell wall degradation	cellulose catabolic process	AT1G64390	48.26	14.5333	-1.73146	1.29e-47	1.35e-45	AtGH9C2	Endoglucanase 6 [Source:UniProtKB/Swiss-Prot;Acc:Q42059]
		plant-type cell wall cellulose metabolic process	AT5G55480	8.53667	3.31333	-1.36539	2.42e-37	1.65e-35	GDPDL4	Glycerophosphodiester phosphodiesterase GDPDL4 [Source:UniProtKB/Swiss-Prot;Acc:Q9FJ62]
		xyloglucan metabolic	AT2G06850	123.44	40.9267	-1.5927	3.11e-25	1.2e-23	XTH4	Xyloglucan endotransglucosylase/hydrolase protein 4 [Source:UniProtKB/Swiss-Prot;Acc:Q39099]
		pectin catabolic process	AT3G57510	5.16333	0.476667	-3.43725	9.11e-25	3.38e-23	ADPG1	Polygalacturonase ADPG1 [Source:UniProtKB/Swiss-Prot;Acc:O23147]
		protein glycosylation	AT5G22940	4.30667	1.15333	-1.90076	6.8e-24	2.37e-22	F8H	FRA8 homolog [Source:TAIR;Acc:AT5G22940]
		unsaturated fatty acid biosynthetic	AT2G18950	48.1333	22.7467	-1.08138	9.72e-23	3.15e-21	HPT1	Homogentisate phytyltransferase 1, chloroplastic [Source:UniProtKB/Swiss-Prot;Acc:Q8VWJ1]
		pectin catabolic process	AT2G45220	118.46	10.31	-3.52228	1.18e-21	3.54e-20	PME17	Probable pectinesterase/pectinesterase inhibitor 17 [Source:UniProtKB/Swiss-Prot;Acc:O22149]
		polysaccharide catabolic process	AT1G65610	9.01667	2.51667	-1.84108	1.35e-21	4.03e-20	KOR2	Endoglucanase 7 [Source:UniProtKB/Swiss-Prot;Acc:O04478]
		xyloglucan metabolic	AT2G14620	8.08	1.12333	-2.84657	7.17e-20	1.9e-18	XTH10	Probable xyloglucan endotransglucosylase/hydrolase protein 10 [Source:UniProtKB/Swiss-Prot;Acc:Q9ZVK1]
		xyloglucan metabolic	AT4G18990	4.96	1.18667	-2.06343	2.37e-18	5.54e-17	XTH29	Probable xyloglucan endotransglucosylase/hydrolase protein 29 [Source:UniProtKB/Swiss-Prot;Acc:Q8L7H3]
		negative regulation of catalytic activity	AT1G62760	72.2667	7.84	-3.2044	1e-17	2.2e-16	PMEI10	Pectinesterase inhibitor 10 [Source:UniProtKB/Swiss-Prot;Acc:Q9SI74]
		xyloglucan metabolic	AT1G11545	18.6833	6.43333	-1.53811	3.84e-17	8.11e-16	XTH8	Xyloglucan endotransglucosylase/hydrolase [Source:UniProtKB/TrEMBL;Acc:A0A178W0W2]
		pectin catabolic process	AT2G41850	42.7833	2.4	-4.15594	7.29e-16	1.38e-14	ADPG2	Polygalacturonase ADPG2 [Source:UniProtKB/Swiss-Prot;Acc:Q8RY29]
		negative regulation of catalytic activity	AT5G46960	49.26	0.676667	-6.18583	1.57e-12	2.15e-11	PMEI12	Pectinesterase inhibitor 12 [Source:UniProtKB/Swiss-Prot;Acc:Q9FJR5]
		xyloglucan metabolic	AT1G32170	4.73667	1.74333	-1.44202	1.1e-11	1.37e-10	XTH30	Probable xyloglucan endotransglucosylase/hydrolase protein 30 [Source:UniProtKB/Swiss-Prot;Acc:Q38908]
		pectin catabolic process	AT5G47500	26.5	11.0833	-1.2576	1.94e-11	2.34e-10	PME68	Probable pectinesterase 68 [Source:UniProtKB/Swiss-Prot;Acc:Q8LPF3]
		cellulose catabolic process	AT4G02290	7.99	3.25	-1.29776	3.07e-11	3.64e-10	AtGH9B13	Endoglucanase 17 [Source:UniProtKB/Swiss-Prot;Acc:O81416]
		plant-type secondary cell wall	AT2G36570	10.3767	4.12	-1.33263	5.86e-10	6.02e-09	PXC1	Leucine-rich repeat receptor-like protein kinase PXC1 [Source:UniProtKB/Swiss-Prot;Acc:Q9SJQ1]
		regulation of secondary cell wall biogenesis	AT4G22680	1.42	0.333333	-2.09085	2.66e-06	1.63e-05	MYB85	MYB transcription factor [Source:UniProtKB/TrEMBL;Acc:Q94GA6]
		xyloglucan metabolic	AT1G65310	1.39333	0.113333	-3.6199	4.07e-06	2.41e-05	ATXTH17	xyloglucan endotransglucosylase/hydrolase 17 [Source:TAIR;Acc:AT1G65310]
		cellulose catabolic process	AT1G70710	11.36	4.87	-1.22197	2.56e-13	3.81e-12	CEL1	Endoglucanase 8 [Source:UniProtKB/Swiss-Prot;Acc:Q9CAC1]
		xyloglucan metabolic	AT1G10550	2.01	0.866667	-1.21365	0.00029494	0.00122508	XTH33	Probable xyloglucan endotransglucosylase/hydrolase protein 33 [Source:UniProtKB/Swiss-Prot;Acc:Q8LC45]
		xyloglucan metabolic	AT3G48580	3.03	1.32	-1.19878	8.21e-06	4.63e-05	XTH11	Probable xyloglucan endotransglucosylase/hydrolase protein 11 [Source:UniProtKB/Swiss-Prot;Acc:Q9SMP1]
		pectin catabolic process	AT3G54920	49.97	21.9267	-1.18838	1.85e-33	1.09e-31	PMR6	Probable pectate lyase 13 [Source:UniProtKB/Swiss-Prot;Acc:Q93Z04]
		xylan catabolic process	AT1G68560	88.8967	40.1733	-1.14589	2.93e-31	1.53e-29	XYL1	Alpha-xylosidase 1 [Source:UniProtKB/Swiss-Prot;Acc:Q9S7Y7]
		plant-type cell wall modification	AT1G48100	2.71333	1.25333	-1.1143	1.78e-08	1.53e-07	AT1G48100	Polygalacturonase At1g48100 [Source:UniProtKB/Swiss-Prot;Acc:Q949Z1]
		xyloglucan metabolic	AT3G23730	19.5933	9.06667	-1.11172	8.15e-21	2.3e-19	XTH16	Probable xyloglucan endotransglucosylase/hydrolase protein 16 [Source:UniProtKB/Swiss-Prot;Acc:Q8LG58]
		xyloglucan metabolic	AT4G25810	3.03667	1.46333	-1.05323	0.0057772	0.0174924	XTH23	Probable xyloglucan endotransglucosylase/hydrolase protein 23 [Source:UniProtKB/Swiss-Prot;Acc:Q38910]
		cellulose catabolic process	AT1G02800	1.96	0.97	-1.0148	0.00432377	0.0135873	CEL2	Endoglucanase 1 [Source:UniProtKB/Swiss-Prot;Acc:Q9SRX3]
	Other cell wall related genes	cell wall organization	AT4G19970	17.39	0.966667	-4.1691	1.91e-72	4.27e-70	AT4G19970	CONTAINS InterPro DOMAIN/s: Nucleotide-diphospho-sugar transferase, predicted (InterPro:IPR005069); BEST Arabidopsis thaliana protein match is: Nucleotide-diphospho-sugar transferase family protein (TAIR:AT5G44820.1); Has 801 Blast hits to 466 prote /.../ 35 species: Archae - 0; Bacteria - 0; Metazoa - 2; Fungi - 0; Plants - 750; Viruses - 0; Other Eukaryotes - 49 (source: NCBI BLink). [Source:TA…
		cell wall organization	AT2G20750	5.49333	0.646667	-3.08659	5.98e-42	5.2e-40	EXPB1	Expansin-B1 [Source:UniProtKB/Swiss-Prot;Acc:Q9SKU2]
		cell wall organization	AT1G10640	9.71667	2.33333	-2.05807	2.82e-24	1.01e-22	AT1G10640	Pectin lyase-like superfamily protein [Source:UniProtKB/TrEMBL;Acc:F4I5U6]
		cell wall organization	AT3G06770	8.63667	3.66333	-1.23732	3.68e-24	1.31e-22	AT3G06770	Pectin lyase-like superfamily protein [Source:UniProtKB/TrEMBL;Acc:A0A1I9LN94]
		regulation of secondary cell wall biogenesis	AT4G17880	11.3533	5.66333	-1.00339	2.85e-22	9.01e-21	MYC4	Transcription factor MYC4 [Source:UniProtKB/Swiss-Prot;Acc:O49687]
		cell wall organization	AT1G60590	8.35	3.04	-1.4577	3.83e-22	1.2e-20	AT1G60590	Pectin lyase-like superfamily protein [Source:UniProtKB/TrEMBL;Acc:O22699]
		cell wall organization	AT2G28950	74.2467	33.6833	-1.14029	1.06e-21	3.19e-20	EXPA6	Expansin [Source:UniProtKB/TrEMBL;Acc:A0A178VZL6]
		plant-type cell wall organization or biogenesis	AT1G03870	68.4833	33.0567	-1.05081	1e-19	2.63e-18	FLA9	At1g03870 [Source:UniProtKB/TrEMBL;Acc:B3LF88]
		cell wall organization	AT3G29030	42.3133	19.92	-1.08689	1.77e-18	4.19e-17	EXPA5	Expansin [Source:UniProtKB/TrEMBL;Acc:Q1ECM3]
		cell wall organization	AT1G20190	28.43	9.31	-1.61056	2.2e-17	4.73e-16	EXPA11	Expansin-A11 [Source:UniProtKB/Swiss-Prot;Acc:Q9LNU3]
		plant-type cell wall organization or biogenesis	AT5G44130	17.6667	8.6	-1.03862	1.9e-16	3.74e-15	FLA13	Fasciclin-like arabinogalactan protein 13 [Source:UniProtKB/Swiss-Prot;Acc:Q9FFH6]
		cell wall organization	AT3G61490	9.94333	4.58	-1.11838	1.68e-14	2.81e-13	AT3G61490	Pectin lyase-like superfamily protein [Source:UniProtKB/TrEMBL;Acc:A0A1I9LS88]
		cell wall organization	AT2G37640	17.3333	6.37667	-1.44267	3.58e-11	4.18e-10	EXPA3	Expansin [Source:UniProtKB/TrEMBL;Acc:A0A178VPK3]
		cell wall organization	AT2G03090	8.05333	3.78667	-1.08866	4.99e-08	4.01e-07	EXPA15	Expansin-A15 [Source:UniProtKB/Swiss-Prot;Acc:O80622]
		cell wall organization	AT4G24140	1.21333	0.433333	-1.48543	5.66e-06	3.28e-05	BDG3	Probable lysophospholipase BODYGUARD 3 [Source:UniProtKB/Swiss-Prot;Acc:O22977]
		cell wall organization	AT1G56710	1.02667	0.38	-1.4339	8.7e-05	0.000405344	AT1G56710	Pectin lyase-like superfamily protein [Source:UniProtKB/TrEMBL;Acc:Q9FXC1]
		protein transport	AT1G01200	1.36	0.466667	-1.54314	0.00162698	0.00567605	RABA3	RABA3 [Source:UniProtKB/TrEMBL;Acc:A0A178W3F7]

## Sheet: Cd-responsive DEGs in Ph2-23
Table S4 Induced genes involved in cell wall metabolism by cadmium treatment in shoots of sensitive varieties(132). With FDR < 0.05 as cutoff. (Pk Ph2-23 Ck;PD Ph2-23 Cd)
	Type	Functional category	id	PK_aver	PD_aver	log2(fc)	PValue	FDR	Symbol	Description
Cd induced in Ph2-23(up)	Cell wall synthesis	cellulose biosynthetic	AT4G24000	1.09667	17.7067	4.0131	5.58e-59	6.5e-57	CSLG2	Glycosyltransferase (Fragment) [Source:UniProtKB/TrEMBL;Acc:W8Q6J0]
		pectin biosynthetic	AT5G33290	14	34.6233	1.30632	2.86e-32	1.23e-30	XGD1	Glycosyltransferase (Fragment) [Source:UniProtKB/TrEMBL;Acc:W8PUC9]
		L-ascorbic acid biosynthetic	AT1G67070	0.996667	7.59	2.92892	2.2e-29	8.04e-28	PMI2	Mannose-6-phosphate isomerase 2 [Source:UniProtKB/Swiss-Prot;Acc:Q9FZH5]
		unsaturated fatty acid biosynthetic	AT2G18950	19.3733	48.1333	1.31296	8.67e-23	2.27e-21	HPT1	Homogentisate phytyltransferase 1, chloroplastic [Source:UniProtKB/Swiss-Prot;Acc:Q8VWJ1]
		glucuronoxylan biosynthetic	AT2G28110	2.84	9.81667	1.78934	3.98e-22	9.94e-21	IRX7	Glycosyltransferase (Fragment) [Source:UniProtKB/TrEMBL;Acc:W8Q712]
		xylan biosynthetic process	AT1G67330	12.4867	27.26	1.1264	3.42e-15	5.2e-14	AT1G67330	At1g67330 [Source:UniProtKB/TrEMBL;Acc:Q9FYG0]
		rhamnogalacturonan II biosynthetic	AT4G01750	7.04667	15.5233	1.13943	5.17e-14	7.08e-13	RGXT2	UDP-D-xylose:L-fucose alpha-1,3-D-xylosyltransferase [Source:UniProtKB/Swiss-Prot;Acc:Q9ZSJ0]
		cellular amino acid biosynthetic	AT1G10070	3.33333	8.53333	1.35614	5.16e-11	5.38e-10	BCAT2	Branched-chain-amino-acid aminotransferase 2, chloroplastic [Source:UniProtKB/Swiss-Prot;Acc:Q9M439]
		cellulose biosynthetic	AT4G23990	1.98667	4.95333	1.31805	3.05e-10	2.96e-09	CSLG3	Cellulose synthase-like protein G3 [Source:UniProtKB/Swiss-Prot;Acc:Q0WVN5]
		cellulose biosynthetic	AT2G32530	1.21667	3.08	1.34	8.3e-09	6.97e-08	CSLB3	Cellulose synthase-like protein B3 [Source:UniProtKB/Swiss-Prot;Acc:Q8RX83]
		cell wall pectin biosynthetic	AT5G41040	0.91	2.20667	1.27793	0.000265605	0.00118294	HHT1	Omega-hydroxypalmitate O-feruloyl transferase [Source:UniProtKB/Swiss-Prot;Acc:Q94CD1]
	Cell wall degradation	callose deposition in cell wall	AT4G39950	15.6267	88.57	2.50281	4.05e-58	4.67e-56	CYP79B2	cytochrome P450, family 79, subfamily B, polypeptide 2 [Source:TAIR;Acc:AT4G39950]
		cell wall macromolecule catabolic process	AT3G47540	9.10667	42.0933	2.2086	5.56e-43	3.9e-41	AT3G47540	Chitinase family protein [Source:UniProtKB/TrEMBL;Acc:F4JBK4]
		cellulose catabolic process	AT1G65610	1.90667	9.01667	2.24154	1.8e-30	7.06e-29	KOR2	Endoglucanase 7 [Source:UniProtKB/Swiss-Prot;Acc:O04478]
		pectin catabolic process	AT2G41850	1.60667	42.7833	4.73491	7.22e-30	2.74e-28	ADPG2	Polygalacturonase ADPG2 [Source:UniProtKB/Swiss-Prot;Acc:Q8RY29]
		polysaccharide catabolic process	AT2G43620	6.06	20.6933	1.77178	7.83e-30	2.95e-28	AT2G43620	Endochitinase At2g43620 [Source:UniProtKB/Swiss-Prot;Acc:O22841]
		xyloglucan metabolic	AT2G14620	0.743333	8.08	3.44227	1.54e-28	5.41e-27	XTH10	Probable xyloglucan endotransglucosylase/hydrolase protein 10 [Source:UniProtKB/Swiss-Prot;Acc:Q9ZVK1]
		xyloglucan metabolic	AT4G18990	0.53	4.96	3.22628	3.02e-28	1.04e-26	XTH29	Probable xyloglucan endotransglucosylase/hydrolase protein 29 [Source:UniProtKB/Swiss-Prot;Acc:Q8L7H3]
		polysaccharide catabolic process	AT3G12500	8.24	88.5633	3.42599	4.18e-28	1.44e-26	CHI-B	Basic endochitinase B [Source:UniProtKB/Swiss-Prot;Acc:P19171]
		cell wall macromolecule catabolic process	AT1G02360	7.43333	21.0533	1.50197	3.25e-27	1.07e-25	AT1G02360	Chitinase family protein [Source:TAIR;Acc:AT1G02360]
		polysaccharide catabolic process	AT2G43570	145.333	344.21	1.24392	3.77e-26	1.19e-24	CHI	CHI [Source:UniProtKB/TrEMBL;Acc:A0A178W3M3]
		protein glycosylation	AT2G15390	15.6067	48.18	1.62627	2.19e-24	6.25e-23	FUT4	Probable fucosyltransferase 4 [Source:UniProtKB/Swiss-Prot;Acc:Q9SJP2]
		callose deposition in cell wall	AT5G57220	3.95333	15.3567	1.95772	1.39e-22	3.58e-21	CYP81F2	Cytochrome P450 81F2 [Source:UniProtKB/Swiss-Prot;Acc:Q9LVD6]
		polysaccharide catabolic process	AT3G54420	3.4	9.82	1.53019	4.09e-21	9.6e-20	EP3	EP3 [Source:UniProtKB/TrEMBL;Acc:A0A178VE44]
		cell wall macromolecule catabolic process	AT4G01700	21.9167	49.6133	1.1787	7.84e-21	1.8e-19	AT4G01700	At4g01700 [Source:UniProtKB/TrEMBL;Acc:Q9ZSI6]
		cell wall modification	AT1G07000	22.5833	51.22	1.18145	9.73e-14	1.3e-12	ATEXO70B2	Exocyst subunit Exo70 family protein [Source:UniProtKB/TrEMBL;Acc:A0A178WCB5]
		polysaccharide catabolic process	AT2G43590	0.566667	4.88	3.10631	7.06e-12	7.98e-11	AT2G43590	Endochitinase At2g43590 [Source:UniProtKB/Swiss-Prot;Acc:O24658]
		fucose metabolic process	AT5G01100	2.43	5.52667	1.18545	1.89e-08	1.52e-07	FRB1	FRB1 [Source:UniProtKB/TrEMBL;Acc:A0A178U817]
		pectin catabolic process	AT3G57510	0.12	5.16333	5.4272	3.28e-07	2.28e-06	ADPG1	Polygalacturonase ADPG1 [Source:UniProtKB/Swiss-Prot;Acc:O23147]
		xyloglucan metabolic	AT3G48580	0.966667	3.03	1.64823	1.03e-06	6.7e-06	XTH11	Probable xyloglucan endotransglucosylase/hydrolase protein 11 [Source:UniProtKB/Swiss-Prot;Acc:Q9SMP1]
		protein glycosylation	AT1G14080	0.396667	1.42	1.83989	6.47e-06	3.78e-05	FUT6	Fucosyltransferase 6 [Source:UniProtKB/Swiss-Prot;Acc:Q9XI80]
		xyloglucan metabolic	AT4G25810	1.09667	3.03667	1.46936	0.000576308	0.00239583	XTH23	Probable xyloglucan endotransglucosylase/hydrolase protein 23 [Source:UniProtKB/Swiss-Prot;Acc:Q38910]
	Other cell wall related genes	cell wall organization	AT4G19970	0.723333	17.39	4.58745	4.16e-88	1.2e-85	AT4G19970	CONTAINS InterPro DOMAIN/s: Nucleotide-diphospho-sugar transferase, predicted (InterPro:IPR005069); BEST Arabidopsis thaliana protein match is: Nucleotide-diphospho-sugar transferase family protein (TAIR:AT5G44820.1); Has 801 Blast hits to 466 prote /.../ 35 species: Archae - 0; Bacteria - 0; Metazoa - 2; Fungi - 0; Plants - 750; Viruses - 0; Other Eukaryotes - 49 (source: NCBI BLink). [Source:TA…
		cell wall organization	AT1G21310	73.92	585.93	2.98669	7.77e-73	1.35e-70	EXT3	Extensin-3 [Source:UniProtKB/Swiss-Prot;Acc:Q9FS16]
		plant-type cell wall organization	AT2G43150	66.4967	136.86	1.04135	7.5e-23	1.97e-21	AT2G43150	Proline-rich extensin-like family protein [Source:UniProtKB/TrEMBL;Acc:Q9ZW80]
	regulation	negative regulation of catalytic activity	AT2G26440	47.1	115.003	1.28788	1.4e-21	3.38e-20	PME12	Probable pectinesterase/pectinesterase inhibitor 12 [Source:UniProtKB/Swiss-Prot;Acc:O48711]
		negative regulation of catalytic activity	AT1G62760	1.19667	72.2667	5.91624	1.03e-196	2.1e-193	PMEI10	Pectinesterase inhibitor 10 [Source:UniProtKB/Swiss-Prot;Acc:Q9SI74]
		negative regulation of catalytic activity	AT5G46960	0.3	49.26	7.35931	6.47e-85	1.7e-82	PMEI12	Pectinesterase inhibitor 12 [Source:UniProtKB/Swiss-Prot;Acc:Q9FJR5]
		negative regulation of catalytic activity	AT2G45220	2.89333	118.46	5.35552	1.64e-61	2.04e-59	PME17	Probable pectinesterase/pectinesterase inhibitor 17 [Source:UniProtKB/Swiss-Prot;Acc:O22149]
		regulation of transcription	AT5G25830	1.34333	5.83	2.11768	4.18e-23	1.12e-21	GATA12	GATA transcription factor 12 [Source:UniProtKB/Swiss-Prot;Acc:P69781]
		regulation of transcription	AT4G29230	1.11667	3.72	1.7361	2.09e-15	3.23e-14	anac075	NAC domain-containing protein 75 [Source:UniProtKB/Swiss-Prot;Acc:Q9M0F8]
		regulation of secondary cell wall biogenesis	AT1G18570	14.4967	31.41	1.1155	1.12e-11	1.24e-10	MYB51	Transcription factor MYB51 [Source:UniProtKB/Swiss-Prot;Acc:O49782]
		regulation of secondary cell wall biogenesis	AT4G22680	0.273333	1.42	2.37716	2.31e-06	1.43e-05	MYB85	MYB transcription factor [Source:UniProtKB/TrEMBL;Acc:Q94GA6]
		regulation of transcription	AT1G28470	0.393333	1.17	1.57268	0.00172354	0.00642588	NAC010	NAC domain-containing protein 10 [Source:UniProtKB/Swiss-Prot;Acc:F4HY61]
		positive regulation of translation	AT1G02460	0.523333	1.05	1.00459	0.0172424	0.0485013	AT1G02460	At1g02460 [Source:UniProtKB/TrEMBL;Acc:Q9FWX5]
Cd induced in Ph2-23(down)	Cell wall degradation	carbohydrate metabolic process	AT3G06770	17.7	8.63667	-1.0352	2.86e-29	1.04e-27	AT3G06770	Pectin lyase-like superfamily protein [Source:UniProtKB/TrEMBL;Acc:A0A1I9LN94]
		xyloglucan metabolic	AT5G65730	197.42	74.7133	-1.40183	2.54e-59	3e-57	XTH6	Xyloglucan endotransglucosylase/hydrolase [Source:UniProtKB/TrEMBL;Acc:Q0WUU2]
		plant-type secondary cell wall	AT5G44130	48.2767	17.6667	-1.4503	2.68e-50	2.52e-48	FLA13	Fasciclin-like arabinogalactan protein 13 [Source:UniProtKB/Swiss-Prot;Acc:Q9FFH6]
		cell wall pectin metabolic	AT5G04060	11.8933	5.36667	-1.14805	1.35e-25	4.12e-24	AT5G04060	Probable methyltransferase PMT7 [Source:UniProtKB/Swiss-Prot;Acc:Q9LZA4]
		xyloglucan metabolic	AT5G57560	44.27	17.6633	-1.32557	5.1e-22	1.27e-20	XTH22	Xyloglucan endotransglucosylase/hydrolase [Source:UniProtKB/TrEMBL;Acc:A0A178UQX4]
		xyloglucan metabolic	AT1G10550	7.60333	2.01	-1.91944	1.07e-19	2.28e-18	XTH33	Probable xyloglucan endotransglucosylase/hydrolase protein 33 [Source:UniProtKB/Swiss-Prot;Acc:Q8LC45]
		xyloglucan metabolic	AT1G65310	5.07	1.39333	-1.86345	1.78e-17	3.26e-16	ATXTH17	xyloglucan endotransglucosylase/hydrolase 17 [Source:TAIR;Acc:AT1G65310]
		xyloglucan metabolic	AT4G30280	7.12333	1.72333	-2.04735	1.11e-13	1.47e-12	XTH18	Probable xyloglucan endotransglucosylase/hydrolase protein 18 [Source:UniProtKB/Swiss-Prot;Acc:Q9M0D2]
		plant-type cell wall modification	AT5G62360	2.68667	0.863333	-1.63783	1.46e-07	1.06e-06	AT5G62360	Plant invertase/pectin methylesterase inhibitor superfamily protein [Source:UniProtKB/TrEMBL;Acc:Q9LVA3]
		pectin catabolic	AT1G53830	2.27333	0.82	-1.47111	3.56e-06	2.15e-05	PME2	Pectinesterase 2 [Source:UniProtKB/Swiss-Prot;Acc:Q42534]
		polysaccharide catabolic process	AT3G45940	1.16	0.493333	-1.23349	9.61e-05	0.000463706	XYL2	Putative alpha-xylosidase 2 [Source:UniProtKB/Swiss-Prot;Acc:F4J6T7]
	Other cell wall related genes	plant-type cell wall organization	AT2G20750	16.14	5.49333	-1.55489	4.67e-38	2.68e-36	EXPB1	Expansin-B1 [Source:UniProtKB/Swiss-Prot;Acc:Q9SKU2]
		plant-type cell wall organization	AT3G55500	9.96667	1.96	-2.34626	1.98e-30	7.71e-29	EXPA16	Expansin-A16 [Source:UniProtKB/Swiss-Prot;Acc:Q9M2S9]
		cell wall organization	AT5G41900	9.45333	4.49667	-1.07197	6.66e-21	1.54e-19	BDG2	Probable lysophospholipase BODYGUARD 2 [Source:UniProtKB/Swiss-Prot;Acc:Q9FJ24]
		cell wall organization	AT4G20140	1.23333	0.24	-2.36146	3.22e-14	4.48e-13	GSO1	LRR receptor-like serine/threonine-protein kinase GSO1 [Source:UniProtKB/Swiss-Prot;Acc:C0LGQ5]

## Sheet: Cd-responsive DEGs in Tor-1
Table S4 Induced genes involved in cell wall metabolism by cadmium treatment in shoots of tolerance varieties(8). With FDR < 0.05 as cutoff. (TK Tor-1 CK; TD Tor-1 Cd)
	Type	Functional category	id	CK-S-8_aver	Cd-S-8_aver	log2(fc)	PValue	FDR	Symbol	Description
Cd induced in Tor-1(up)	Cell wall synthesis	cellulose biosynthetic process	AT1G07510	1.9	18.1967	3.2596	6.4e-147	1.21e-144	CSLG3	Cellulose synthase-like protein G3 [Source:UniProtKB/Swiss-Prot;Acc:Q0WVN5]
		cellulose biosynthetic	AT2G25000	0.93	12.05	3.69566	8.79e-110	8.57e-108	CSLG2	Glycosyltransferase (Fragment) [Source:UniProtKB/TrEMBL;Acc:W8Q6J0]
		pectin biosynthetic	AT1G69270	10.5567	40.4433	1.93775	2.64e-81	1.39e-79	XGD1	Glycosyltransferase (Fragment) [Source:UniProtKB/TrEMBL;Acc:W8PUC9]
		xyloglucan biosynthetic	AT1G64065	10.6033	37.0633	1.80547	4.41e-51	1.14e-49	FUT4	Probable fucosyltransferase 4 [Source:UniProtKB/Swiss-Prot;Acc:Q9SJP2]
		UDP-L-arabinose biosynthetic	AT1G05710	5.42	17.93	1.72601	1.48e-37	2.51e-36	MUR4	UXE1 [Source:UniProtKB/TrEMBL;Acc:A0A384K925]
		rhamnogalacturonan II biosynthetic	AT5G40760	2.83	10.63	1.90927	2.93e-28	3.63e-27	RGXT2	UDP-D-xylose:L-fucose alpha-1,3-D-xylosyltransferase [Source:UniProtKB/Swiss-Prot;Acc:Q9ZSJ0]
		rhamnogalacturonan II biosynthetic	AT2G40830	1.63667	6.98	2.09247	5.43e-27	6.41e-26	RGXT3	UDP-D-xylose:L-fucose alpha-1,3-D-xylosyltransferase 3 [Source:UniProtKB/Swiss-Prot;Acc:Q9FXA7]
		pectin biosynthetic	AT2G15490	5.75333	19.6267	1.77035	2.11e-24	2.27e-23	GATL2	Probable galacturonosyltransferase-like 2 [Source:UniProtKB/Swiss-Prot;Acc:Q9S7G2]
		cellulose biosynthetic	AT4G35120	23.8433	54.6867	1.1976	1.45e-23	1.51e-22	CSLE1	Cellulose synthase-like protein E1 [Source:UniProtKB/Swiss-Prot;Acc:Q8VZK9]
		pectin biosynthetic	AT3G22930	12.45	31.7967	1.35273	2.13e-23	2.2e-22	GATL1	Probable galacturonosyltransferase-like 1 [Source:UniProtKB/Swiss-Prot;Acc:Q9LN68]
		UDP-L-arabinose biosynthetic	AT2G29740	41.8567	92.9367	1.15079	1.47e-20	1.33e-19	RGP1	RGP1 [Source:UniProtKB/TrEMBL;Acc:A0A178VK37]
		xylan biosynthetic	AT4G23270	9.62333	25.6133	1.41229	3.63e-14	2.39e-13	AT1G67330	At1g67330 [Source:UniProtKB/TrEMBL;Acc:Q9FYG0]
		UDP-L-arabinose biosynthetic	AT1G10300	14.5733	30.3467	1.05821	6.12e-14	3.97e-13	RGP5	Glycosyltransferase (Fragment) [Source:UniProtKB/TrEMBL;Acc:W8Q2T5]
		unsaturated fatty acid biosynthetic	AT3G47210	11.3033	22.7467	1.00891	1.37e-13	8.73e-13	HPT1	Homogentisate phytyltransferase 1, chloroplastic [Source:UniProtKB/Swiss-Prot;Acc:Q8VWJ1]
		cellulose biosynthetic process	AT4G18330	6.47333	13.27	1.03559	7.19e-13	4.34e-12	MED16	Mediator of RNA polymerase II transcription subunit 16 [Source:UniProtKB/Swiss-Prot;Acc:F4JGZ1]
		cellulose biosynthetic	AT4G26050	1.34667	2.83667	1.0748	5.96e-06	2.05e-05	CSLB3	Cellulose synthase-like protein B3 [Source:UniProtKB/Swiss-Prot;Acc:Q8RX83]
		glucuronoxylan biosynthetic	AT2G25330	1.79667	3.67667	1.03308	0.000629781	0.0016623	IRX7	Glycosyltransferase (Fragment) [Source:UniProtKB/TrEMBL;Acc:W8Q712]
	Cell wall degradation	callose deposition in cell wall	AT4G21390	3.41333	34.7733	3.34873	5.9e-137	9.93e-135	CYP81F2	Cytochrome P450 81F2 [Source:UniProtKB/Swiss-Prot;Acc:Q9LVD6]
		callose deposition in cell wall	AT5G40490	16.0633	59.43	1.88742	3.32e-94	2.33e-92	MYB51	Transcription factor MYB51 [Source:UniProtKB/Swiss-Prot;Acc:O49782]
		cell wall modification	AT1G21370	19.1633	57.4767	1.58463	1.1e-59	3.53e-58	ATEXO70B2	Exocyst subunit Exo70 family protein [Source:UniProtKB/TrEMBL;Acc:A0A178WCB5]
		callose deposition in cell wall	AT1G16090	18.78	71.8333	1.93546	4.31e-58	1.33e-56	CYP79B2	cytochrome P450, family 79, subfamily B, polypeptide 2 [Source:TAIR;Acc:AT4G39950]
		callose deposition in cell wall	AT5G15640	46.1967	145.76	1.65773	5.6e-40	1.02e-38	TSA1	Tryptophan synthase alpha chain, chloroplastic [Source:UniProtKB/Swiss-Prot;Acc:Q42529]
		callose deposition in cell wall	AT2G25440	50.1633	109.377	1.1246	9.08e-39	1.59e-37	PCS1	PCS1 [Source:UniProtKB/TrEMBL;Acc:A0A178UMN4]
		cell wall macromolecule catabolic process	AT1G08410	13.8133	46.5533	1.75282	3.09e-34	4.72e-33	AT4G01700	At4g01700 [Source:UniProtKB/TrEMBL;Acc:Q9ZSI6]
		callose deposition in cell wall	AT5G37670	306.027	657.3	1.10289	4.56e-34	6.92e-33	ABCG36	ABC transporter G family member 36 [Source:UniProtKB/Swiss-Prot;Acc:Q9XIE2]
		cellulose catabolic process	AT5G47120	0.0866667	2.51667	4.85989	1.91e-29	2.47e-28	KOR2	Endoglucanase 7 [Source:UniProtKB/Swiss-Prot;Acc:O04478]
		callose deposition in cell wall	AT3G43190	185.367	469.207	1.33984	3.9e-26	4.48e-25	CYP83B1	Cytochrome P450 83B1 [Source:UniProtKB/Swiss-Prot;Acc:O65782]
		cell wall macromolecule catabolic process	AT3G47540	5.89	16.91	1.52154	9.6e-16	6.92e-15	AT1G02360	Chitinase family protein [Source:TAIR;Acc:AT1G02360]
		fucosylation	AT1G23100	0.38	1.92333	2.33954	4.82e-12	2.74e-11	FUT6	Fucosyltransferase 6 [Source:UniProtKB/Swiss-Prot;Acc:Q9XI80]
		cell wall macromolecule catabolic process	AT5G06730	9.93333	29.99	1.59413	1.14e-10	5.91e-10	AT3G47540	Chitinase family protein [Source:UniProtKB/TrEMBL;Acc:F4JBK4]
		fucose metabolic	AT1G73010	1.91333	4.64667	1.28011	2.73e-07	1.07e-06	FRB1	FRB1 [Source:UniProtKB/TrEMBL;Acc:A0A178U817]
		defense response	AT5G10740	7.34333	16.5067	1.16854	5.61e-07	2.15e-06	AT5G11630	Uncharacterized protein T22P22_20 [Source:UniProtKB/TrEMBL;Acc:Q9LYG7]
		polysaccharide catabolic process	AT2G46430	5.79667	167.81	4.85546	0	0	CHI-B	Basic endochitinase B [Source:UniProtKB/Swiss-Prot;Acc:P19171]
		polysaccharide catabolic process	AT1G67850	13.4	449.523	5.06809	9.98e-301	1.05e-297	CHI	CHI [Source:UniProtKB/TrEMBL;Acc:A0A178W3M3]
		polysaccharide catabolic process	AT4G23610	2.66667	49.0533	4.20124	1.56e-163	3.84e-161	AT2G43620	Endochitinase At2g43620 [Source:UniProtKB/Swiss-Prot;Acc:O22841]
		pectin catabolic process	AT5G47420	22.34	99.7433	2.15859	1.18e-103	1.03e-101	PME12	Probable pectinesterase/pectinesterase inhibitor 12 [Source:UniProtKB/Swiss-Prot;Acc:O48711]
		polysaccharide catabolic process	AT5G26170	0.953333	107.383	6.81557	6.29e-84	3.5e-82	AT2G43590	Endochitinase At2g43590 [Source:UniProtKB/Swiss-Prot;Acc:O24658]
		xyloglucan metabolic	AT5G47960	19.73	58.7467	1.57412	2.28e-41	4.27e-40	XTH28	Xyloglucan endotransglucosylase/hydrolase [Source:UniProtKB/TrEMBL;Acc:A0A178W9E1]
		pectin catabolic process	MSTRG.3954	30.44	64.52	1.08378	1.23e-15	8.82e-15	ATPMEPCRA	methylesterase PCR A [Source:TAIR;Acc:AT1G11580]
		polysaccharide catabolic process	AT2G36890	3.66	9.10667	1.31508	1.6e-15	1.14e-14	EP3	EP3 [Source:UniProtKB/TrEMBL;Acc:A0A178VE44]
		pectin catabolic process	AT5G28830	0.21	1.83333	3.12601	4.64e-13	2.83e-12	PME40	Pectinesterase [Source:UniProtKB/TrEMBL;Acc:A0A178V0A5]
		pectin catabolic process	AT1G79900	41.0967	90.3067	1.13581	1.29e-12	7.66e-12	PME41	Probable pectinesterase/pectinesterase inhibitor 41 [Source:UniProtKB/Swiss-Prot;Acc:Q8RXK7]
		xyloglucan metabolic	AT5G44610	6.37333	14.8933	1.22455	6.85e-10	3.36e-09	XTH25	Probable xyloglucan endotransglucosylase/hydrolase protein 25 [Source:UniProtKB/Swiss-Prot;Acc:Q38907]
		polysaccharide catabolic process	AT2G43150	0.0566667	7.35333	7.01975	1.1e-06	4.1e-06	AT2G43580	Endochitinase At2g43580 [Source:UniProtKB/Swiss-Prot;Acc:O24598]
		xyloglucan metabolic	AT5G48400	0.363333	1.18667	1.70755	0.000478289	0.00128479	XTH29	Probable xyloglucan endotransglucosylase/hydrolase protein 29 [Source:UniProtKB/Swiss-Prot;Acc:Q8L7H3]
		pectin catabolic process	AT3G16360	1.58667	10.31	2.69997	0.0010523	0.00268266	PME17	Probable pectinesterase/pectinesterase inhibitor 17 [Source:UniProtKB/Swiss-Prot;Acc:O22149]
		xyloglucan metabolic	AT5G66130	0.5	1.46333	1.54926	0.00522248	0.0117999	XTH23	Probable xyloglucan endotransglucosylase/hydrolase protein 23 [Source:UniProtKB/Swiss-Prot;Acc:Q38910]
		xyloglucan metabolic	AT3G23230	0.35	1.12333	1.68236	0.00613209	0.0136728	XTH10	Probable xyloglucan endotransglucosylase/hydrolase protein 10 [Source:UniProtKB/Swiss-Prot;Acc:Q9ZVK1]
	Other cell wall related genes	cell wall organization	AT2G39410	21.7767	44.69	1.03717	1.13e-20	1.03e-19	AGAL1	Alpha-galactosidase 1 [Source:UniProtKB/Swiss-Prot;Acc:Q9FT97]
		cell wall organization	AT3G23250	22.8933	697.03	4.92822	0	0	EXT3	Extensin-3 [Source:UniProtKB/Swiss-Prot;Acc:Q9FS16]
		cell wall organization	AT2G43530	1.26667	17.6967	3.80437	1.06e-101	8.78e-100	PAE4	Pectin acetylesterase 4 [Source:UniProtKB/Swiss-Prot;Acc:Q9SR23]
		plant-type cell wall organization	AT4G38100	53.41	245.033	2.1978	6.81e-98	5.2e-96	AT2G43150	Proline-rich extensin-like family protein [Source:UniProtKB/TrEMBL;Acc:Q9ZW80]
		cell wall organization	AT2G40700	40.96	109.94	1.42443	2.82e-39	5.01e-38	AT4G34480	Glucan endo-1,3-beta-glucosidase 7 [Source:UniProtKB/Swiss-Prot;Acc:Q9M069]
		plant-type cell wall organization or biogenesis	AT2G20142	1.13667	7.84	2.78604	1.74e-18	1.44e-17	PMEI10	Pectinesterase inhibitor 10 [Source:UniProtKB/Swiss-Prot;Acc:Q9SI74]
		plant-type cell wall organization	AT2G43261	14.2433	29.1667	1.03403	1.01e-13	6.43e-13	AT5G14550	At5g14550 [Source:UniProtKB/TrEMBL;Acc:B6IDH4]
		protein transport	AT2G26480	8.92333	18.6633	1.06455	1.3e-11	7.22e-11	RABA1D	RABA1d [Source:UniProtKB/TrEMBL;Acc:A0A178V3A0]
		plant-type cell wall organization	AT1G21460	0.24	1.12	2.22239	8.78e-06	2.97e-05	AT1G26250	Proline-rich extensin-like family protein [Source:UniProtKB/TrEMBL;Acc:Q9C669]
		cell wall organization	AT2G02955	0.446667	1.36333	1.60987	0.000329976	0.000908363	AT4G19975	Glycosyltransferase [Source:UniProtKB/TrEMBL;Acc:A0A1P8B5X7]
		cell wall organization	AT3G25950	1.44	3.03	1.07325	0.00054852	0.0014596	EXPA9	Expansin [Source:UniProtKB/TrEMBL;Acc:A0A178UHJ8]
	regulation	regulation of transcription	AT1G66860	2.03	8.75667	2.1089	3.76e-26	4.32e-25	GATA12	GATA transcription factor 12 [Source:UniProtKB/Swiss-Prot;Acc:P69781]
		regulation of secondary cell wall	AT4G17900	0.43	1.93	2.16619	6.02e-07	2.29e-06	NAC010	NAC domain-containing protein 10 [Source:UniProtKB/Swiss-Prot;Acc:F4HY61]
Cd induced in Tor-1(down)	Cell wall synthesis	wax biosynthetic process	AT4G24510	17.88	7.43	-1.26691	7.89e-58	2.42e-56	CER2	VC2 [Source:UniProtKB/TrEMBL;Acc:A0A178V1H6]
		pectin biosynthetic process	AT3G62660	31.03	15.45	-1.00606	2.92e-54	8.11e-53	GATL7	Probable galacturonosyltransferase-like 7 [Source:UniProtKB/Swiss-Prot;Acc:Q8VYF4]
		pectin biosynthetic process	AT2G33570	13.1033	5.76333	-1.18496	2.95e-42	5.73e-41	GALS1	Galactan beta-1,4-galactosyltransferase GALS1 [Source:UniProtKB/Swiss-Prot;Acc:O22807]
		lignin biosynthetic process	AT2G38080	12.1633	5.6	-1.11904	4.33e-33	6.36e-32	IRX12	Laccase-4 [Source:UniProtKB/Swiss-Prot;Acc:O80434]
	Cell wall degradation	plant-type secondary cell wall biogenesis	AT1G03870	166.27	33.0567	-2.33051	3.98e-163	9.53e-161	FLA9	At1g03870 [Source:UniProtKB/TrEMBL;Acc:B3LF88]
		xyloglucan metabolic process	AT2G06850	216.277	40.9267	-2.40176	1.17e-159	2.58e-157	XTH4	Xyloglucan endotransglucosylase/hydrolase protein 4 [Source:UniProtKB/Swiss-Prot;Acc:Q39099]
		xyloglucan metabolic process	AT5G65730	174.787	63.1933	-1.46775	8.8e-144	1.61e-141	XTH6	Xyloglucan endotransglucosylase/hydrolase [Source:UniProtKB/TrEMBL;Acc:Q0WUU2]
		plant-type secondary cell wall biogenesis	AT5G44130	34.84	8.6	-2.01834	3.11e-121	3.8e-119	FLA13	Fasciclin-like arabinogalactan protein 13 [Source:UniProtKB/Swiss-Prot;Acc:Q9FFH6]
		methylation	AT5G04060	13.12	3.95	-1.73184	4.46e-90	2.87e-88	AT5G04060	Probable methyltransferase PMT7 [Source:UniProtKB/Swiss-Prot;Acc:Q9LZA4]
		pectin catabolic process	AT3G54920	47.07	21.9267	-1.10212	3.97e-77	1.94e-75	PMR6	Probable pectate lyase 13 [Source:UniProtKB/Swiss-Prot;Acc:Q93Z04]
		polysaccharide catabolic process	AT1G68560	99.44	40.1733	-1.30759	2.22e-75	1.04e-73	XYL1	Alpha-xylosidase 1 [Source:UniProtKB/Swiss-Prot;Acc:Q9S7Y7]
		xyloglucan metabolic process	AT1G11545	33.98	6.43333	-2.40105	4.74e-73	2.1e-71	XTH8	Xyloglucan endotransglucosylase/hydrolase [Source:UniProtKB/TrEMBL;Acc:A0A178W0W2]
		cellulose catabolic process	AT1G64390	42.87	14.5333	-1.5606	7.54e-58	2.31e-56	AtGH9C2	Endoglucanase 6 [Source:UniProtKB/Swiss-Prot;Acc:Q42059]
		plant-type secondary cell wall biogenesis	AT2G04780	38.0433	18.3767	-1.04977	1.38e-50	3.5e-49	FLA7	Fasciclin-like arabinogalactan protein 7 [Source:UniProtKB/Swiss-Prot;Acc:Q9SJ81]
		cell wall pectin metabolic process	AT1G33170	8.81667	2.88	-1.61416	1.32e-37	2.23e-36	AT1G33170	Probable methyltransferase PMT18 [Source:UniProtKB/Swiss-Prot;Acc:Q9C884]
		xyloglucan metabolic process	AT1G10550	5.49667	0.866667	-2.66501	4.2e-27	4.98e-26	XTH33	Probable xyloglucan endotransglucosylase/hydrolase protein 33 [Source:UniProtKB/Swiss-Prot;Acc:Q8LC45]
		xyloglucan metabolic process	AT4G14130	4.24667	0.85	-2.3208	1.84e-16	1.38e-15	XTH15	Xyloglucan endotransglucosylase/hydrolase protein 15 [Source:UniProtKB/Swiss-Prot;Acc:Q38911]
		plant-type cell wall modification	AT5G62360	6.83333	2.64333	-1.37023	2.21e-14	1.48e-13	AT5G62360	Plant invertase/pectin methylesterase inhibitor superfamily protein [Source:UniProtKB/TrEMBL;Acc:Q9LVA3]
		cellulose catabolic process	AT4G02290	7.3	3.25	-1.16746	3.56e-14	2.35e-13	AtGH9B13	Endoglucanase 17 [Source:UniProtKB/Swiss-Prot;Acc:O81416]
		plant-type secondary cell wall biogenesis	AT5G60490	6.21	3.01333	-1.04323	1.41e-11	7.79e-11	FLA12	Fasciclin-like arabinogalactan protein 12 [Source:UniProtKB/Swiss-Prot;Acc:Q8LEE9]
		pectin catabolic process	AT1G53830	1.34	0.42	-1.67377	4.72e-11	2.51e-10	PME2	Pectinesterase 2 [Source:UniProtKB/Swiss-Prot;Acc:Q42534]
		cellulose catabolic process	AT1G19940	2.29	0.963333	-1.24924	5.4e-11	2.86e-10	AtGH9B5	Endoglucanase 2 [Source:UniProtKB/Swiss-Prot;Acc:Q9FXI9]
		plant-type cell wall modification	AT1G48100	2.96667	1.25333	-1.24307	5.73e-11	3.03e-10	AT1G48100	Polygalacturonase At1g48100 [Source:UniProtKB/Swiss-Prot;Acc:Q949Z1]
		polysaccharide catabolic process	AT3G45940	1.11667	0.183333	-2.60666	6.1e-11	3.21e-10	XYL2	Putative alpha-xylosidase 2 [Source:UniProtKB/Swiss-Prot;Acc:F4J6T7]
		xyloglucan metabolic process	AT4G30290	2.77333	0.853333	-1.70044	7.65e-10	3.73e-09	XTH19	Xyloglucan endotransglucosylase/hydrolase [Source:UniProtKB/TrEMBL;Acc:A0A178UU22]
		xyloglucan metabolic process	AT4G30280	4.89333	1.96333	-1.31751	5.85e-07	2.23e-06	XTH18	Probable xyloglucan endotransglucosylase/hydrolase protein 18 [Source:UniProtKB/Swiss-Prot;Acc:Q9M0D2]
		polysaccharide catabolic process	AT1G02800	2.17667	0.97	-1.16606	1.09e-05	3.63e-05	CEL2	Endoglucanase 1 [Source:UniProtKB/Swiss-Prot;Acc:Q9SRX3]
		xyloglucan metabolic process	AT1G65310	2.85	0.113333	-4.65232	0.00012085	0.000353562	ATXTH17	xyloglucan endotransglucosylase/hydrolase 17 [Source:TAIR;Acc:AT1G65310]
	Other cell wall related genes	cell wall modification	AT3G49220	76.6433	37.57	-1.02858	0.000402109	0.0010928	AT3G49220	Pectinesterase [Source:UniProtKB/TrEMBL;Acc:A0A1I9LRM8]
		cell wall organization	AT1G20190	65.3033	9.31	-2.8103	5.94e-129	8.66e-127	EXPA11	Expansin-A11 [Source:UniProtKB/Swiss-Prot;Acc:Q9LNU3]
		cell wall organization	AT2G40610	215.427	35.3367	-2.60796	5.22e-116	5.77e-114	EXPA8	Expansin-A8 [Source:UniProtKB/Swiss-Prot;Acc:O22874]
		cell wall organization	AT4G23820	107.46	28.2367	-1.92816	2.63e-109	2.53e-107	AT4G23820	Pectin lyase-like superfamily protein [Source:UniProtKB/TrEMBL;Acc:Q9SUP5]
		cell wall organization	AT2G37640	36.24	6.37667	-2.50671	4.97e-102	4.2e-100	EXPA3	Expansin [Source:UniProtKB/TrEMBL;Acc:A0A178VPK3]
		cell wall organization	AT3G06770	15.6667	3.66333	-2.09647	1.19e-100	9.69e-99	AT3G06770	Pectin lyase-like superfamily protein [Source:UniProtKB/TrEMBL;Acc:A0A1I9LN94]
		cell wall organization	AT2G20750	8.82667	0.646667	-3.77077	1.52e-98	1.18e-96	EXPB1	Expansin-B1 [Source:UniProtKB/Swiss-Prot;Acc:Q9SKU2]
		cell wall organization	AT3G55500	20.3433	5.26667	-1.94959	1.47e-53	4.02e-52	EXPA16	Expansin-A16 [Source:UniProtKB/Swiss-Prot;Acc:Q9M2S9]
		cell wall organization	AT3G05910	56.4733	27.2633	-1.05061	1.07e-49	2.62e-48	PAE12	Pectin acetylesterase 12 [Source:UniProtKB/Swiss-Prot;Acc:Q9SFF6]
		cell wall organization	AT1G60590	9.87	3.04	-1.69898	1.91e-47	4.39e-46	AT1G60590	Pectin lyase-like superfamily protein [Source:UniProtKB/TrEMBL;Acc:O22699]
		cell wall organization	AT3G29030	50.08	19.92	-1.33002	6.55e-47	1.48e-45	EXPA5	Expansin [Source:UniProtKB/TrEMBL;Acc:Q1ECM3]
		cell wall organization	AT4G18670	31.3133	14.77	-1.08411	2.52e-38	4.36e-37	LRX5	Leucine-rich repeat extensin-like protein 5 [Source:UniProtKB/Swiss-Prot;Acc:Q9SN46]
		cell wall organization	AT2G15880	15.7267	5.62667	-1.48286	3.86e-27	4.59e-26	PEX3	Pollen-specific leucine-rich repeat extensin-like protein 3 [Source:UniProtKB/Swiss-Prot;Acc:Q9XIL9]
		cell wall organization	AT4G29360	6.74	3.13	-1.10659	1.02e-23	1.07e-22	AT4G29360	O-Glycosyl hydrolases family 17 protein [Source:TAIR;Acc:AT4G29360]
		cell wall organization	AT5G22940	3.35333	1.15333	-1.53979	2.14e-23	2.21e-22	F8H	FRA8 homolog [Source:TAIR;Acc:AT5G22940]
		cell wall organization	AT5G26670	7.34	3.26667	-1.16796	9.81e-23	9.83e-22	PAE10	Pectin acetylesterase 10 [Source:UniProtKB/Swiss-Prot;Acc:Q66GM8]
		cell wall organization	AT3G50240	6.24	2.88333	-1.11381	1.55e-19	1.34e-18	KIN4B	Kinesin-like protein KIN-4B [Source:UniProtKB/Swiss-Prot;Acc:Q94LW7]
		cell wall organization	AT1G49490	1.92	0.48	-2	1.86e-18	1.54e-17	AT1G49490	Leucine-rich repeat (LRR) family protein [Source:TAIR;Acc:AT1G49490]
		cell wall organization	AT5G58480	6.97667	3.17	-1.13806	5.44e-18	4.4e-17	AT5G58480	Glucan endo-1,3-beta-glucosidase 9 [Source:UniProtKB/Swiss-Prot;Acc:Q9FGH4]
		cell wall organization	AT1G64760	6.81	3.13333	-1.11996	1.44e-16	1.09e-15	AT1G64760	Glucan endo-1,3-beta-glucosidase 8 [Source:UniProtKB/Swiss-Prot;Acc:Q6NKW9]
		cell wall organization	AT1G10640	5.33	2.33333	-1.19174	1.28e-15	9.19e-15	AT1G10640	Pectin lyase-like superfamily protein [Source:UniProtKB/TrEMBL;Acc:F4I5U6]
		cell wall organization	AT1G62440	1.05333	0.393333	-1.42114	7.88e-07	2.97e-06	LRX2	Leucine-rich repeat extensin-like protein 2 [Source:UniProtKB/Swiss-Prot;Acc:O48809]
	regulation	negative regulation of catalytic activity	AT3G47380	13.1833	6.27	-1.07218	1.5e-20	1.35e-19	PMEI11	Pectinesterase inhibitor 11 [Source:UniProtKB/Swiss-Prot;Acc:Q9STY5]
